# Supplementary material for: Preparative supercritical fluid chromatography for lipid class fractionation—a novel strategy in high-resolution mass spectrometry based lipidomics
Source: Anal Bioanal Chem. 2020 Mar 4;412(10):2365–74. doi: 10.1007/s00216-020-02463-5 (PMC7118041; doi:10.1007/s00216-020-02463-5)
Supplement: Supplementary file 2 — (XLSX 2.44 mb) [file 216_2020_2463_MOESM2_ESM.xlsx]

## Sheet: Yeast_Identification_Summary
MolecularSpecies	LipidSpecies	Class	AccurateMass	Sumformula_IonSpecies	Standardmatched	LipidSearch_LC	LipidDataAnalyzer_LC	LipidXplorer_Shotgun	Identification also in Literature
Cer d18:0_16:0	Cer d34:0	Cer	539.528	C34 H69 O3 N1		Yes	noFragRules	noFragRules		Grillitsch 2014	Klug 2014	Rampler 2017
Cer d18:0_16:0+O	Cer d34:0+O	Cer	555.523	C34 H69 O4 N1		Yes	noFragRules	noFragRules		Grillitsch 2014	Klug 2014	Rampler 2017
Cer d18:0_18:0	Cer d36:0	Cer	567.559	C36 H73 O3 N1		Yes	noFragRules	noFragRules		Grillitsch 2014	Klug 2014	Rampler 2017
Cer d18:0_18:0+O	Cer d36:0+O	Cer	583.554	C36 H73 O4 N1		Yes	noFragRules	noFragRules		Grillitsch 2014	Klug 2014	Rampler 2017
Cer d18:0_24:0	Cer d42:0	Cer	651.653	C42 H85 O3 N1		Yes	noFragRules	noFragRules					Ejsing 2009 [S. Cer]
Cer d18:0_26:0	Cer d44:0	Cer	679.684	C44 H89 O3 N1		Yes	noFragRules	noFragRules					Ejsing 2009 [S. Cer]
Cer d18:1_16:0	Cer d34:1	Cer	537.512	C34 H67 O3 N1	Level 1	Yes	Yes			Grillitsch 2014	Klug 2014	Rampler 2017
Cer d18:1_16:0+O	Cer d34:1+O	Cer	553.507	C34 H67 O4 N1		Yes	noFragRules			Grillitsch 2014	Klug 2014	Rampler 2017
Cer d18:1_16:1	Cer d34:2	Cer	535.496	C34 H65 O3 N1		Yes	Yes					Rampler 2017
Cer d18:1_18:0	Cer d36:1	Cer	565.543	C36 H71 O3 N1	Level 1	Yes	Yes			Grillitsch 2014	Klug 2014	Rampler 2017
Cer d18:1_18:0+O	Cer d36:1+O	Cer	581.538	C36 H71 O4 N1		Yes	noFragRules			Grillitsch 2014	Klug 2014	Rampler 2017
Cer d18:1_18:1	Cer d36:2	Cer	563.528	C36 H69 O3 N1		Yes	Yes
Cer d18:2_16:0+O	Cer d34:2+O	Cer	551.491	C34 H65 O4 N1		Yes	noFragRules	noFragRules		Grillitsch 2014	Klug 2014	Rampler 2017
Cer d18:2_18:0+O	Cer d36:2+O	Cer	579.523	C36 H69 O4 N1		Yes	noFragRules	noFragRules		Grillitsch 2014	Klug 2014	Rampler 2017
Cer d18:2_18:1	Cer d36:3	Cer	561.512	C36 H67 O3 N1		Yes	Yes	noFragRules
Cer t18:0_16:0	Cer t34:0	Cer	555.523	C34 H69 O4 N1		Yes	noFragRules	noFragRules		Grillitsch 2014	Klug 2014		Ejsing 2009 [S. Cer]
Cer t18:0_18:0	Cer t36:0	Cer	583.554	C36 H73 O4 N1		Yes	noFragRules	noFragRules		Grillitsch 2014	Klug 2014	Rampler 2017
Cer t18:0_22:0	Cer t40:0	Cer	639.617	C40 H81 O4 N1		Yes	noFragRules	noFragRules					Ejsing 2009 [S. Cer]
Cer t18:0_22:0+O	Cer t40:0+O	Cer	655.611	C40 H81 O5 N1		Yes	noFragRules	noFragRules					Ejsing 2009 [S. Cer]
Cer t18:0_24:0	Cer t42:0	Cer	667.648	C42 H85 O4 N1		Yes	noFragRules	noFragRules		Grillitsch 2014	Klug 2014	Rampler 2017	Ejsing 2009 [S. Cer]
Cer t18:0_26:0	Cer t44:0	Cer	695.679	C44 H89 O4 N1		Yes	noFragRules	noFragRules		Grillitsch 2014	Klug 2014	Rampler 2017	Ejsing 2009 [S. Cer]
Cer t18:0_26:0+O	Cer t44:0+O	Cer	711.674	C44 H89 O5 N1		Yes	noFragRules	noFragRules		Grillitsch 2014	Klug 2014	Rampler 2017	Ejsing 2009 [S. Cer]
CL 70:2	CL 70:2	CL	1433.03	C79 H150 O17 P2		Yes	noFragRules	noFragRules					Ejsing 2009 [S. Cer]
CL 70:3	CL 70:3	CL	1431.02	C79 H148 O17 P2		Yes	noFragRules	noFragRules					Ejsing 2009 [S. Cer]
CL 72:3	CL 72:3	CL	1459.05	C81 H152 O17 P2		Yes	noFragRules	noFragRules					Ejsing 2009 [S. Cer]
CL 72:3	CL 72:3	CL	1459.05	C81 H152 O17 P2		Yes	noFragRules	noFragRules					Ejsing 2009 [S. Cer]
CL 72:4	CL 72:4	CL	1457.03	C81 H150 O17 P2	Level 1	Yes	noFragRules	noFragRules					Ejsing 2009 [S. Cer]
CL 72:4	CL 72:4	CL	1457.03	C81 H150 O17 P2		Yes	noFragRules	noFragRules					Ejsing 2009 [S. Cer]
CL 72:6	CL 72:6	CL	1453	C81 H146 O17 P2		Yes	noFragRules	noFragRules				Rampler 2017
CL 72:6	CL 72:6	CL	1453	C81 H146 O17 P2		Yes	noFragRules	noFragRules				Rampler 2017
CL 72:8	CL 72:8	CL	1448.97	C81 H142 O17 P2		Yes	noFragRules	noFragRules				Rampler 2017
DG 12:0_18:2	DG 30:2	DG	536.444	C33 H60 O5		Yes							Ejsing 2009 [S. Cer]
DG 14:0_18:2	DG 32:2	DG	564.475	C35 H64 O5		Yes	Yes					Rampler 2017	Ejsing 2009 [S. Cer]
DG 14:0_18:3	DG 32:3	DG	562.46	C35 H62 O5		Yes	Yes					Rampler 2017
DG 15:0_18:1	DG 33:1	DG	580.507	C36 H68 O5		Yes	Yes
DG 15:0_18:2	DG 33:2	DG	578.491	C36 H66 O5		Yes	Yes	Yes				Rampler 2017
DG 15:0_18:3	DG 33:3	DG	576.475	C36 H64 O5		Yes	Yes
DG 16:0_16:0	DG 32:0	DG	568.507	C35 H68 O5	Level 1	Yes	Yes						Ejsing 2009 [S. Cer]
DG 16:0_18:1	DG 34:1	DG	594.522	C37 H70 O5	Level 1	Yes	Yes	Yes			Klug 2014	Rampler 2017	Ejsing 2009 [S. Cer]
DG 16:0_18:2	DG 34:2	DG	592.507	C37 H68 O5		Yes	Yes	Yes			Klug 2014	Rampler 2017	Ejsing 2009 [S. Cer]
DG 16:0_24:0	DG 40:0	DG	680.632	C43 H84 O5		Yes	Yes
DG 16:1_18:2	DG 34:3	DG	590.491	C37 H66 O5		Yes	Yes	Yes			Klug 2014	Rampler 2017
DG 16:1_18:3	DG 34:4	DG	588.475	C37 H64 O5		Yes	Yes	Yes			Klug 2014	Rampler 2017
DG 17:0_18:1	DG 35:1	DG	608.538	C38 H72 O5		Yes	Yes	Yes				Rampler 2017
DG 17:1_18:1	DG 35:2	DG	606.522	C38 H70 O5		Yes		Yes				Rampler 2017
DG 17:1_18:2	DG 35:3	DG	604.507	C38 H68 O5		Yes	Yes	Yes				Rampler 2017
DG 17:1_18:3	DG 35:4	DG	602.491	C38 H66 O5		Yes	Yes	Yes				Rampler 2017
DG 18:0_16:0	DG 34:0	DG	596.538	C37 H72 O5		Yes	Yes
DG 18:0_18:0	DG 36:0	DG	624.569	C39 H76 O5		Yes	Yes
DG 18:0_18:1	DG 36:1	DG	622.554	C39 H74 O5		Yes		Yes			Klug 2014	Rampler 2017	Ejsing 2009 [S. Cer]
DG 18:1_12:0	DG 30:1	DG	538.46	C33 H62 O5		Yes							Ejsing 2009 [S. Cer]
DG 18:1_14:0	DG 32:1	DG	566.491	C35 H66 O5		Yes	Yes	Yes				Rampler 2017	Ejsing 2009 [S. Cer]
DG 18:1_18:1	DG 36:2	DG	620.538	C39 H72 O5	Level 1	Yes	Yes	Yes			Klug 2014	Rampler 2017	Ejsing 2009 [S. Cer]
DG 18:1_18:2	DG 36:3	DG	618.522	C39 H70 O5		Yes	Yes	Yes			Klug 2014	Rampler 2017
DG 18:1_24:0	DG 42:1	DG	706.648	C45 H86 O5		Yes	Yes
DG 18:2_18:2	DG 36:4	DG	616.507	C39 H68 O5		Yes		Yes			Klug 2014	Rampler 2017
DG 18:3_18:2	DG 36:5	DG	614.491	C39 H66 O5		Yes	Yes	Yes			Klug 2014	Rampler 2017
DG 18:3_18:3	DG 36:6	DG	612.475	C39 H64 O5		Yes	Yes	Yes			Klug 2014	Rampler 2017
DG 19:0_18:1	DG 37:1	DG	636.569	C40 H76 O5		Yes	Yes
DG 19:1_18:3	DG 37:4	DG	630.522	C40 H70 O5		Yes	Yes
DG 20:0_18:1	DG 38:1	DG	650.585	C41 H78 O5		Yes					Klug 2014
DG 20:1_18:1	DG 38:2	DG	648.569	C41 H76 O5		Yes					Klug 2014
DG 20:1_18:2	DG 38:3	DG	646.554	C41 H74 O5		Yes	Yes				Klug 2014
DG 24:0_18:2	DG 42:2	DG	704.632	C45 H84 O5		Yes	Yes
DG 25:0_16:1	DG 41:1	DG	692.632	C44 H84 O5		Yes	Yes
DG 25:0_18:1	DG 43:1	DG	720.663	C46 H88 O5		Yes	Yes
DG 25:0_18:2	DG 43:2	DG	718.648	C46 H86 O5		Yes	Yes
DG 26:0_16:0	DG 42:0	DG	708.663	C45 H88 O5		Yes	Yes
DG 26:0_18:1	DG 44:1	DG	734.679	C47 H90 O5		Yes	Yes
DG 26:0_18:2	DG 44:2	DG	732.663	C47 H88 O5		Yes	Yes
EE 18:0	SE 18:0	SE	662.6	C46 H78 O2		Yes	noFragRules	Yes
FA 16:0	FA 16:0	FA	256.24	O2 H32 C16	Level 1	Yes	noFragRules	noFragRules		Grillitsch 2014	Klug 2014
FA 16:1	FA 16:1	FA	254.225	O2 H30 C16		Yes	noFragRules	noFragRules		Grillitsch 2014	Klug 2014
FA 18:0	FA 18:0	FA	284.272	O2 H36 C18	Level 1	Yes	noFragRules	noFragRules		Grillitsch 2014	Klug 2014
FA 18:1	FA 18:1	FA	282.256	O2 H34 C18		Yes	noFragRules	noFragRules		Grillitsch 2014	Klug 2014
FA 18:2	FA 18:2	FA	280.24	O2 H32 C18		Yes	noFragRules	noFragRules		Grillitsch 2014	Klug 2014
FA 18:3	FA 18:3	FA	278.225	O2 H30 C18		Yes	noFragRules	noFragRules		Grillitsch 2014	Klug 2014
Hex1Cer d18:1_16:0+O	Hex1Cer d34:1+O	Hex1Cer	715.56	C40 H77 O9 N1		Yes	noFragRules	noFragRules		Grillitsch 2014	Klug 2014	Rampler 2017
Hex1Cer d18:1_18:0+O	Hex1Cer d36:1+O	Hex1Cer	743.591	C42 H81 O9 N1		Yes	noFragRules	noFragRules		Grillitsch 2014	Klug 2014	Rampler 2017
Hex1Cer d18:2_16:0+O	Hex1Cer d34:2+O	Hex1Cer	713.544	C40 H75 O9 N1		Yes	noFragRules	noFragRules		Grillitsch 2014	Klug 2014
Hex1Cer d18:2_18:0+O	Hex1Cer d36:2+O	Hex1Cer	741.576	C42 H79 O9 N1		Yes	noFragRules	noFragRules		Grillitsch 2014	Klug 2014	Rampler 2017
Hex1Cer d19:2_18:0+O	Hex1Cer d37:2+O	Hex1Cer	755.591	C43 H81 O9 N1		Yes	noFragRules	noFragRules		Grillitsch 2014	Klug 2014
LPC 16:0	LPC 16:0	LPC	495.332	C24 H50 O7 N1 P1	Level 1	Yes	Yes	Yes				Rampler 2017	Ejsing 2009 [S. Cer]
LPC 16:1	LPC 16:1	LPC	493.317	C24 H48 O7 N1 P1		Yes	Yes	Yes				Rampler 2017	Ejsing 2009 [S. Cer]
LPC 17:1	LPC 17:1	LPC	507.332	C25 H50 O7 N1 P1		Yes		Yes
LPC 18:0	LPC 18:0	LPC	523.364	C26 H54 O7 N1 P1	Level 1	Yes		Yes					Ejsing 2009 [S. Cer]
LPC 18:1	LPC 18:1	LPC	521.348	C26 H52 O7 N1 P1		Yes		Yes					Ejsing 2009 [S. Cer]
LPC 18:1	LPC 18:1	LPC	521.348	C26 H52 O7 N1 P1		Yes		Yes					Ejsing 2009 [S. Cer]
LPC 18:2	LPC 18:2	LPC	519.332	C26 H50 O7 N1 P1		Yes	Yes	Yes
LPC 18:2	LPC 18:2	LPC	519.332	C26 H50 O7 N1 P1		Yes	Yes	Yes
LPC 18:3	LPC 18:3	LPC	517.317	C26 H48 O7 N1 P1		Yes	Yes	Yes
LPC 18:3	LPC 18:3	LPC	517.317	C26 H48 O7 N1 P1		Yes	Yes	Yes
LPE 16:1	LPE 16:1	LPE	451.27	C21 H42 O7 N1 P1		Yes		Yes				Rampler 2017	Ejsing 2009 [S. Cer]
LPE 17:0	LPE 17:0	LPE	467.301	C22 H46 O7 N1 P1		Yes		Yes
LPE 17:1	LPE 17:1	LPE	465.286	C22 H44 O7 N1 P1		Yes		Yes				Rampler 2017
LPE 17:1	LPE 17:1	LPE	465.286	C22 H44 O7 N1 P1		Yes		Yes				Rampler 2017
LPE 18:0	LPE 18:0	LPE	481.317	C23 H48 O7 N1 P1		Yes	Yes	Yes				Rampler 2017	Ejsing 2009 [S. Cer]
LPE 18:1	LPE 18:1	LPE	479.301	C23 H46 O7 N1 P1		Yes		Yes				Rampler 2017	Ejsing 2009 [S. Cer]
LPE 18:2	LPE 18:2	LPE	477.286	C23 H44 O7 N1 P1		Yes		Yes
LPE 18:2	LPE 18:2	LPE	477.286	C23 H44 O7 N1 P1		Yes		Yes
LPE 18:3	LPE 18:3	LPE	475.27	C23 H42 O7 N1 P1		Yes		Yes
PA 16:0_18:1	PA 34:1	PA	674.489	C37 H71 O8 N0 P1	Level 1	Yes	noFragRules					Rampler 2017	Ejsing 2009 [S. Cer]	Danne-Rasche 2018 [S. Cer]
PA 16:0_18:2	PA 34:2	PA	672.473	C37 H69 O8 N0 P1		Yes	noFragRules					Rampler 2017	Ejsing 2009 [S. Cer]
PA 16:0_18:3	PA 34:3	PA	670.457	C37 H67 O8 N0 P1		Yes	noFragRules					Rampler 2017
PA 17:1_18:1	PA 35:2	PA	686.489	C38 H71 O8 N0 P1		Yes	noFragRules					Rampler 2017		Danne-Rasche 2018 [S. Cer]
PA 18:0_18:1	PA 36:1	PA	702.52	C39 H75 O8 N0 P1		Yes	noFragRules					Rampler 2017	Ejsing 2009 [S. Cer]	Danne-Rasche 2018 [S. Cer]
PA 18:0_18:2	PA 36:2	PA	700.504	C39 H73 O8 N0 P1		Yes	noFragRules					Rampler 2017	Ejsing 2009 [S. Cer]
PA 18:1_18:1	PA 36:2	PA	700.504	C39 H73 O8 N0 P1	Level 1	Yes	noFragRules					Rampler 2017	Ejsing 2009 [S. Cer]	Danne-Rasche 2018 [S. Cer]
PA 18:1_18:2	PA 36:3	PA	698.489	C39 H71 O8 N0 P1		Yes	noFragRules					Rampler 2017
PA 18:2_18:2	PA 36:4	PA	696.473	C39 H69 O8 N0 P1		Yes	noFragRules					Rampler 2017
PA 18:3_18:3	PA 36:6	PA	692.442	C39 H65 O8 N0 P1		Yes	noFragRules					Rampler 2017
PC 14:0_18:3	PC 32:3	PC	727.515	C40 H74 O8 N1 P1		Yes	Yes					Rampler 2017
PC 15:0_18:3	PC 33:3	PC	741.531	C41 H76 O8 N1 P1		Yes	Yes					Rampler 2017	Ejsing 2009 [S. Cer]
PC 16:0_16:1	PC 32:1	PC	731.547	C40 H78 O8 N1 P1		Yes	Yes	Yes			Klug 2014	Rampler 2017	Ejsing 2009 [S. Cer]	Danne-Rasche 2018 [S. Cer]
PC 16:0_18:1	PC 34:1	PC	759.578	C42 H82 O8 N1 P1	Level 1	Yes		Yes	Ivashov 2013		Klug 2014	Rampler 2017	Ejsing 2009 [S. Cer]	Danne-Rasche 2018 [S. Cer]
PC 16:0_18:2	PC 34:2	PC	757.562	C42 H80 O8 N1 P1	Level 1	Yes	Yes	Yes	Ivashov 2013		Klug 2014	Rampler 2017	Ejsing 2009 [S. Cer]	Danne-Rasche 2018 [S. Cer]
PC 16:0_18:3	PC 34:3	PC	755.547	C42 H78 O8 N1 P1		Yes	Yes	Yes	Ivashov 2013		Klug 2014	Rampler 2017
PC 16:0_18:3	PC 34:3	PC	755.547	C42 H78 O8 N1 P1		Yes	Yes	Yes	Ivashov 2013		Klug 2014	Rampler 2017
PC 16:1_16:1	PC 32:2	PC	729.531	C40 H76 O8 N1 P1		Yes	Yes	Yes			Klug 2014	Rampler 2017	Ejsing 2009 [S. Cer]	Danne-Rasche 2018 [S. Cer]
PC 16:1_18:1	PC 34:2	PC	757.562	C42 H80 O8 N1 P1		Yes	Yes	Yes	Ivashov 2013		Klug 2014	Rampler 2017	Ejsing 2009 [S. Cer]	Danne-Rasche 2018 [S. Cer]
PC 16:1_18:3	PC 34:4	PC	753.531	C42 H76 O8 N1 P1		Yes	Yes	Yes	Ivashov 2013		Klug 2014	Rampler 2017
PC 17:0_18:2	PC 35:2	PC	771.578	C43 H82 O8 N1 P1		Yes		Yes				Rampler 2017
PC 17:0_18:3	PC 35:3	PC	769.562	C43 H80 O8 N1 P1		Yes		Yes				Rampler 2017
PC 17:1_16:0	PC 33:1	PC	745.562	C41 H80 O8 N1 P1		Yes						Rampler 2017		Danne-Rasche 2018 [S. Cer]
PC 17:1_16:1	PC 33:2	PC	743.547	C41 H78 O8 N1 P1		Yes	Yes					Rampler 2017		Danne-Rasche 2018 [S. Cer]
PC 17:1_18:2	PC 35:3	PC	769.562	C43 H80 O8 N1 P1		Yes		Yes				Rampler 2017
PC 17:1_18:3	PC 35:4	PC	767.547	C43 H78 O8 N1 P1		Yes		Yes				Rampler 2017
PC 18:0_18:1	PC 36:1	PC	787.609	C44 H86 O8 N1 P1		Yes	Yes	Yes			Klug 2014	Rampler 2017	Ejsing 2009 [S. Cer]	Danne-Rasche 2018 [S. Cer]
PC 18:0_18:3	PC 36:3	PC	783.578	C44 H82 O8 N1 P1		Yes	Yes	Yes	Ivashov 2013		Klug 2014	Rampler 2017
PC 18:1_18:1	PC 36:2	PC	785.593	C44 H84 O8 N1 P1	Level 1	Yes		Yes	Ivashov 2013		Klug 2014	Rampler 2017	Ejsing 2009 [S. Cer]	Danne-Rasche 2018 [S. Cer]
PC 18:1_18:2	PC 36:3	PC	783.578	C44 H82 O8 N1 P1		Yes	Yes	Yes	Ivashov 2013		Klug 2014	Rampler 2017		Danne-Rasche 2018 [S. Cer]
PC 18:1_18:3	PC 36:4	PC	781.562	C44 H80 O8 N1 P1		Yes	Yes	Yes	Ivashov 2013		Klug 2014	Rampler 2017
PC 18:3_18:2	PC 36:5	PC	779.547	C44 H78 O8 N1 P1		Yes	Yes	Yes	Ivashov 2013		Klug 2014	Rampler 2017
PC 18:3_18:3	PC 36:6	PC	777.531	C44 H76 O8 N1 P1		Yes	Yes	Yes	Ivashov 2013		Klug 2014	Rampler 2017
PC 20:1_18:2	PC 38:3	PC	811.609	C46 H86 O8 N1 P1		Yes	Yes	Yes				Rampler 2017
PC 20:1_18:3	PC 38:4	PC	809.593	C46 H84 O8 N1 P1		Yes		Yes				Rampler 2017
PC 20:3_18:2	PC 38:5	PC	807.578	C46 H82 O8 N1 P1		Yes						Rampler 2017
PC 30:1	PC 30:1	PC	703.515	C38 H74 O8 N1 P1		Yes							Ejsing 2009 [S. Cer]
PC 30:2	PC 30:2	PC	701.5	C38 H72 O8 N1 P1		Yes	Yes						Ejsing 2009 [S. Cer]
PC 31:1	PC 31:1	PC	717.531	C39 H76 O8 N1 P1		Yes	Yes
PC 31:2	PC 31:2	PC	715.515	C39 H74 O8 N1 P1		Yes	Yes
PC 31:3	PC 31:3	PC	713.5	C39 H72 O8 N1 P1		Yes	Yes
PC 32:0	PC 32:0	PC	733.562	C40 H80 O8 N1 P1		Yes	Yes						Ejsing 2009 [S. Cer]
PC 33:3	PC 33:3	PC	741.531	C41 H76 O8 N1 P1		Yes	Yes					Rampler 2017	Ejsing 2009 [S. Cer]
PC 33:4	PC 33:4	PC	739.515	C41 H74 O8 N1 P1		Yes	Yes
PC 33:5	PC 33:5	PC	737.5	C41 H72 O8 N1 P1		Yes	Yes
PC 34:0	PC 34:0	PC	761.593	C42 H84 O8 N1 P1	Level 1	Yes	Yes						Ejsing 2009 [S. Cer]
PC 34:5	PC 34:5	PC	751.515	C42 H74 O8 N1 P1		Yes	Yes	Yes				Rampler 2017
PC 34:6	PC 34:6	PC	749.5	C42 H72 O8 N1 P1		Yes	Yes					Rampler 2017
PC 35:5	PC 35:5	PC	765.531	C43 H76 O8 N1 P1		Yes	Yes	Yes
PC 35:6	PC 35:6	PC	763.515	C43 H74 O8 N1 P1		Yes	Yes	Yes
PC 37:2	PC 37:2	PC	799.609	C45 H86 O8 N1 P1		Yes						Rampler 2017
PC 37:3	PC 37:3	PC	797.593	C45 H84 O8 N1 P1		Yes						Rampler 2017
PC 37:4	PC 37:4	PC	795.578	C45 H82 O8 N1 P1		Yes	Yes
PC 37:5	PC 37:5	PC	793.562	C45 H80 O8 N1 P1		Yes	Yes
PE 14:0_18:2	PE 32:2	PE	687.484	C37 H70 O8 N1 P1		Yes	Yes	Yes			Klug 2014	Rampler 2017	Ejsing 2009 [S. Cer]
PE 15:0_18:2	PE 33:2	PE	701.5	C38 H72 O8 N1 P1		Yes		Yes				Rampler 2017
PE 16:0_16:0	PE 32:0	PE	691.515	C37 H74 O8 N1 P1		Yes					Klug 2014		Ejsing 2009 [S. Cer]	Danne-Rasche 2018 [S. Cer]
PE 16:0_16:1	PE 32:1	PE	689.5	C37 H72 O8 N1 P1		Yes		Yes				Rampler 2017	Ejsing 2009 [S. Cer]	Danne-Rasche 2018 [S. Cer]
PE 16:0_18:1	PE 34:1	PE	717.531	C39 H76 O8 N1 P1	Level 1	Yes	Yes	Yes	Ivashov 2013		Klug 2014	Rampler 2017	Ejsing 2009 [S. Cer]	Danne-Rasche 2018 [S. Cer]
PE 16:0_18:2	PE 34:2	PE	715.515	C39 H74 O8 N1 P1		Yes		Yes	Ivashov 2013		Klug 2014	Rampler 2017	Ejsing 2009 [S. Cer]	Danne-Rasche 2018 [S. Cer]
PE 16:0_18:3	PE 34:3	PE	713.5	C39 H72 O8 N1 P1		Yes	Yes	Yes	Ivashov 2013		Klug 2014	Rampler 2017
PE 16:1_18:3	PE 34:4	PE	711.484	C39 H70 O8 N1 P1		Yes	Yes	Yes				Rampler 2017
PE 17:0_18:1	PE 35:1	PE	731.547	C40 H78 O8 N1 P1		Yes		Yes				Rampler 2017		Danne-Rasche 2018 [S. Cer]
PE 17:0_18:2	PE 35:2	PE	729.531	C40 H76 O8 N1 P1		Yes		Yes				Rampler 2017
PE 17:1_16:0	PE 33:1	PE	703.515	C38 H74 O8 N1 P1		Yes		Yes				Rampler 2017		Danne-Rasche 2018 [S. Cer]
PE 17:1_18:2	PE 35:3	PE	727.515	C40 H74 O8 N1 P1		Yes	Yes	Yes				Rampler 2017
PE 18:0_18:1	PE 36:1	PE	745.562	C41 H80 O8 N1 P1		Yes		Yes	Ivashov 2013		Klug 2014	Rampler 2017	Ejsing 2009 [S. Cer]	Danne-Rasche 2018 [S. Cer]
PE 18:1_18:1	PE 36:2	PE	743.547	C41 H78 O8 N1 P1	Level 1	Yes		Yes	Ivashov 2013		Klug 2014	Rampler 2017	Ejsing 2009 [S. Cer]	Danne-Rasche 2018 [S. Cer]
PE 18:1_18:2	PE 36:3	PE	741.531	C41 H76 O8 N1 P1		Yes		Yes	Ivashov 2013		Klug 2014	Rampler 2017		Danne-Rasche 2018 [S. Cer]
PE 18:2_18:2	PE 36:4	PE	739.515	C41 H74 O8 N1 P1		Yes		Yes	Ivashov 2013		Klug 2014	Rampler 2017
PE 18:3_18:2	PE 36:5	PE	737.5	C41 H72 O8 N1 P1		Yes	Yes	Yes	Ivashov 2013		Klug 2014	Rampler 2017
PE 18:3_18:3	PE 36:6	PE	735.484	C41 H70 O8 N1 P1		Yes	Yes	Yes			Klug 2014	Rampler 2017
PE 33:3	PE 33:3	PE	699.484	C38 H70 O8 N1 P1		Yes		Yes				Rampler 2017
PE 33:3	PE 33:3	PE	699.484	C38 H70 O8 N1 P1		Yes		Yes				Rampler 2017
PE 34:2	PE 34:2	PE	715.515	C39 H74 O8 N1 P1		Yes		Yes	Ivashov 2013		Klug 2014	Rampler 2017	Ejsing 2009 [S. Cer]
PE 34:5	PE 34:5	PE	709.468	C39 H68 O8 N1 P1		Yes	Yes	Yes				Rampler 2017
PE 35:2	PE 35:2	PE	729.531	C40 H76 O8 N1 P1		Yes		Yes				Rampler 2017
PE 35:4	PE 35:4	PE	725.5	C40 H72 O8 N1 P1		Yes		Yes				Rampler 2017
PE 35:5	PE 35:5	PE	723.484	C40 H70 O8 N1 P1		Yes		Yes
PG 16:0_18:1	PG 34:1	PG	748.525	C40 H77 O10 N0 P1	Level 1	Yes	Yes	Yes				Rampler 2017	Ejsing 2009 [S. Cer]	Danne-Rasche 2018 [S. Cer]
PG 16:0_18:2	PG 34:2	PG	746.51	C40 H75 O10 N0 P1		Yes	Yes	Yes				Rampler 2017	Ejsing 2009 [S. Cer]	Danne-Rasche 2018 [S. Cer]
PG 16:0_18:3	PG 34:3	PG	744.494	C40 H73 O10 N0 P1		Yes	Yes	Yes				Rampler 2017
PG 18:0_18:1	PG 36:1	PG	776.557	C42 H81 O10 N0 P1		Yes						Rampler 2017	Ejsing 2009 [S. Cer]	Danne-Rasche 2018 [S. Cer]
PG 32:1	PG 32:1	PG	720.494	C38 H73 O10 N0 P1		Yes						Rampler 2017	Ejsing 2009 [S. Cer]
PG 36:3	PG 36:3	PG	772.525	C42 H77 O10 N0 P1		Yes						Rampler 2017
PG 36:4	PG 36:4	PG	770.51	C42 H75 O10 N0 P1		Yes	Yes					Rampler 2017
PG 36:5	PG 36:5	PG	768.494	C42 H73 O10 N0 P1		Yes	Yes					Rampler 2017
PI 16:0_16:1	PI 32:1	PI	808.51	C41 H77 O13 N0 P1		Yes					Klug 2014	Rampler 2017	Ejsing 2009 [S. Cer]	Danne-Rasche 2018 [S. Cer]
PI 16:0_18:1	PI 34:1	PI	836.542	C43 H81 O13 N0 P1	Level 1	Yes		Yes	Ivashov 2013		Klug 2014	Rampler 2017	Ejsing 2009 [S. Cer]	Danne-Rasche 2018 [S. Cer]
PI 16:0_18:2	PI 34:2	PI	834.526	C43 H79 O13 N0 P1		Yes			Ivashov 2013		Klug 2014	Rampler 2017	Ejsing 2009 [S. Cer]	Danne-Rasche 2018 [S. Cer]
PI 16:0_18:3	PI 34:3	PI	832.51	C43 H77 O13 N0 P1		Yes	Yes				Klug 2014	Rampler 2017
PI 16:1_18:2	PI 34:3	PI	832.51	C43 H77 O13 N0 P1		Yes	Yes				Klug 2014	Rampler 2017		Danne-Rasche 2018 [S. Cer]
PI 17:0_18:1	PI 35:1	PI	850.557	C44 H83 O13 N0 P1		Yes		Yes				Rampler 2017		Danne-Rasche 2018 [S. Cer]
PI 17:0_18:2	PI 35:2	PI	848.542	C44 H81 O13 N0 P1		Yes						Rampler 2017
PI 18:0_18:1	PI 36:1	PI	864.573	C45 H85 O13 N0 P1		Yes		Yes			Klug 2014	Rampler 2017	Ejsing 2009 [S. Cer]	Danne-Rasche 2018 [S. Cer]
PI 18:1_18:1	PI 36:2	PI	862.557	C45 H83 O13 N0 P1	Level 1	Yes		Yes	Ivashov 2013		Klug 2014	Rampler 2017	Ejsing 2009 [S. Cer]	Danne-Rasche 2018 [S. Cer]
PI 18:1_18:2	PI 36:3	PI	860.542	C45 H81 O13 N0 P1		Yes		Yes			Klug 2014	Rampler 2017		Danne-Rasche 2018 [S. Cer]
PI 18:2_18:2	PI 36:4	PI	858.526	C45 H79 O13 N0 P1		Yes					Klug 2014	Rampler 2017
PI 18:3_18:2	PI 36:5	PI	856.51	C45 H77 O13 N0 P1		Yes	Yes				Klug 2014	Rampler 2017
PS 16:0_18:1	PS 34:1	PS	761.521	C40 H76 O10 N1 P1	Level 1	Yes			Ivashov 2013		Klug 2014	Rampler 2017	Ejsing 2009 [S. Cer]	Danne-Rasche 2018 [S. Cer]
PS 16:0_18:2	PS 34:2	PS	759.505	C40 H74 O10 N1 P1		Yes	Yes		Ivashov 2013		Klug 2014	Rampler 2017	Ejsing 2009 [S. Cer]	Danne-Rasche 2018 [S. Cer]
PS 16:0_18:2	PS 34:2	PS	759.505	C40 H74 O10 N1 P1		Yes	Yes				Klug 2014	Rampler 2017	Ejsing 2009 [S. Cer]	Danne-Rasche 2018 [S. Cer]
PS 16:0_18:3	PS 34:3	PS	757.489	C40 H72 O10 N1 P1		Yes	Yes				Klug 2014	Rampler 2017
PS 16:1_18:2	PS 34:3	PS	757.489	C40 H72 O10 N1 P1		Yes	Yes				Klug 2014	Rampler 2017
PS 18:0_18:2	PS 36:2	PS	787.536	C42 H78 O10 N1 P1	Level 1	Yes						Rampler 2017	Ejsing 2009 [S. Cer]
PS 18:1_18:2	PS 36:3	PS	785.521	C42 H76 O10 N1 P1		Yes	Yes					Rampler 2017
PS 18:2_18:2	PS 36:4	PS	783.505	C42 H74 O10 N1 P1		Yes	Yes					Rampler 2017
PS 36:1	PS 36:1	PS	789.552	C42 H80 O10 N1 P1		Yes						Rampler 2017	Ejsing 2009 [S. Cer]
PS 36:5	PS 36:5	PS	781.489	C42 H72 O10 N1 P1		Yes	Yes					Rampler 2017
SPH d16:0	SPH d16:0	SPH	273.267	C16 H35 O2 N1		Yes	noFragRules	noFragRules					Ejsing 2009 [S. Cer]
SPH d18:0	SPH d18:0	SPH	301.298	C18 H39 O2 N1		Yes	noFragRules	noFragRules					Ejsing 2009 [S. Cer]
SPH d18:1	SPH d18:1	SPH	299.282	C18 H37 O2 N1	Level 1
SPH d20:0	SPH d20:0	SPH	329.329	C20 H43 O2 N1		Yes	noFragRules	noFragRules					Ejsing 2009 [S. Cer]
SPH t16:0	SPH t16:0	SPH	289.262	C16 H35 O3 N1		Yes	noFragRules	noFragRules					Ejsing 2009 [S. Cer]
SPH t18:0	SPH t18:0	SPH	317.293	C18 H39 O3 N1		Yes	noFragRules	noFragRules					Ejsing 2009 [S. Cer]
SPH t20:0	SPH t20:0	SPH	345.324	C20 H43 O3 N1		Yes	noFragRules	noFragRules					Ejsing 2009 [S. Cer]
TG 12:0_12:0_14:0	TG 38:0	TG	666.58	C41 H78 O6		Yes	Yes
TG 12:0_14:0_18:2	TG 44:2	TG	746.642	C47 H86 O6		Yes	Yes						Ejsing 2009 [S. Cer]
TG 12:0_18:2_18:3	TG 48:5	TG	796.658	C51 H88 O6		Yes	Yes
TG 12:0_18:3_18:3	TG 48:6	TG	794.642	C51 H86 O6		Yes	Yes
TG 14:0_17:1_18:2	TG 49:3	TG	814.705	C52 H94 O6		Yes	Yes
TG 14:0_17:1_18:3	TG 49:4	TG	812.689	C52 H92 O6		Yes	Yes
TG 15:0_14:0_16:0	TG 45:0	TG	764.689	C48 H92 O6		Yes	Yes
TG 15:0_16:0_18:1	TG 49:1	TG	818.736	C52 H98 O6		Yes	Yes
TG 15:0_18:1_18:1	TG 51:2	TG	844.752	C54 H100 O6		Yes	Yes	Yes				Rampler 2017
TG 16:0_10:0_14:0	TG 40:0	TG	694.611	C43 H82 O6		Yes	Yes
TG 16:0_12:0_14:0	TG 42:0	TG	722.642	C45 H86 O6		Yes	Yes						Ejsing 2009 [S. Cer]
TG 16:0_14:0_14:0	TG 44:0	TG	750.674	C47 H90 O6		Yes							Ejsing 2009 [S. Cer]
TG 16:0_14:0_16:0	TG 46:0	TG	778.705	C49 H94 O6		Yes	Yes						Ejsing 2009 [S. Cer]
TG 16:0_14:0_18:1	TG 48:1	TG	804.721	C51 H96 O6		Yes	Yes						Ejsing 2009 [S. Cer]
TG 16:0_16:0_16:0	TG 48:0	TG	806.736	C51 H98 O6	Level 1	Yes	Yes						Ejsing 2009 [S. Cer]
TG 16:0_16:0_18:1	TG 50:1	TG	832.752	C53 H100 O6		Yes		Yes					Ejsing 2009 [S. Cer]
TG 16:0_17:0_18:1	TG 51:1	TG	846.768	C54 H102 O6		Yes	Yes
TG 16:0_18:1_18:1	TG 52:2	TG	858.768	C55 H102 O6		Yes		Yes			Klug 2014	Rampler 2017	Ejsing 2009 [S. Cer]
TG 16:0_18:1_18:2	TG 52:3	TG	856.752	C55 H100 O6		Yes	Yes				Klug 2014	Rampler 2017	Ejsing 2009 [S. Cer]
TG 16:0_18:1_24:0	TG 58:1	TG	944.877	C61 H116 O6		Yes							Ejsing 2009 [S. Cer]
TG 16:1_12:0_18:2	TG 46:3	TG	772.658	C49 H88 O6		Yes	Yes						Ejsing 2009 [S. Cer]
TG 16:1_14:0_14:0	TG 44:1	TG	748.658	C47 H88 O6		Yes	Yes						Ejsing 2009 [S. Cer]
TG 16:1_14:0_16:1	TG 46:2	TG	774.674	C49 H90 O6		Yes	Yes						Ejsing 2009 [S. Cer]
TG 16:1_14:0_18:1	TG 48:2	TG	802.705	C51 H94 O6		Yes	Yes						Ejsing 2009 [S. Cer]
TG 16:1_14:0_18:2	TG 48:3	TG	800.689	C51 H92 O6		Yes	Yes	Yes					Ejsing 2009 [S. Cer]
TG 16:1_14:1_18:2	TG 48:4	TG	798.674	C51 H90 O6		Yes	Yes
TG 16:1_16:1_18:2	TG 50:4	TG	826.705	C53 H94 O6		Yes	Yes	Yes				Rampler 2017
TG 16:1_16:1_18:3	TG 50:5	TG	824.689	C53 H92 O6		Yes		Yes				Rampler 2017
TG 16:1_17:1_18:1	TG 51:3	TG	842.736	C54 H98 O6		Yes	Yes	Yes				Rampler 2017
TG 16:1_17:1_18:2	TG 51:4	TG	840.721	C54 H96 O6		Yes	Yes	Yes				Rampler 2017
TG 16:1_17:1_18:3	TG 51:5	TG	838.705	C54 H94 O6		Yes	Yes	Yes				Rampler 2017
TG 16:1_18:1_18:2	TG 52:4	TG	854.736	C55 H98 O6		Yes		Yes			Klug 2014	Rampler 2017
TG 16:1_18:1_24:0	TG 58:2	TG	942.861	C61 H114 O6		Yes							Ejsing 2009 [S. Cer]
TG 16:1_18:2_18:2	TG 52:5	TG	852.721	C55 H96 O6		Yes	Yes	Yes			Klug 2014	Rampler 2017
TG 16:1_18:2_18:3	TG 52:6	TG	850.705	C55 H94 O6		Yes	Yes	Yes			Klug 2014	Rampler 2017
TG 16:1_18:3_18:3	TG 52:7	TG	848.689	C55 H92 O6		Yes	Yes
TG 18:0_16:0_16:0	TG 50:0	TG	834.768	C53 H102 O6		Yes							Ejsing 2009 [S. Cer]
TG 18:0_16:0_18:0	TG 52:0	TG	862.799	C55 H106 O6		Yes	Yes
TG 18:0_16:0_18:1	TG 52:1	TG	860.783	C55 H104 O6		Yes	Yes						Ejsing 2009 [S. Cer]
TG 18:0_17:1_18:0	TG 53:1	TG	874.799	C56 H106 O6		Yes	Yes
TG 18:0_18:0_18:0	TG 54:0	TG	890.83	C57 H110 O6	Level 1	Yes	Yes						Ejsing 2009 [S. Cer]
TG 18:0_18:0_18:1	TG 54:1	TG	888.815	C57 H108 O6		Yes							Ejsing 2009 [S. Cer]
TG 18:0_18:1_18:1	TG 54:2	TG	886.799	C57 H106 O6		Yes	Yes				Klug 2014	Rampler 2017	Ejsing 2009 [S. Cer]
TG 18:0_18:1_19:0	TG 55:1	TG	902.83	C58 H110 O6		Yes	Yes
TG 18:1_14:0_14:0	TG 46:1	TG	776.689	C49 H92 O6		Yes	Yes						Ejsing 2009 [S. Cer]
TG 18:1_14:0_17:1	TG 49:2	TG	816.721	C52 H96 O6		Yes	Yes
TG 18:1_14:0_18:1	TG 50:2	TG	830.736	C53 H98 O6		Yes					Klug 2014	Rampler 2017	Ejsing 2009 [S. Cer]
TG 18:1_14:0_18:2	TG 50:3	TG	828.721	C53 H96 O6		Yes	Yes	Yes			Klug 2014	Rampler 2017	Ejsing 2009 [S. Cer]
TG 18:1_17:1_18:1	TG 53:3	TG	870.768	C56 H102 O6		Yes		Yes				Rampler 2017
TG 18:1_17:1_18:2	TG 53:4	TG	868.752	C56 H100 O6		Yes		Yes				Rampler 2017
TG 18:1_18:1_18:1	TG 54:3	TG	884.783	C57 H104 O6	Level 1	Yes	Yes	Yes			Klug 2014	Rampler 2017	Ejsing 2009 [S. Cer]
TG 18:1_18:1_18:2	TG 54:4	TG	882.768	C57 H102 O6		Yes	Yes	Yes			Klug 2014	Rampler 2017
TG 18:1_18:1_22:1	TG 58:3	TG	940.846	C61 H112 O6		Yes	Yes
TG 18:1_18:1_24:0	TG 60:2	TG	970.893	C63 H118 O6		Yes	Yes						Ejsing 2009 [S. Cer]
TG 18:1_18:2_18:2	TG 54:5	TG	880.752	C57 H100 O6		Yes		Yes			Klug 2014	Rampler 2017
TG 18:1_18:2_18:3	TG 54:6	TG	878.736	C57 H98 O6		Yes	Yes	Yes			Klug 2014	Rampler 2017
TG 18:1_18:2_24:0	TG 60:3	TG	968.877	C63 H116 O6		Yes	Yes
TG 18:1_18:3_21:1	TG 57:5	TG	922.799	C60 H106 O6		Yes	Yes
TG 18:2_17:1_18:2	TG 53:5	TG	866.736	C56 H98 O6		Yes	Yes	Yes
TG 18:2_18:2_21:0	TG 57:4	TG	924.815	C60 H108 O6		Yes	Yes
TG 18:2_18:2_23:0	TG 59:4	TG	952.846	C62 H112 O6		Yes	Yes
TG 18:3_13:0_18:2	TG 49:5	TG	810.674	C52 H90 O6		Yes	Yes
TG 18:3_14:1_18:2	TG 50:6	TG	822.674	C53 H90 O6		Yes	Yes					Rampler 2017
TG 18:3_17:1_18:2	TG 53:6	TG	864.721	C56 H96 O6		Yes	Yes	Yes
TG 18:3_17:1_18:3	TG 53:7	TG	862.705	C56 H94 O6		Yes		Yes
TG 18:3_18:2_18:2	TG 54:7	TG	876.721	C57 H96 O6		Yes	Yes	Yes			Klug 2014	Rampler 2017
TG 18:3_18:2_18:3	TG 54:8	TG	874.705	C57 H94 O6		Yes	Yes	Yes			Klug 2014
TG 18:3_18:3_18:3	TG 54:9	TG	872.689	C57 H92 O6	Level 1	Yes	Yes	Yes			Klug 2014
TG 18:4_16:1_17:1	TG 51:6	TG	836.689	C54 H92 O6		Yes	Yes					Rampler 2017
TG 18:4_16:1_18:3	TG 52:8	TG	846.674	C55 H90 O6		Yes	Yes
TG 20:0_18:1_18:1	TG 56:2	TG	914.83	C59 H110 O6		Yes	Yes						Ejsing 2009 [S. Cer]
TG 20:0_18:1_18:2	TG 56:3	TG	912.815	C59 H108 O6		Yes	Yes				Klug 2014	Rampler 2017
TG 20:1_18:1_18:2	TG 56:4	TG	910.799	C59 H106 O6		Yes					Klug 2014	Rampler 2017
TG 20:1_18:2_18:2	TG 56:5	TG	908.783	C59 H104 O6		Yes					Klug 2014	Rampler 2017
TG 20:1_18:2_18:3	TG 56:6	TG	906.768	C59 H102 O6		Yes					Klug 2014
TG 22:0_18:2_18:3	TG 58:5	TG	936.815	C61 H108 O6		Yes	Yes
TG 24:0_17:1_18:2	TG 59:3	TG	954.861	C62 H114 O6		Yes	Yes
TG 24:0_18:2_18:2	TG 60:4	TG	966.861	C63 H114 O6		Yes	Yes
TG 24:0_18:2_18:3	TG 60:5	TG	964.846	C63 H112 O6		Yes	Yes
TG 24:0_18:3_18:3	TG 60:6	TG	962.83	C63 H110 O6		Yes	Yes
TG 25:0_18:1_18:1	TG 61:2	TG	984.909	C64 H120 O6		Yes	Yes
TG 25:0_18:1_18:2	TG 61:3	TG	982.893	C64 H118 O6		Yes	Yes
TG 25:0_18:2_18:2	TG 61:4	TG	980.877	C64 H116 O6		Yes	Yes
TG 25:0_18:2_18:3	TG 61:5	TG	978.861	C64 H114 O6		Yes	Yes
TG 26:0_18:0_18:1	TG 62:1	TG	1000.94	C65 H124 O6		Yes	Yes						Ejsing 2009 [S. Cer]
TG 26:0_18:1_18:1	TG 62:2	TG	998.924	C65 H122 O6		Yes	Yes	Yes					Ejsing 2009 [S. Cer]
TG 26:0_18:1_18:2	TG 62:3	TG	996.909	C65 H120 O6		Yes	Yes
TG 26:0_18:1_18:3	TG 62:4	TG	994.893	C65 H118 O6		Yes	Yes	Yes
TG 26:0_18:3_18:3	TG 62:6	TG	990.861	C65 H114 O6		Yes	Yes
TG 26:1_18:2_18:2	TG 62:5	TG	992.877	C65 H116 O6		Yes	Yes
TG 27:0_18:1_18:2	TG 63:3	TG	1010.92	C66 H122 O6		Yes	Yes
TG 27:0_18:2_18:2	TG 63:4	TG	1008.91	C66 H120 O6		Yes	Yes
TG 28:0_18:1_18:2	TG 64:3	TG	1024.94	C67 H124 O6		Yes	Yes
TG 4:0_14:0_16:0	TG 34:0	TG	610.517	C37 H70 O6		Yes	Yes
TG 4:0_16:0_16:0	TG 36:0	TG	638.548	C39 H74 O6		Yes	Yes
ZyE 18:1	SE 18:1	SE	648.585	C45 H76 O2		Yes	noFragRules	Yes
ZyE 18:2	SE 18:2	SE	646.569	C45 H74 O2		Yes	noFragRules	Yes
ZyE 18:3	SE 18:3	SE	644.553	C45 H72 O2		Yes	noFragRules	Yes
Zymosterol	ST	ST	384.339	C27 H44 O1		Yes	noFragRules		Ivashov 2013
Ergosterol	ST	ST	396.339	C28H44O	Level 1		noFragRules		Ivashov 2013	Grillitsch 2014	Klug 2014		Ejsing 2009 [S. Cer]

## Sheet: Yeast_ident_LC
MolecularSpecies	LipidSpecies	Class	ExactMass	Sumformula	Rt [min]	Adduct	Area_Blank	Area_Yeast_Fr01	Area_Yeast_Fr02	Area_Yeast_Fr03	Area_Yeast_Fr04	Area_Yeast_Fr05	Area_Yeast_Fr06	Area_Yeast_Fr07	Area_Yeast_Fr08	Area_Yeast_Fr09	Area_Yeast_Fr10	Area_Yeast_Fr11	Area_Yeast_Fr12	Area_Yeast_Fr13	Area_Yeast_Fr14	Area_Yeast_Fr15	Area_Yeast_Fr16	Area_Yeast_Fr17	Area_Yeast_Fr18	Area_Yeast_Fr19	Area_Yeast_Fr20	Area_Yeast_Fr21	Area_Yeast_Fr22	Area_unfractionatedExtract	Grade*_Blank	Grade*_Yeast_Fr01	Grade*_Yeast_Fr02	Grade*_Yeast_Fr03	Grade*_Yeast_Fr04	Grade*_Yeast_Fr05	Grade*_Yeast_Fr06	Grade*_Yeast_Fr07	Grade*_Yeast_Fr08	Grade*_Yeast_Fr09	Grade*_Yeast_Fr10	Grade*_Yeast_Fr11	Grade*_Yeast_Fr12	Grade*_Yeast_Fr13	Grade*_Yeast_Fr14	Grade*_Yeast_Fr15	Grade*_Yeast_Fr16	Grade*_Yeast_Fr17	Grade*_Yeast_Fr18
Cer d18:0_16:0	Cer d34:0	Cer	539.528	C34 H69 O3 N1	17.757	+H	0	9238	17480	6900	62830	491000	22060	12640000	344600	94700	252200	3252	16520	2207	6155	41480	33740	7120	15860	391500	0	727.6	12240	1532000	-	-	-	-	-	-	-	B	-	-	-	-	-	-	-	-	-	-	-
Cer d18:0_16:0+O	Cer d34:0+O	Cer	555.523	C34 H69 O4 N1	17.445	+H	0	1201	5865	1146	3689	7591	0	1796	1090000	33460	8309	0	1861	0	606.4	0	12780	1969	4434	0	0	918.7	1488	132500	-	-	-	-	-	-	-	-	B	-	-	-	-	-	-	-	-	-	-
Cer d18:1_16:0	Cer d34:1	Cer	537.512	C34 H67 O3 N1	17.493	+H	0	10510	17890	7825	14680	163200	2248	16890000	1312000	90880	122200	29360	20590	10720	18440	43430	0	39840	34850	0	12290	15550	38460	2502000	-	-	-	-	-	-	-	B	B	-	-	-	-	-	-	-	-	-	-
Cer d18:1_16:0+O	Cer d34:1+O	Cer	553.507	C34 H67 O4 N1	17.034	+H	0	4430	2657	2468	4060	57380	368.7	3923	9087000	913300	100100	7041	11710	3143	2404	32140	7669	8594	6994	0	0	2554	9218	940000	-	-	-	-	-	-	-	-	B	B	-	-	-	-	-	-	-	-	-
Cer d18:1_16:1	Cer d34:2	Cer	535.496	C34 H65 O3 N1	16.994	+H	0	0	1145	0	0	30790	0	3519000	429900	19150	23170	714.2	326.3	0	0	0	1102	871.7	0.022	0	0	0	1559	571900	-	-	-	-	-	-	-	-	B	-	-	-	-	-	-	-	-	-	-
Cer d18:2_16:0+O	Cer d34:2+O	Cer	551.491	C34 H65 O4 N1	16.419	+H	0	0	1738	799	1005	166300	789.7	3199	1967000	214600	18210	0	0	0	0	0	0	0	0	0	0	0	446.8	177100	-	-	-	-	-	-	-	-	B	-	-	-	-	-	-	-	-	-	-
Cer d18:0_17:0	Cer d35:0	Cer	553.543	C35 H71 O3 N1	18.044	+H	0	3512	13010	4233	20730	33670	0	3165000	113100	19770	32160	972.3	3760	1133	2516	4053	1302	3335	4888	0	362900	413.5	4289	372500	-	-	-	-	-	-	-	B	-	-	-	-	-	-	-	-	-	-	-
Cer d18:0_17:0+O	Cer d35:0+O	Cer	569.538	C35 H71 O4 N1	17.808	+H	0	1365	36580	1525	2750	1210	0	820.8	800900	70990	10890	0	0	0	899.6	1036	521.1	1063	1457	0	0	0	1190	75710	-	-	-	-	-	-	-	-	B	-	-	-	-	-	-	-	-	-	-
Cer d18:1_17:0	Cer d35:1	Cer	551.528	C35 H69 O3 N1	17.841	+H	0	1768	16280	11620	0	37800	690.5	3114000	378700	7987	15320	792.7	0	679.4	4869	8575	1176	959.9	1490	4619	0	1.177	9616	315700	-	-	-	-	-	-	-	B	-	-	-	-	-	-	-	-	-	-	-
Cer d18:1_17:0+O	Cer d35:1+O	Cer	567.523	C35 H69 O4 N1	17.503	+H	0	641.1	3991	1906	0	46490	423	4357	6245000	746200	53690	2870	2769	0	1487	1061	673.1	3439	1212	0	0	821.7	2520	674000	-	-	-	-	-	-	-	-	B	B	-	-	-	-	-	-	-	-	-
Cer d18:1_17:1	Cer d35:2	Cer	549.512	C35 H67 O3 N1	17.502	+H	0	0	19990	4724	1370	1738	0	391600	645900	80950	6627	971.2	0	0	0	0	0	1661	0	1509	2045	0	0	121300	-	-	-	-	-	-	-	-	B	-	-	-	-	-	-	-	-	-	-
Cer d18:0_18:0	Cer d36:0	Cer	567.559	C36 H73 O3 N1	18.266	+H	0	2791	59480	41800	156200	220800	6589	64590000	2432000	454700	560700	49290	84080	32700	39530	65270	50690	25920	73410	17060	2025	13400	20890	4476000	-	-	-	-	-	-	-	A	B	-	B	-	-	-	-	-	-	-	-
Cer d18:0_18:0+O	Cer d36:0+O	Cer	583.554	C36 H73 O4 N1	18.063	+H	0	1663	15470	3043	20640	82280	0	22140	14690000	1589000	180700	8604	7121	11810	7769	6355	6626	9080	64330	33720	0	1568	13960	856000	-	-	-	-	-	-	-	-	A	B	-	-	-	-	-	-	-	-	-
Cer d18:1_18:0	Cer d36:1	Cer	565.543	C36 H71 O3 N1	18.1	+H	0	3831	15440	9145	3997	672400	8957	55920000	7674000	263700	273900	48570	41770	33830	41560	90760	51240	36090	61900	78980	16980	6097	43120	5695000	-	-	-	-	-	B	-	B	B	-	-	-	-	-	-	-	-	-	-
Cer d18:1_18:0+O	Cer d36:1+O	Cer	581.538	C36 H71 O4 N1	17.839	+H	0	925.9	4695	6444	1243	650000	9584	298900	116700000	15170000	905700	94190	68790	30580	57430	85790	58640	39410	65740	16750	16460	13940	19610	6850000	-	-	-	-	-	B	-	-	B	B	B	-	-	-	-	-	-	-	-
Cer d18:1_18:1	Cer d36:2	Cer	563.528	C36 H69 O3 N1	17.835	+H	0	1812	12880	4860	0	86000	573.1	7292000	12010000	1279000	114300	11880	6339	3260	957.3	3451	6567	977.9	9632	0	1455	0	1239	1296000	-	-	-	-	-	-	-	-	A	B	-	-	-	-	-	-	-	-	-
Cer d18:2_18:0+O	Cer d36:2+O	Cer	579.523	C36 H69 O4 N1	17.473	+H	0	0	5408	469.6	1673	122700	718.7	34400	13240000	2303000	151500	22910	12810	791.7	8809	0	0	2114	10830	0	0	0	3266	1537000	-	-	-	-	-	-	-	-	B	-	-	-	-	-	-	-	-	-	-
Cer d18:2_18:1	Cer d36:3	Cer	561.512	C36 H67 O3 N1	17.477	+H	0	0	751.8	461.8	0	2490	0	1084	1029000	179900	6412	0	0	0	1457	0	0	0	0	3754	0	0	0	63310	-	-	-	-	-	-	-	-	B	-	-	-	-	-	-	-	-	-	-
Cer d18:0_19:0	Cer d37:0	Cer	581.575	C37 H75 O3 N1	18.437	+H	0	689.1	37660	5534	23610	21400	1482	665500	28860	3173	11260	2564	845.6	2843	1785	23350	8227	3822	4021	1863	3728	1796	5961	44840	-	-	-	-	-	-	-	B	-	-	-	-	-	-	-	-	-	-	-
Cer d18:1_19:0	Cer d37:1	Cer	579.559	C37 H73 O3 N1	18.309	+H	0	3115	3555	1350	1352	6364	0	583600	89420	2153	5354	1446	1893	2663	2791	35870	4076	3741	1522	0	2017	794.4	4510	50750	-	-	-	-	-	-	-	B	-	-	-	-	-	-	-	-	-	-	-
Cer d18:1_19:0+O	Cer d37:1+O	Cer	595.554	C37 H73 O4 N1	18.102	+H	0	808.5	4413	671	0	167600	2049	623200	1336000	203800	6473	946.6	1035	0	2753	7912	1066	827.1	1179	0	10050	0	567.2	99550	-	-	-	-	-	-	-	D	B	-	-	-	-	-	-	-	-	-	-
Cer d18:0_20:0	Cer d38:0	Cer	595.59	C38 H77 O3 N1	18.593	+H	0	23160	15450	6989	32410	11330	2216	638000	37510	12540	26240	9514	7696	3557	10150	48160	10820	27610	11140	820.9	7964	7153	12880	45730	-	-	-	-	-	-	-	B	-	-	-	-	-	-	-	-	-	-	-
Cer d18:0_24:0	Cer d42:0	Cer	651.653	C42 H85 O3 N1	19.033	+H	0	65020	21670	45000	111700	221600	7043	1477000	199600	44630	87040	47260	25910	29420	29680	150900	89530	74070	381700	23260	37480	13630	180200	42380	-	-	-	-	-	-	-	B	-	-	-	-	-	-	-	-	-	-	-
Cer d18:1_24:0+O	Cer d42:1+O	Cer	665.632	C42 H83 O4 N1	18.843	+H	0	21200	60770	16340	13990	135900	398.5	254400	3457000	1572000	218300	54080	12420	5209	37470	102200	119500	74890	101800	7604	129200	28730	39590	164100	-	-	-	-	-	-	-	-	B	B	-	-	-	-	-	-	-	-	-
Cer d18:2_24:0+O	Cer d42:2+O	Cer	663.617	C42 H81 O4 N1	18.729	+H	0	684.5	1473	0	0	52820	0	11980	1669000	994000	60190	4622	2600	967.9	1999	4156	4310	2264	1776	3422	1971	711	1805	83340	-	-	-	-	-	-	-	-	B	B	-	-	-	-	-	-	-	-	-
Cer d18:1_25:0+O	Cer d43:1+O	Cer	679.648	C43 H85 O4 N1	18.938	+H	0	10220	21980	5378	0	38190	2986	298800	827300	432900	169100	25830	2029	6318	24000	71060	32110	44360	5931	2602	210200	14530	53720	36520	-	-	-	-	-	-	-	-	B	-	-	-	-	-	-	-	-	-	-
Cer d18:0_26:0	Cer d44:0	Cer	679.684	C44 H89 O3 N1	19.2	+H	0	55690	0	18310	87410	193700	18650	2556000	422300	68210	95060	48940	36240	31880	45670	172800	144300	107900	181500	31920	39440	61950	162800	60450	-	-	-	-	-	-	-	B	-	-	-	-	-	-	-	-	-	-	-
Cer d18:1_26:0+O	Cer d44:1+O	Cer	693.663	C44 H87 O4 N1	19.026	+H	0	24920	51000	21260	20470	82750	5683	168900	2247000	1307000	163800	4040	18470	17180	26810	117500	93630	74720	46540	10090	26710	26830	79460	51130	-	-	-	-	-	-	-	-	B	B	-	-	-	-	-	-	-	-	-
Cer d18:2_26:0+O	Cer d44:2+O	Cer	691.648	C44 H85 O4 N1	18.933	+H	0	0	0	0	744	9780	589.1	154200	906400	502600	256600	6752	644.2	1775	4016	1832	3790	1177	1573	1662	313900	911.6	1637	34610	-	-	-	-	-	-	-	-	B	-	-	-	-	-	-	-	-	-	-
Cer t18:0_12:0	Cer t30:0	Cer	499.46	C30 H61 O4 N1	14.405	+H	0	0	4334	2882	0.02	785.9	0	466.2	1015000	1544	1100	0	3603	0	0	0	1033	0	394.8	0	0	0	644.4	26830	-	-	-	-	-	-	-	-	B	-	-	-	-	-	-	-	-	-	-
Cer t18:0_16:0	Cer t34:0	Cer	555.523	C34 H69 O4 N1	16.96	+H	0	0	1815	1163	1210	15460	0	3188	7823000	89550	7513	0	20300	1158	7873	3967	0	0	6278	0	0	9489	9252	551800	-	-	-	-	-	-	-	-	B	-	-	-	-	-	-	-	-	-	-
Cer t18:0_18:0	Cer t36:0	Cer	583.554	C36 H73 O4 N1	17.815	+H	0	0	10800	2900	3620	3361	0	3300	2653000	121700	13910	0	1302	1605	946.1	3434	0	1648	1169	32550	0	939.8	0	138400	-	-	-	-	-	-	-	-	B	-	-	-	-	-	-	-	-	-	-
Cer t18:0_22:0	Cer t40:0	Cer	639.617	C40 H81 O4 N1	18.62	+H	0	5962	21420	9243	0	13500	1670	3696	953200	23340	34070	8778	1372	2049	1681	613.5	6948	2188	10930	857.7	6417	3221	7386	17800	-	-	-	-	-	-	-	-	B	-	-	-	-	-	-	-	-	-	-
Cer t18:0_22:0+O	Cer t40:0+O	Cer	655.611	C40 H81 O5 N1	18.481	+H	0	5325	115400	33070	3909	45370	0	24370	1666	1025000	111600	10650	13420	6043	17580	60080	858.2	16560	174600	2696	2349	10540	54240	24790	-	-	-	-	-	-	-	-	-	B	-	-	-	-	-	-	-	-	-
Cer t18:0_24:0	Cer t42:0	Cer	667.648	C42 H85 O4 N1	18.857	+H	0	33010	14830	21230	26980	202400	6204	4588000	33300000	801700	2708000	104700	47270	45030	8807	49240	222200	115400	72480	10770	4086000	76720	88220	460300	-	-	-	-	-	-	-	B	A	B	B	-	-	-	-	-	-	-	-
Cer t18:0_25:0	Cer t43:0	Cer	681.663	C43 H87 O4 N1	18.956	+H	0	56270	0	7496	7467	111900	1787	39420	6316000	189100	136500	40660	7428	21380	28270	65230	90750	98370	34790	10590	11490	14390	42300	64130	-	-	-	-	-	-	-	-	B	-	-	-	-	-	-	-	-	-	-
Cer t18:0_25:0+O	Cer t43:0+O	Cer	697.658	C43 H87 O5 N1	18.852	+H	0	37320	19410	32730	9344	430900	20900	42900	34820	38980000	3614000	220700	90490	48250	76810	124000	182600	144400	85760	280400	4549	33600	93280	401900	-	-	-	-	-	-	-	-	-	A	B	-	-	-	-	-	-	-	-
Cer t18:0_26:0	Cer t44:0	Cer	695.679	C44 H89 O4 N1	19.043	+H	0	84280	16270	13120	35340	267300	20480	51970	41180000	1111000	623100	137500	76590	48090	67880	180600	258000	162500	92580	46980	56670	121200	99240	238500	-	-	-	-	-	-	-	-	A	B	-	-	-	-	-	-	-	-	-
Cer t18:0_26:0+O	Cer t44:0+O	Cer	711.674	C44 H89 O5 N1	18.94	+H	0	38020	40440	26900	39650	215500	16730	816900	72280	113200000	11370000	697600	232500	119600	191700	278000	424400	213200	175100	52180	605000	69470	157900	853100	-	-	-	-	-	-	-	B	-	B	B	B	-	-	-	-	-	-	-
Cer t20:0_25:0	Cer t45:0	Cer	709.695	C45 H91 O4 N1	19.118	+H	0	18970	0	24280	21370	98640	11410	11580	1447000	148200	86840	9021	1417	13440	46440	107300	33640	73110	31820	20770	15820	43970	7839	32110	-	-	-	-	-	-	-	-	B	-	-	-	-	-	-	-	-	-	-
Cer t20:0_25:0+O	Cer t45:0+O	Cer	725.69	C45 H91 O5 N1	19.021	+H	0	14170	10140	11240	8662	56700	10730	1746000	8351	5540000	1569000	71040	16870	17880	19990	87460	79300	65290	40150	11810	1405000	25270	50370	26740	-	-	-	-	-	-	-	B	-	B	B	-	-	-	-	-	-	-	-
Cer t20:0_26:0	Cer t46:0	Cer	723.711	C46 H93 O4 N1	19.191	+H	0	62920	0	43560	41580	167000	21470	30530	2735000	1444	135800	76940	45000	47730	49050	139900	206900	140200	105200	38890	51320	79020	146200	77230	-	-	-	-	-	-	-	-	B	-	-	-	-	-	-	-	-	-	-
Cer t20:0_26:0+O	Cer t46:0+O	Cer	739.705	C46 H93 O5 N1	19.091	+H	0	37460	0	18540	20110	101900	14450	292900	168700	7189000	918900	82810	37150	26210	29790	115000	125800	90880	57490	20230	188200	41840	97150	67820	-	-	-	-	-	-	-	-	-	A	B	-	-	-	-	-	-	-	-
CL 70:1	CL 70:1	CL	1435.05	C79 H152 O17 P2	17.443	-H	155	0	0	0	0	0	0	0	0	0	0	0	0	0	0	3551000	109500	23040	3990	2374	5601	4278	4910	11830	-	-	-	-	-	-	-	-	-	-	-	-	-	-	-	D	-	-	-
CL 70:2	CL 70:2	CL	1433.03	C79 H150 O17 P2	16.668	+H	0	512.9	0	0	0	0	0	0	0	0	0	0	0	0	1078	49140000	2395000	844500	183600	48740	0	150400	229800	1092000	-	-	-	-	-	-	-	-	-	-	-	-	-	-	-	D	-	-	-
CL 70:3	CL 70:3	CL	1431.02	C79 H148 O17 P2	16.677	+H	0	602.6	0	0	0	0	0	277.6	0	0	0	0	6351	0	2367	82210000	4644000	1420000	332800	85330	50650	273300	375400	2321000	-	-	-	-	-	-	-	-	-	-	-	-	-	-	-	D	D	-	-
CL 70:5	CL 70:5	CL	1426.99	C79 H144 O17 P2	15.644	+H	0	0	579.3	0.001	0	0	0	0	0	0	0	0	0	0	0	3835000	3242	1976	0	0	0	0	0	33050	-	-	-	-	-	-	-	-	-	-	-	-	-	-	-	D	-	-	-
CL 72:2	CL 72:2	CL	1461.07	C81 H154 O17 P2	17.485	-H	0	0	0	0	0	0	0	0	0	0	0	0	0	0	0	1737000	38840	236.7	749	588.3	1340	479.2	1479	1423	-	-	-	-	-	-	-	-	-	-	-	-	-	-	-	D	-	-	-
CL 72:3	CL 72:3	CL	1459.05	C81 H152 O17 P2	16.652	+H	0	0	0	0	0	0	0	0	0	1123	0	0	0	0	0	7619000	4657000	5420	1026	0	18230	2058	0.349	69280	-	-	-	-	-	-	-	-	-	-	-	-	-	-	-	-	D	-	-
CL 72:3	CL 72:3	CL	1459.05	C81 H152 O17 P2	17.193	+H	0	0	0	0	0	0	0	0	479.2	0	0	0	0	0	0	2352000	21460	1790	0	0	6141	0	1319	4088	-	-	-	-	-	-	-	-	-	-	-	-	-	-	-	D	-	-	-
CL 72:4	CL 72:4	CL	1457.03	C81 H150 O17 P2	17.413	+H	0	0	0	0	0	0	339.2	0	0	0	422.2	0	0	0	0	1388000	497400	124300	37260	12660	48040	25670	44120	162600	-	-	-	-	-	-	-	-	-	-	-	-	-	-	-	D	-	-	-
CL 72:4	CL 72:4	CL	1457.03	C81 H150 O17 P2	16.733	-H	0	0	0	0	0	0	0	0	0	0	0	0	0	0	0	1107000	3680	2934	283.2	224.2	956.5	265.1	330.8	1136	-	-	-	-	-	-	-	-	-	-	-	-	-	-	-	D	-	-	-
CL 72:6	CL 72:6	CL	1453	C81 H146 O17 P2	16.662	+H	0	0	0	2236	1468	0	1295	0	0	0	4.647	0	0	0	939.3	4274000	1350000	600100	140200	81050	7217	115500	185000	521900	-	-	-	-	-	-	-	-	-	-	-	-	-	-	-	D	-	-	-
CL 72:6	CL 72:6	CL	1453	C81 H146 O17 P2	15.889	-H	226.2	0	304.6	0	0	0	0	436.6	0	0	0	0	0	0	0	1105000	15810	1856	0	0	433.2	0	0	3987	-	-	-	-	-	-	-	-	-	-	-	-	-	-	-	D	-	-	-
CL 72:8	CL 72:8	CL	1448.97	C81 H142 O17 P2	15.637	+H	0	0	0	0	954.4	0	0	0	0	0.002	0	0	0	0	0	1128000	5412	675.6	0	0	0	0	0	3763	-	-	-	-	-	-	-	-	-	-	-	-	-	-	-	D	-	-	-
CL 74:1	CL 74:1	CL	1491.11	C83 H160 O17 P2	18.048	+H	0	0	3548	0	0	483	0	0	0	0.01	0	0	0	0	0	10440000	184800	25490	5341	761.8	2041	2467	8655	17390	-	-	-	-	-	-	-	-	-	-	-	-	-	-	-	D	-	-	-
CL 74:2	CL 74:2	CL	1489.1	C83 H158 O17 P2	17.492	-2H	0	0	0	0	0	229	0	209.6	0	1609	5557	8084	33310	9567	55980	19210000	2505000	825200	309900	341900	251100	474400	588100	2480000	-	-	-	-	-	-	-	-	-	-	-	-	-	-	-	-	-	-	-
CL 74:3	CL 74:3	CL	1487.08	C83 H156 O17 P2	17.51	-H	0	0	438.7	0	243.2	0	0	0	0	127.7	0	0	0	560.6	0	2072000	24480	12220	585.4	650.8	847.6	1199	2220	3633	-	-	-	-	-	-	-	-	-	-	-	-	-	-	-	D	-	-	-
CL 74:4	CL 74:4	CL	1485.07	C83 H154 O17 P2	16.741	-2H	0	0	0	0	0	0	0	0	0	1666	2198	3491	2645	47360	16440	9829000	2181000	590200	338300	532100	49520	258700	486700	2512000	-	-	-	-	-	-	-	-	-	-	-	-	-	-	-	-	D	-	-
CL 74:5	CL 74:5	CL	1483.05	C83 H152 O17 P2	16.768	-H	127.6	0	393.2	0	0	0	0	0	0	0	0	0	0	0	0	1502000	27030	6521	0	143.4	0.001	317.5	0	4459	-	-	-	-	-	-	-	-	-	-	-	-	-	-	-	D	D	-	-
CL 74:7	CL 74:7	CL	1479.02	C83 H148 O17 P2	15.877	-H	307.3	0	0	0	101.7	0	0	154.3	0	0	0	0	0	0	0	1815000	25190	4442	0	0	0	0	0	5460	-	-	-	-	-	-	-	-	-	-	-	-	-	-	-	D	-	-	-
CL 74:8	CL 74:8	CL	1477	C83 H146 O17 P2	15.002	-2H	76.88	0	0	0	0	48.65	0	192.7	257.4	667.7	5694	52220	92940	28560	121300	75640000	2561000	1094000	1519000	1111000	336600	626500	753900	9482000	-	-	-	-	-	-	-	-	-	-	-	-	-	-	-	-	-	-	-
CL 74:9	CL 74:9	CL	1474.99	C83 H144 O17 P2	15.017	-H	160.3	0	234.4	0	0	0	0	0	0	0	0	0	0	0	0	5170000	129100	29190	4430	1471	775.2	2768	4456	121200	-	-	-	-	-	-	-	-	-	-	-	-	-	-	-	D	-	-	-
CL 76:4	CL 76:4	CL	1513.1	C85 H158 O17 P2	18.049	+H	0	0	0	0	0	0	0	0	0	0	0	0	0	0	0	2177000	59440	11670	0	0	0	225.1	1304	5088	-	-	-	-	-	-	-	-	-	-	-	-	-	-	-	D	-	-	-
CL 76:6	CL 76:6	CL	1509.07	C85 H154 O17 P2	17.535	+H	0	0	0	616.8	0	0	0	0	0	0	0	0	0	0	639.1	1518000	68780	75000	18030	6105	7049	11940	20870	77230	-	-	-	-	-	-	-	-	-	-	-	-	-	-	-	D	-	-	-
CL 76:8	CL 76:8	CL	1505.03	C85 H150 O17 P2	16.803	+H	0	0	0	0	0	0.006	0	0	0	0	0	0	0	0	917.6	2056000	283500	75650	25650	9215	0	17890	17160	126700	-	-	-	-	-	-	-	-	-	-	-	-	-	-	-	D	-	-	-
Co Q6	Co Q6	Co	590.433	C39 H58 O4	17.461	+NH4	0	0	665200	13710	0	0	0	0	0.001	0.002	0	0	0	0	869.3	0	0	0	0	0.007	0	205.8	0	33980	-	-	A	-	-	-	-	-	-	-	-	-	-	-	-	-	-	-	-
Co Q7	Co Q7	Co	658.496	C44 H66 O4	18.373	+NH4	0	1333	55320000	1899000	224600	345700	943.5	11560	5597	2299	6009	3250	3628	1237	4815	1172	2864	1233	4159	1466	1177	699	1581	3438000	-	-	A	A	-	-	-	-	-	-	-	-	-	-	-	-	-	-	-
Co Q8	Co Q8	Co	726.559	C49 H74 O4	18.838	+NH4	0	77370	1756000000	178900000	23880000	23650000	151800	883900	797300	506300	737900	428400	459500	250700	831500	264500	448300	298300	499100	197300	242700	138900	195300	157600000	-	-	A	A	A	A	-	A	A	-	A	-	-	-	A	-	-	-	-
Co Q9	Co Q9	Co	794.621	C54 H82 O4	19.133	+NH4	0	0	23000000	2088000	236500	117700	18280	88040000	12210	9205	20980	17770	16880	105400000	111800000	20800	44260	22900	64350000	37320	26900	25790	57020	528600	-	-	A	A	-	-	-	A	-	-	-	-	-	A	A	-	-	-	A
DG 18:1_12:0	DG 30:1	DG	538.46	C33 H62 O5	17.307	+NH4	0	0.003	1115	473300	1203000	15910	0	609.9	0.003	1092	1041	2376	1041	0	466.3	0.016	2534	2467	653.5	0	0	1154	0	63550	-	-	-	-	B	-	-	-	-	-	-	-	-	-	-	-	-	-	-
DG 12:0_18:2	DG 30:2	DG	536.444	C33 H60 O5	16.424	+NH4	0	0	1918	354600	765300	22570	0	703.7	0	0	0	0	0	0	0	3798	0	0	0	0	0	0	0	39410	-	-	-	-	B	-	-	-	-	-	-	-	-	-	-	-	-	-	-
DG 16:0_16:0	DG 32:0	DG	568.507	C35 H68 O5	18.373	+NH4	0	339400	346300	1617000	469800	565200	224100	324300	340000	264700	432800	271800	269000	254500	305600	510600	500100	374800	888200	304700	280300	309100	386300	1570000	-	-	-	A	-	B	-	-	-	-	-	-	-	-	-	B	B	-	A
DG 18:1_14:0	DG 32:1	DG	566.491	C35 H66 O5	17.976	+NH4	0	7741	116200	13250000	7958000	563300	4420	24050	23860	25190	34680	22880	44750	14320	12440	14740	27330	2699	280800	19340	24750	10480	13980	1433000	-	-	-	B	A	B	-	-	-	-	-	-	-	-	-	-	-	-	-
DG 14:0_18:2	DG 32:2	DG	564.475	C35 H64 O5	17.459	+NH4	0	2329	27050	5338000	14450000	489400	1450	10020	3522	892.4	22350	10480	1430	4679	483.1	11370	1615	1498	9566	947.9	0	1485	3811	1221000	-	-	-	B	-	-	-	-	-	-	-	-	-	-	-	-	-	-	-
DG 14:0_18:3	DG 32:3	DG	562.46	C35 H62 O5	16.727	+NH4	0	1073	2256	460300	4313000	126400	0	2549	2215	2944	1815	0	0.035	0	544.7	0	0	0	0.186	0	0	585.4	0	229500	-	-	-	-	B	-	-	-	-	-	-	-	-	-	-	-	-	-	-
DG 15:0_18:1	DG 33:1	DG	580.507	C36 H68 O5	18.207	+NH4	0	34020	55210	3613000	4165000	376600	6412	45820	23520	21820	49860	36450	33720	14210	10900	74070	38100	34760	2365000	18200	19710	10370	37770	589500	-	-	-	A	A	-	-	-	-	-	-	-	-	-	-	-	-	-	A
DG 15:0_18:2	DG 33:2	DG	578.491	C36 H66 O5	17.815	+NH4	0	1789	12110	1382000	6934000	337400	898.9	55710	6099	1882	12510	9517	9331	109600	111500	8444	3801	3727	86680	4434	1738	534	4348	684400	-	-	-	B	B	-	-	-	-	-	-	-	-	-	-	-	-	-	-
DG 15:0_18:3	DG 33:3	DG	576.475	C36 H64 O5	17.306	+NH4	0	1215	1069	5262	9866000	3789	0	520	0	0	1504	732.5	1396	0	535.8	0	1878	0.001	489.3	0	0	645.7	944.2	83480	-	-	-	-	A	-	-	-	-	-	-	-	-	-	-	-	-	-	-
DG 18:0_16:0	DG 34:0	DG	596.538	C37 H72 O5	18.67	+NH4	0	604700	585500	4459000	1676000	957100	434800	531300	581200	457100	615900	596800	523600	495300	626400	692100	1531000	937200	672600	538900	563500	631600	777600	3662000	-	B	B	A	B	A	-	-	B	-	B	B	B	B	B	B	B	B	B
DG 16:0_18:1	DG 34:1	DG	594.522	C37 H70 O5	18.389	+NH4	0	126900	512500	85730000	97150000	6675000	112500	1033000	338200	218300	617300	731000	690700	285000	260100	407300	356500	221700	15000000	185500	226800	138700	185500	15810000	-	-	-	A	A	A	-	B	-	-	B	B	B	-	-	-	-	-	A
DG 16:0_18:2	DG 34:2	DG	592.507	C37 H68 O5	18.067	+NH4	0	11970	878700	48300000	313400000	16660000	98830	1363000	646700	458500	1383000	1048000	1402000	625700	435000	1133000	774900	397200	3432000	401500	338600	209300	337100	38580000	-	-	B	D	A	-	-	A	B	B	A	A	B	-	-	B	B	-	-
DG 16:1_18:2	DG 34:3	DG	590.491	C37 H66 O5	17.59	+NH4	0	3695	4228000	604000	14270000	750400	1538	5331	1410	3235	68270	9381	39730	1861	1013	7868	29140	2827	3650	2531	6094	2336	2108	3144000	-	-	-	A	A	A	-	-	-	-	-	-	-	-	-	-	-	-	-
DG 16:1_18:3	DG 34:4	DG	588.475	C37 H64 O5	16.859	+NH4	0	550.9	97920	798000	50880000	2029000	1662	72680	36790	4322	89660	14480	41120	19340	1319	72550	23840	26970	47310	39990	0	18930	14180	3456000	-	-	-	-	B	B	-	-	-	-	-	-	-	-	-	-	-	-	-
DG 17:0_18:1	DG 35:1	DG	608.538	C38 H72 O5	18.55	+NH4	0	3985	96190	2768000	7967000	392300	3742	46450	13980	17450	47100	55480	45850	26310	27700	49460	43710	22070	208900	12240	14820	2009	25640	661400	-	-	-	A	A	-	-	-	-	-	-	-	-	-	-	-	-	-	-
DG 17:1_18:1	DG 35:2	DG	606.522	C38 H70 O5	18.233	+NH4	0	2272	33570	3713000	11800000	527000	1397	11290	2962	8263	23350	39330	23760	1788	6323	8033	3924	6099	1156000	7963	8914	1222	4183	831300	-	-	-	A	A	B	-	-	-	-	-	-	-	-	-	-	-	-	A
DG 17:1_18:2	DG 35:3	DG	604.507	C38 H68 O5	17.857	+NH4	0	0	53300	402900	22430000	853000	0	52980	18520	7495	52240	58190	31540	4566	189600	17430	25360	10720	208800	8360	22390	4883	6551	1595000	-	-	-	-	A	B	-	-	-	-	-	-	-	-	-	-	-	-	-
DG 17:1_18:3	DG 35:4	DG	602.491	C38 H66 O5	17.346	+NH4	0	0	4946	4367	19970000	540000	885.5	3906	333.9	2763	45370	5372	26380	18640	7063	11010	3526	5395	9228	4218	2630	5577	2811	2437000	-	-	-	-	C	B	-	-	-	-	-	-	-	-	-	-	-	-	-
DG 18:0_18:0	DG 36:0	DG	624.569	C39 H76 O5	18.893	+NH4	0	371500	285500	5345000	1653000	549800	287900	416800	409500	358200	516200	544300	401900	388600	467000	446800	1046000	852100	520100	369900	399400	438100	476300	2560000	-	-	-	A	B	-	-	-	-	-	-	B	-	-	-	-	A	A	B
DG 18:0_18:1	DG 36:1	DG	622.554	C39 H74 O5	18.68	+NH4	0	62510	515300	33090000	149300000	6525000	33920	220300	115000	84820	220900	302800	213700	295400	190000	150100	292500	103800	369300	77090	78540	54970	96550	8843000	-	-	-	A	A	A	-	-	-	-	-	-	-	-	-	-	-	-	-
DG 18:1_18:1	DG 36:2	DG	620.538	C39 H72 O5	18.417	+NH4	0	149500	994900	38440000	444600000	10210000	91400	444700	345400	92370	704300	855700	365400	360300	284200	443800	368500	223900	6565000	266400	256400	158400	219800	22530000	-	-	A	A	A	A	-	-	-	-	-	A	-	-	-	-	-	-	A
DG 18:1_18:2	DG 36:3	DG	618.522	C39 H70 O5	18.1	+NH4	0	86090	937400	6609000	400500000	17970000	60620	474200	377400	243300	646700	864600	491700	322800	279700	476000	312300	164000	4376000	236000	229800	118700	156500	24240000	-	-	B	A	A	A	-	-	-	-	B	B	B	-	-	B	-	-	A
DG 18:2_18:2	DG 36:4	DG	616.507	C39 H68 O5	17.663	+NH4	0	28600	340400	2152000	280700000	10590000	29530	557800	191500	144900	475600	427200	285200	269300	179700	423200	443300	130100	357600	244400	252700	91560	116700	24520000	-	-	-	A	A	A	-	-	-	-	-	B	-	-	-	-	-	-	-
DG 18:3_18:2	DG 36:5	DG	614.491	C39 H66 O5	17.06	+NH4	0	15640	632100	3643000	457500000	24290000	67890	533300	439600	352100	1122000	2253000	1597000	629200	262500	752700	503500	243200	686700	424900	442400	187000	198200	25750000	-	-	-	B	A	A	-	-	-	-	B	B	B	-	-	B	-	-	-
DG 18:3_18:3	DG 36:6	DG	612.475	C39 H64 O5	16.292	+NH4	0	3030	217700	1232000	152000000	20280000	21030	187500	148100	101600	320300	796000	254500	162100	72930	259600	163900	83940	205900	134600	206900	66170	66990	12130000	-	-	-	A	A	A	-	-	-	-	-	A	-	-	-	-	-	-	-
DG 19:0_18:1	DG 37:1	DG	636.569	C40 H76 O5	18.804	+NH4	0	642.7	13910	334900	2242000	98460	1984	7657	1574	9596	4399	6101	542.5	13480	15220	10730	15990	9073	16300	1562	1190	1842	2766	97080	-	-	-	-	A	-	-	-	-	-	-	-	-	-	-	-	-	-	-
DG 19:0_18:2	DG 37:2	DG	634.554	C40 H74 O5	18.605	+NH4	0	1272	13680	25080	1926000	51040	0	3984	656	549.9	1178	1.042	2081	2260	741.1	1777	2519	1519	1090	2093	1272	474.4	1568	46090	-	-	-	-	B	-	-	-	-	-	-	-	-	-	-	-	-	-	-
DG 19:1_18:3	DG 37:4	DG	630.522	C40 H70 O5	17.981	+NH4	0	0	0	2999	592800	35330	0	2208	0	0	486	502.7	1213	0	2221	1297	920	0	1176	0	0	0	839.7	44430	-	-	-	-	B	-	-	-	-	-	-	-	-	-	-	-	-	-	-
DG 20:0_18:1	DG 38:1	DG	650.585	C41 H78 O5	18.904	+NH4	0	769.8	8765	222100	2729000	145200	6801	39690	1071	4059	13410	20450	18610	66840	94020	39380	49640	14460	60320	11950	4108	7623	3128	101000	-	-	-	-	B	-	-	-	-	-	-	-	-	-	-	-	-	-	-
DG 20:1_18:1	DG 38:2	DG	648.569	C41 H76 O5	18.677	+NH4	0	3514	14470	440200	2099000	110600	1602	54750	3929	2310	5358	6286	4643	179700	139700	7415	6905	8138	108400	2029	4767	1607	7074	64730	-	-	-	-	B	-	-	-	-	-	-	-	-	-	-	-	-	-	-
DG 20:1_18:2	DG 38:3	DG	646.554	C41 H74 O5	18.452	+NH4	0	2360	7486	445100	7873000	290100	503.7	2439	1425	2360	7627	3309	2670	13920	3838	3732	5065	2751	27610	2541	0	1070	1971	233600	-	-	-	-	A	-	-	-	-	-	-	-	-	-	-	-	-	-	-
DG 16:0_24:0	DG 40:0	DG	680.632	C43 H84 O5	19.239	+NH4	0	69990	0	184200	2433000	119800	26080	548100	41520	24920	69970	44200	32000	95160	536300	129100	113100	86930	102800	33770	41530	48930	90910	61900	-	-	-	-	B	-	-	B	-	-	-	-	-	-	B	-	-	-	-
DG 18:1_22:0	DG 40:1	DG	678.616	C43 H82 O5	19.092	+NH4	0	2839	6258	79550	3266000	161700	1702	424400	2374	6188	6193	3957	4061	158900	530400	6636	15490	5656	128200	993	4399	298.4	11940	44660	-	-	-	-	B	-	-	-	-	-	-	-	-	-	-	-	-	-	-
DG 22:0_18:2	DG 40:2	DG	676.601	C43 H80 O5	18.947	+NH4	0	1128	0	17240	1380000	76360	0	435500	5279	2607	3256	2039	2769	314300	584400	1698	7325	5003	230500	1282	1312	1476	1232	23660	-	-	-	-	B	-	-	-	-	-	-	-	-	-	B	-	-	-	-
DG 25:0_16:1	DG 41:1	DG	692.632	C44 H84 O5	19.175	+NH4	0	6650	17700	20330	830100	21660	1540	212900	5174	5693	1404	5253	4085	47680	459200	31880	9348	6760	31060	6229	1251	6531	4021	9553	-	-	-	-	B	-	-	-	-	-	-	-	-	-	-	-	-	-	-
DG 26:0_16:0	DG 42:0	DG	708.663	C45 H88 O5	19.391	+NH4	0	22520	0	69740	1683000	110600	7324	55680	18710	26350	40250	12920	8584	19200	48720	76670	57050	38010	35250	11360	21160	23890	47240	19610	-	-	-	-	B	-	-	-	-	-	-	-	-	-	-	-	-	-	-
DG 18:1_24:0	DG 42:1	DG	706.648	C45 H86 O5	19.243	+NH4	0	9142	31030	125100	9735000	491300	3743	1017000	2218	10140	15670	9073	5081	144500	954700	4172	28030	28310	105500	5637	16430	6305	1617	65810	-	-	-	-	B	-	-	B	-	-	-	-	-	-	B	-	-	-	-
DG 24:0_18:2	DG 42:2	DG	704.632	C45 H84 O5	19.119	+NH4	0	0	0	55590	5086000	305400	2095	2141000	4868	1881	7099	0	2503	615900	2720000	8185	6354	2551	377700	732.5	790.7	1455	4141	49450	-	-	-	-	B	-	-	A	-	-	-	-	-	B	B	-	-	-	-
DG 24:0_18:3	DG 42:3	DG	702.616	C45 H82 O5	18.996	+NH4	0	3487	0	12720	1355000	108600	590.6	5463	740.8	1357	2776	1919	672.1	2852	1281	1061	4760	1350	39730	4123	2243	3709	782.1	22420	-	-	-	-	B	-	-	-	-	-	-	-	-	-	-	-	-	-	-
DG 25:0_18:1	DG 43:1	DG	720.663	C46 H88 O5	19.321	+NH4	0	0	0	19390	2115000	129300	2579	164700	4239	2718	7904	2096	1122	2768	182000	779.9	2558	5862	7148	835.9	2298	2424	2494	6706	-	-	-	-	B	-	-	-	-	-	-	-	-	-	-	-	-	-	-
DG 25:0_18:2	DG 43:2	DG	718.648	C46 H86 O5	19.199	+NH4	0	1847	0	9697	1111000	76400	854.7	704100	1861	1017	826.5	164	636.6	119500	703700	4609	2718	844.4	76000	0	1458	812.9	1731	7885	-	-	-	-	B	-	-	B	-	-	-	-	-	-	B	-	-	-	-
DG 26:0_18:1	DG 44:1	DG	734.679	C47 H90 O5	19.395	+NH4	0	9415	0	93200	8534000	465700	474.4	30190	3499	2482	8349	957.1	1503	6641	40680	14070	8115	2826	11010	2127	3262	1045	5987	28630	-	-	-	-	B	-	-	-	-	-	-	-	-	-	-	-	-	-	-
DG 26:0_18:2	DG 44:2	DG	732.663	C47 H88 O5	19.274	+NH4	0	3267	0	55600	5692000	487200	2066	221500	2524	4015	3576	0	780.8	22650	29490	5123	2562	1412	14280	628.6	5766	1689	2533	19970	-	-	-	-	B	-	-	-	-	-	-	-	-	-	-	-	-	-	-
FA 16:0	FA 16:0	FA	256.24	O2 H32 C16	11.161	-H	2676	83240	127400	1140000	83180	1481000	47830	5077	7906	9589	685600	81470	77410	28750	19970	83240	38910	40400	51680	1262000	56750	42030	84740	384400	-	-	-	D	-	D	-	-	-	-	-	-	-	-	-	-	-	-	-
FA 16:1	FA 16:1	FA	254.225	O2 H30 C16	9.046	-H	200	5006	1468	2353000	16820	25810	284.6	265.2	0	261.3	205.4	439.6	449	0	242	242.4	126.3	479.6	204.3	167.7	0	183	185.4	86210	-	-	-	D	-	-	-	-	-	-	-	-	-	-	-	-	-	-	-
FA 17:1	FA 17:1	FA	268.24	O2 H32 C17	10.287	-H	0	148.5	0	775800	4084	1385	0	0	0	302.2	0	0	0	0	0	0	0	195.9	0	0	0	182.8	0	2754	-	-	-	D	-	-	-	-	-	-	-	-	-	-	-	-	-	-	-
FA 18:0	FA 18:0	FA	284.272	O2 H36 C18	13.401	-H	3685	9289	29890	2343000	61640	163900	12760	30420	38320	54210	56080	13860	9520	25680	2481	9427	35570	26550	43070	657.7	359.8	63080	67770	72270	-	-	-	D	-	-	-	-	-	-	-	-	-	-	-	-	-	-	-
FA 18:1	FA 18:1	FA	282.256	O2 H34 C18	11.482	-H	1035	3010	1460	728000	129400	3455000	40550	1148	11980	4472	2205	1351	1312	163	1095	284.4	1283	462.5	14450	3066000	16700	32870	2321	387600	-	-	-	D	-	D	-	-	-	-	D	-	-	-	-	-	-	-	-
FA 18:2	FA 18:2	FA	280.24	O2 H32 C18	9.686	-H	452.4	18550	6023	687400	624300	151000	235.7	818	1233	1328	8878	1024	1449	281.4	894	446.4	581.2	50900	3197	1294	2346	2143	448.1	1496000	-	-	-	D	-	-	-	-	-	-	-	-	-	-	-	-	-	-	-
FA 18:3	FA 18:3	FA	278.225	O2 H30 C18	8.048	-H	0	565.3	2500	1170000	82400	17350	0	740.7	473.2	2379	1495	1005	404.8	0	242.6	160.3	193.3	612.5	373.4	624	580	445.3	103	444600	-	-	-	D	D	-	-	-	-	-	-	-	-	-	-	-	-	-	-
Hex1Cer d18:1_16:0+O	Hex1Cer d34:1+O	Hex1Cer	715.56	C40 H77 O9 N1	16.13	+H	0	0	0	0	806.7	0	0	0	0	0	12220	1661	6742000	100900	15130	40120	10150	2832	69210	0	10280	0	657.7	479600	-	-	-	-	-	-	-	-	-	-	-	-	A	-	-	-	-	-	-
Hex1Cer d18:2_16:0+O	Hex1Cer d34:2+O	Hex1Cer	713.544	C40 H75 O9 N1	15.494	+H	0	0	0	0	0	4202	0	0	0	0	24060	1144	12270000	241100	91040	31580	1885	13830	135500	0	0	677	6255	1129000	-	-	-	-	-	-	-	-	-	-	-	-	A	-	-	-	-	-	-
Hex1Cer d18:1_17:0+O	Hex1Cer d35:1+O	Hex1Cer	729.576	C41 H79 O9 N1	16.699	+H	0	0	0	0	389.8	1115	0	874.4	269	0	20530	3504	8418000	156600	77920	0	0	1398	68140	0	0	122.6	0	461300	-	-	-	-	-	-	-	-	-	-	-	-	A	-	-	-	-	-	-
Hex1Cer d18:2_17:0+O	Hex1Cer d35:2+O	Hex1Cer	727.56	C41 H77 O9 N1	15.901	+H	0	0	1438	1502	1740	35280	0	1814	0	974.5	165100	21870	24330000	259900	46000	62880	55110	9722	108700	2801	0	2207	34690	5698000	-	-	-	-	-	-	-	-	-	-	-	-	A	-	-	-	-	-	-
Hex1Cer d18:1_18:0+O	Hex1Cer d36:1+O	Hex1Cer	743.591	C42 H81 O9 N1	17.221	+H	0	0	0	417.4	425100	1256	0	462.8	0	751.6	122500	37920	61830000	765900	396100	401700	123200	73940	557600	22440	13350	16640	31300	3397000	-	-	-	-	-	-	-	-	-	-	-	-	A	-	-	-	-	-	-
Hex1Cer d18:2_18:0+O	Hex1Cer d36:2+O	Hex1Cer	741.576	C42 H79 O9 N1	16.631	+H	0	0	0	0	1937	2134	0	677.2	634.4	0.019	61940	20500	3347000	200800	119100	79520	63340	52760	317400	12100	0	12810	5509	470000	-	-	-	-	-	-	-	-	-	-	-	-	A	-	-	-	-	-	-
Hex1Cer d19:2_18:0+O	Hex1Cer d37:2+O	Hex1Cer	755.591	C43 H81 O9 N1	17.009	+H	0	568.9	802.8	572.2	1476	50690	0	646.8	0	0	680300	270000	259600000	3991000	1840000	1862000	703400	311600	2561000	111900	109500	89810	158600	18290000	-	-	-	-	-	-	-	-	-	-	-	-	A	-	A	D	-	-	A
Hex1Cer d19:2_18:1	Hex1Cer d37:3	Hex1Cer	737.581	C43 H79 O8 N1	17.015	+H	0	748.8	3436	2891	3284	3422	2022	1127	978.4	976.3	24200	3141	8643000	126500	59480	29010	14900	9653	84150	2996	33730	750.4	1217	488800	-	-	-	-	-	-	-	-	-	-	-	-	A	-	-	-	-	-	-
Hex1Cer d19:2_19:0+O	Hex1Cer d38:2+O	Hex1Cer	769.607	C44 H83 O9 N1	17.475	+H	0	699.7	0	0	6653	2705	0	515.2	0	0	4940	0	2127000	29010	4120	0	0	0	38400	0	0	0	1070	184500	-	-	-	-	-	-	-	-	-	-	-	-	A	-	-	-	-	-	-
Hex1Cer d19:2_20:0+O	Hex1Cer d39:2+O	Hex1Cer	783.622	C45 H85 O9 N1	17.799	+H	0	6919	1811	0	2404	14250	0	660.2	0	0	3517	2749	2151000	33780	16120	20450	4032	2397	22500	0	0	0	0	113200	-	-	-	-	-	-	-	-	-	-	-	-	A	-	-	-	-	-	-
Hex1Cer d18:2_24:0+O	Hex1Cer d42:2+O	Hex1Cer	825.669	C48 H91 O9 N1	18.463	+H	0	4125	7432	0	0	7966	0	1101	1561	0	16450	20650	5593000	106600	79010	45600	22790	5836	65090	0	906.7	643.2	3365	177700	-	-	-	-	-	-	-	-	-	-	-	-	A	-	-	-	-	-	-
Hex1Cer d19:2_24:0+O	Hex1Cer d43:2+O	Hex1Cer	839.685	C49 H93 O9 N1	18.547	+H	0	47610	236600	858.2	27320	5314	0	1182	4130	3308	2953	14180	1234000	17680	8391	1222	11280	1319	14230	0	0	1014	1670	58250	-	-	-	-	-	-	-	-	-	-	-	-	A	-	-	-	-	-	-
Hex1Cer d18:2_26:0+O	Hex1Cer d44:2+O	Hex1Cer	853.701	C50 H95 O9 N1	18.713	+H	0	17570	126200	490	4208	3326	0.275	640.8	626	1077	9846	57990	3708000	65620	54150	30900	41730	9274	52040	0	1550	621.7	1825	68800	-	-	-	-	-	-	-	-	-	-	-	-	A	-	-	-	-	-	-
Hex1Cer d19:2_26:0+O	Hex1Cer d45:2+O	Hex1Cer	867.716	C51 H97 O9 N1	18.77	+H	0	2441	3062	58910	4846	3.228	0	326.5	1775	37.17	16530	48560	794900	12910	8422	2336	10040	1582	10570	2.047	0	1191	859.1	11190	-	-	-	-	-	-	-	-	-	-	-	-	A	-	-	-	-	-	-
LPC 16:0	LPC 16:0	LPC	495.332	C24 H50 O7 N1 P1	6.056	+H	0	311.9	6105	518.6	998.6	3724	732.1	2825	4900	631.7	4268000	31250	2306	41000	3136	4170	13630	9033	1640	10790	54960	161200	83420	5456000	-	-	-	-	-	-	-	-	-	-	B	-	-	-	-	-	-	-	-
LPC 16:1	LPC 16:1	LPC	493.317	C24 H48 O7 N1 P1	4.272	+H	0	0	0	200.8	872	999.2	0	767.7	373.1	0	3988	0	0	0	0	319.1	0.142	753.5	265.5	409.9	95290	882.4	2630000	1844000	-	-	-	-	-	-	-	-	-	-	-	-	-	-	-	-	-	-	-
LPC 17:1	LPC 17:1	LPC	507.332	C25 H50 O7 N1 P1	5.329	+H	0	0	1165	581.5	329.6	628.7	43.23	0	0	463.9	2642	0	384.4	0	0	0	0	0	188.2	540.4	16260	531.9	194400	80280	-	-	-	-	-	-	-	-	-	-	-	-	-	-	-	-	-	-	-
LPC 18:0	LPC 18:0	LPC	523.364	C26 H54 O7 N1 P1	8.642	+H	0	731	829.7	612	819.9	1605	707.4	1778	732.6	1023	13500	881.9	308.5	2410	1546	1434	4566	1026	857.8	4869	7937	327400	30370	1299000	-	-	-	-	-	-	-	-	-	-	-	-	-	-	-	-	-	-	-
LPC 18:1	LPC 18:1	LPC	521.348	C26 H52 O7 N1 P1	6.076	+H	0	0	498.9	730.8	914.8	0	189.8	66.85	738.4	625.7	10610	0	283.4	0	250.2	905.4	0	375.5	1629	2851	16610	55360	231000	4508000	-	-	-	-	-	-	-	-	-	-	-	-	-	-	-	-	-	-	-
LPC 18:1	LPC 18:1	LPC	521.348	C26 H52 O7 N1 P1	6.531	+H	0	305.4	1135	752.2	532.7	2824	684.8	731.8	1750	1294	719300	1174	1320	917.5	1432	599.1	4527	805.2	2754	4195	15670	30470	2073000	566900	-	-	-	-	-	-	-	-	-	-	B	-	-	-	-	-	-	-	-
LPC 18:2	LPC 18:2	LPC	519.332	C26 H50 O7 N1 P1	4.463	+H	0	230.8	393.5	391.2	400.1	983.6	78.32	540.6	724	11250	12080	99.52	252.6	391.1	142.7	339.9	3839	2232	441.2	15610	650400	17270	3797000	8697000	-	-	-	-	-	-	-	-	-	-	-	-	-	-	-	-	-	-	-
LPC 18:2	LPC 18:2	LPC	519.332	C26 H50 O7 N1 P1	4.84	+H	0	333.3	574.9	1138	1022	6499	253.9	334.6	1436	3451	2479000	1011	243.9	541.7	1555	1868	2013	1055	12060	4312	118100	34400	17340000	7877000	-	-	-	-	-	-	-	-	-	-	B	-	-	-	-	-	-	-	-
LPC 18:3	LPC 18:3	LPC	517.317	C26 H48 O7 N1 P1	3.392	+H	0	0	0	0	0	1535	0	0	552.4	74140	25440	520.5	194.5	0	369.4	3276	4370	3718	4157	68260	907000	25330	4096000	32480000	-	-	-	-	-	-	-	-	-	-	-	-	-	-	-	-	-	-	-
LPC 18:3	LPC 18:3	LPC	517.317	C26 H48 O7 N1 P1	3.672	+H	0	0	0	876.7	0	1269	0	0	1564	462.5	218600	758.4	0	874.9	264.9	1167	3982	5743	1207	2189	493600	25200	5835000	13610000	-	-	-	-	-	-	-	-	-	-	B	-	-	-	-	-	-	-	-
LPE 16:1	LPE 16:1	LPE	451.27	C21 H42 O7 N1 P1	4.411	+H	0	0	3333	522.1	261.8	0	0	0	0	0	1431	0	636.5	346.4	664.7	961	458800	180600	9241	5077	7166	17740	7317	464400	-	-	-	-	-	-	-	-	-	-	-	-	-	-	-	-	B	-	-
LPE 17:0	LPE 17:0	LPE	467.301	C22 H46 O7 N1 P1	7.592	+H	0	0	2586	440.9	0	13870	246.4	71.67	1395	434.4	589	0	66.17	0	519.8	1052	961300	38630	2496	811.4	6737	1344	439.4	366500	-	-	-	-	-	-	-	-	-	-	-	-	-	-	-	-	B	-	-
LPE 17:1	LPE 17:1	LPE	465.286	C22 H44 O7 N1 P1	5.449	+H	0	0	987.8	1131	227.8	640.6	202.8	0	0	0	0	0	0	0	724.9	2036	2171000	970.7	97580	69580	73590	54190	2972	2830	-	-	-	-	-	-	-	-	-	-	-	-	-	-	-	-	B	-	-
LPE 17:1	LPE 17:1	LPE	465.286	C22 H44 O7 N1 P1	5.166	+H	0	0	4543	1032	447.3	1686	0	0	0	0	0	0	0	0	216.6	1701	17550	3921	1034	540	2617	595.3	2623	1011000	-	-	-	-	-	-	-	-	-	-	-	-	-	-	-	-	-	-	-
LPE 18:0	LPE 18:0	LPE	481.317	C23 H48 O7 N1 P1	8.868	+H	0	0	2060	278.2	271.5	940.1	0	1116	818.5	500.5	2628	0	681.7	0	2486	34750	713200	758500	273000	25880	8501	37970	56520	1297000	-	-	-	-	-	-	-	-	-	-	-	-	-	-	-	-	B	B	-
LPE 18:1	LPE 18:1	LPE	479.301	C23 H46 O7 N1 P1	6.732	+H	0	0	1098	337.6	304.9	982.7	0	707.5	1683	2917	1583	2430	861.9	2778	8727	131600	44200000	3012000	2124000	147000	461000	332400	1744000	2345000	-	-	-	-	-	-	-	-	-	-	-	-	-	-	-	-	A	B	B
LPE 18:2	LPE 18:2	LPE	477.286	C23 H44 O7 N1 P1	4.675	+H	0	0	8216	860.8	750	3109	0	241.4	7993	533.1	11370	1171	13030	1910	81060	586200	49040000	6540000	1469000	317200	2468000	1625000	1314000	79050000	-	-	-	-	-	-	-	-	-	-	-	-	-	-	-	-	B	B	B
LPE 18:2	LPE 18:2	LPE	477.286	C23 H44 O7 N1 P1	5.008	+H	0	0	1659	665.8	614.2	845.4	0	398	221.2	352.2	809.2	1813	2829	8637	10180	146700	20740000	2250000	509400	304500	271400	294000	687200	8706000	-	-	-	-	-	-	-	-	-	-	-	-	-	-	-	-	A	A	B
LPE 18:3	LPE 18:3	LPE	475.27	C23 H42 O7 N1 P1	3.761	+H	0	0	61630	901.8	2130	2897	0	240.7	360.6	0	7236	12170	20030	1820	2316	19610	13920000	11870000	3131000	449100	137600	380600	762400	10950000	-	-	-	-	-	-	-	-	-	-	-	-	-	-	-	-	A	A	B
PA 16:0_18:1	PA 34:1	PA	674.489	C37 H71 O8 N0 P1	17.431	+NH4	0	158300	2021	5082	4332	2673	4653	7053	5125	3973	213400	10740	9126	2667	2839	2582000	61110000	14330	76440	63980	136800	7260	60860	264700	-	-	-	-	-	-	-	-	-	-	A	-	-	-	-	A	A	A	C
PA 16:0_18:2	PA 34:2	PA	672.473	C37 H69 O8 N0 P1	16.475	+NH4	0	4080	6256	3364	12840	3552	2100	3105	26500	3414	104000	1749000	61000	10260	44840	31330000	4893000	879300	120900	22110000	116800	95070	30270	3136000	-	-	-	-	-	-	-	-	-	-	A	-	-	-	-	A	-	-	-
PA 16:0_18:3	PA 34:3	PA	670.457	C37 H67 O8 N0 P1	15.54	+NH4	0	837.8	10520	478.8	2846	788.3	723.9	920.7	1157	1517	307800	4626	635.8	7283	52050	12120000	39410	14560	5720000	1823	275500	11930	32700	826900	-	-	-	-	-	-	-	-	-	-	-	-	-	-	-	A	A	B	-
PA 17:1_18:1	PA 35:2	PA	686.489	C38 H71 O8 N0 P1	16.978	+NH4	0	1645	2358	1565	9340	1368	1353	2098	885.1	28880	15180	8835	104800	32840	116700	18230000	5479000	2040000	169700	499000	215800	523400	280400	2952000	-	-	-	-	-	-	-	-	-	-	-	-	-	-	-	-	A	-	-
PA 18:0_18:1	PA 36:1	PA	702.52	C39 H75 O8 N0 P1	17.871	+NH4	0	22930	24040	88290	36550	324200	1290	0	2457	0	21860	528	1438	0	1657	7231	8293	5361	13270	4973	6389	3497	7503	1687000	-	-	-	-	-	-	-	-	-	-	-	-	-	-	-	-	-	-	-
PA 18:0_18:2	PA 36:2	PA	700.504	C39 H73 O8 N0 P1	17.838	+NH4	0	14420	273800	12490	41220	834000	0	10550	769.5	0	336900	8059	15570	10830	29620	1251000	587200	130700	63960	111700	82620	25880	56110	34310	-	-	-	-	-	-	-	-	-	-	-	-	-	-	-	-	B	C	-
PA 18:1_18:1	PA 36:2	PA	700.504	C39 H73 O8 N0 P1	17.441	+NH4	0	6033	3366	2495	2568	87080	1032	1854	13260	84770	273200	610800	1590000	756400	1599000	557600000	103100000	33000000	12880000	10290000	15500000	10210000	16630000	52130000	-	-	-	-	-	-	-	-	-	-	A	-	-	-	-	A	A	A	-
PA 18:1_18:2	PA 36:3	PA	698.489	C39 H71 O8 N0 P1	16.671	+NH4	0	6296	2150	1736	1239	101800	3335	15610	2490	294700	150500	1598000	4143000	967200	2856000	1048000000	175300000	66280000	28000000	22720000	25920000	25710000	29060000	149600000	-	-	-	-	-	-	-	-	-	-	A	-	-	-	-	A	A	A	B
PA 18:2_18:2	PA 36:4	PA	696.473	C39 H69 O8 N0 P1	15.881	+NH4	0	8948	1454	687.1	1007	10420	717.8	127100	4446	16170	920100	102700	473500	152700	331700	178200000	28630000	8646000	3379000	747100	2773000	2480000	3747000	38790000	-	-	-	-	-	-	-	-	-	-	A	-	-	-	-	-	-	-	-
PA 18:3_18:3	PA 36:6	PA	692.442	C39 H65 O8 N0 P1	13.648	+NH4	0	3241	0	0	0	0	0	936.1	1502	0	129200	13160	3119	1288	2689	207700	2260000	821900	38700	19020	70740	25330	2019000	2247000	-	-	-	-	-	-	-	-	-	-	A	-	-	-	-	A	A	A	-
PC 30:1	PC 30:1	PC	703.515	C38 H74 O8 N1 P1	15.061	+H	0	1510	452.3	2448	673.7	1160	272.9	175.5	743.3	0	712	11060	3613	1586	426.8	0	1009	630.4	391.3	11990	1017000	1731	1531	867400	-	-	-	-	-	-	-	-	-	-	-	-	-	-	-	-	-	-	-
PC 30:2	PC 30:2	PC	701.5	C38 H72 O8 N1 P1	13.939	+H	0	816	0	0	593.7	2452	0	501.4	0	0	437	1533	1298	774.7	0	0	329.6	679.3	615.1	634.2	9309000	2656	0	561900	-	-	-	-	-	-	-	-	-	-	-	-	-	-	-	-	-	-	-
PC 30:3	PC 30:3	PC	699.484	C38 H70 O8 N1 P1	12.894	+H	0	0	0	0	0	0	0	0	516.7	601.1	0	0	0	0	0	0	0	0	0	0	3982000	2665	0	229500	-	-	-	-	-	-	-	-	-	-	-	-	-	-	-	-	-	-	-
PC 31:1	PC 31:1	PC	717.531	C39 H76 O8 N1 P1	15.694	+H	0	217.3	922.5	6968	2048	3014	1451	1204	2244	0.005	1481	16490	4804	551.9	948.3	665.3	9063	2568	0	38170	3889000	1409	1316	486600	-	-	-	-	-	-	-	-	-	-	-	-	-	-	-	-	-	-	-
PC 31:2	PC 31:2	PC	715.515	C39 H74 O8 N1 P1	14.705	+H	0	941.3	0	1244	363.3	893.4	1550	0	365.8	0	641	2892	1392	5366	0	0	0.004	504.3	2212	754.7	2338000	673	2999	119600	-	-	-	-	-	-	-	-	-	-	-	-	-	-	-	-	-	-	-
PC 31:3	PC 31:3	PC	713.5	C39 H72 O8 N1 P1	13.756	+H	0	3914	0	2468	0	0	515.8	1072	1540	0	0	2747	1213	837.9	0	919	1044	980.1	544.9	0	2672000	0	4038	10520	-	-	-	-	-	-	-	-	-	-	-	-	-	-	-	-	-	-	-
PC 32:0	PC 32:0	PC	733.562	C40 H80 O8 N1 P1	17.438	+H	0	1982	877.4	2977	3922	4673	690.8	3352	3372	0	2819	6684	887.3	2410	1130	221.2	2535	2389	2470	68000	10980000	2317	10020	226600	-	-	-	-	-	-	-	-	-	-	-	-	-	-	-	-	-	-	-
PC 16:0_16:1	PC 32:1	PC	731.547	C40 H78 O8 N1 P1	16.33	+H	0	990.3	1718	1070	1795	1950	2275	3604	5379	1782	2025	4018	1258	1618	2422	6767	4812	96350	1545	3959000	99270000	70230	1663	21140000	-	-	-	-	-	-	-	-	-	-	-	-	-	-	-	-	-	-	-
PC 16:1_16:1	PC 32:2	PC	729.531	C40 H76 O8 N1 P1	15.291	+H	0	528.9	0	0	0	1940	553.3	0	6692	1795	1695	223200	2149	9620	358.8	4377	7851	4246	2582	22890	17790000	5929	4671	1619000	-	-	-	-	-	-	-	-	-	-	-	-	-	-	-	-	-	-	-
PC 14:0_18:3	PC 32:3	PC	727.515	C40 H74 O8 N1 P1	14.207	+H	0	0	0	0	562.8	450.8	0	0	3296	1046	305.2	149900	1768	1031	281.2	2572	620.2	30890	2312	10610	57340000	10890	14690	6023000	-	-	-	-	-	-	-	-	-	-	-	-	-	-	-	-	-	-	-
PC 32:4	PC 32:4	PC	725.5	C40 H72 O8 N1 P1	13.134	+H	0	0	0	0	0	0	0	0	0	0.006	0	1356	0.188	0	0	0	0	4098	0	1124	11730000	11360	848.1	669800	-	-	-	-	-	-	-	-	-	-	-	-	-	-	-	-	-	-	-
PC 32:5	PC 32:5	PC	723.484	C40 H70 O8 N1 P1	12.114	+H	0	982.8	0	0	0	0	0	0	0	0	0	1470	0	0	0	0	0	0	0	0	2781000	1699	0	152000	-	-	-	-	-	-	-	-	-	-	-	-	-	-	-	-	-	-	-
PC 17:1_16:0	PC 33:1	PC	745.562	C41 H80 O8 N1 P1	16.918	+H	0	1755	2125	5451	4153	2981	6073	2047	3998	1964	2076	8169	2642	1736	4442	5402	833400	4055	436.3	726800	7889000	12520	15500	1277000	-	-	-	-	-	-	-	-	-	-	-	-	-	-	-	-	-	-	-
PC 17:1_16:1	PC 33:2	PC	743.547	C41 H78 O8 N1 P1	15.979	+H	0	4691	0	0	1046	998.7	0	1774	271.9	1413	1115	3463	561.5	1417	0	0	52270	6820	1116	76560	19640000	13840	3530	1800000	-	-	-	-	-	-	-	-	-	-	-	-	-	-	-	-	-	-	-
PC 15:0_18:3	PC 33:3	PC	741.531	C41 H76 O8 N1 P1	15.146	+H	0	1163	0	0	197.3	0	0	0	368.8	0	0	5126	0	0	0	0	8372	14370	3240	13550	4545000	4349	1210	452100	-	-	-	-	-	-	-	-	-	-	-	-	-	-	-	-	-	-	-
PC 33:3	PC 33:3	PC	741.531	C41 H76 O8 N1 P1	14.843	+H	0	494.2	0	0	0	0	0	0	3430	0	708.2	2635	0	1473	0	2588	14940	4162	4276	7718	15360000	9076	5127	3995000	-	-	-	-	-	-	-	-	-	-	-	-	-	-	-	-	-	-	-
PC 33:4	PC 33:4	PC	739.515	C41 H74 O8 N1 P1	13.878	+H	0	5488	0	0	0	0	0	0	1928	0	0	1708	0	1902	0	2535	2326	11500	4623	968.8	52160000	39350	13400	5202000	-	-	-	-	-	-	-	-	-	-	-	-	-	-	-	-	-	-	-
PC 33:5	PC 33:5	PC	737.5	C41 H72 O8 N1 P1	12.78	+H	0	1845	0	0	0	0	0	777.5	7393	0	830.9	361.8	0	1976	0	1084	1299	552.9	689.5	0	9966000	3894	732.7	192300	-	-	-	-	-	-	-	-	-	-	-	-	-	-	-	-	-	-	-
PC 34:0	PC 34:0	PC	761.593	C42 H84 O8 N1 P1	18.287	+H	0	2258	2814000	17920	27110	3736	575.6	1518	1203	657.4	2337	6239	1311	0	575.6	3580	1769	7365	2588	49930	2806000	1460	4609	98930	-	-	-	-	-	-	-	-	-	-	-	-	-	-	-	-	-	-	-
PC 16:0_18:1	PC 34:1	PC	759.578	C42 H82 O8 N1 P1	17.431	+H	0	1256	1889	4345	13770	50170	4875	51240	493300	2924	10240	206400	7263	3352	6466	83090	71550	35870	40300	66260000	362500000	13450	26760	56430000	-	-	-	-	-	-	-	-	C	-	-	-	-	-	-	-	-	-	-
PC 16:0_18:2	PC 34:2	PC	757.562	C42 H80 O8 N1 P1	16.551	+H	0	2499	1980	1164	2629	4095	1363	15690	8177000	6644	35110	418700	5558	4531	1806	16570	12270	660900	417.4	126400000	2609000000	2398000	18510	339800000	-	-	-	-	-	-	-	-	C	-	-	C	-	-	-	-	-	C	-
PC 16:1_18:1	PC 34:2	PC	757.562	C42 H80 O8 N1 P1	17.465	+H	0	0	0	990.9	0	2210	0	634.2	9188	2834	4964	10120	874.9	1444	1646	1793000	516400	4447	1709	387000	3608000	1544	3100	744600	-	-	-	-	-	-	-	-	-	-	-	C	C	-	-	-	-	-	-
PC 16:0_18:3	PC 34:3	PC	755.547	C42 H78 O8 N1 P1	15.739	+H	0	2485	1751	2110	1688	2343	1227	12740	6361	3885	5658	199300	2926	2119	2721	36410	46950	776700	27920	7262000	936700000	471600	838200	213100000	-	-	-	-	-	-	-	-	-	-	-	-	-	-	-	-	-	C	-
PC 16:0_18:3	PC 34:3	PC	755.547	C42 H78 O8 N1 P1	15.464	+H	0	2532	0.009	916	602	0	420	628.8	3955	4273	1768	14000	1571	1003	1020	8331	2122	1181000	5536	14440000	2269000000	427200	1054000	221400000	-	-	-	-	-	-	-	-	C	-	-	-	-	-	-	-	-	-	-
PC 16:1_18:3	PC 34:4	PC	753.531	C42 H76 O8 N1 P1	14.535	+H	0	4329	914.9	482.7	0	0	0	650.3	20080	3425	2752	8005	1256	1904	839.1	5733	18260	1233000	31930	921700	1523000000	2403000	761500	266100000	-	-	-	-	-	-	-	-	-	-	-	C	-	-	-	-	-	C	-
PC 34:5	PC 34:5	PC	751.515	C42 H74 O8 N1 P1	13.501	+H	0	711	0	0	0	2646	0	172.7	904.3	5505	3056	78520	1318	1028	0	767.6	3496	36960	52120	3924	223900000	356500	145100	29650000	-	-	-	-	-	-	-	-	-	-	-	-	-	-	-	-	-	-	-
PC 34:6	PC 34:6	PC	749.5	C42 H72 O8 N1 P1	12.553	+H	0	0	0	0	0	0	0	0	0	0	0	782.9	0	0	0	0	0	64280	0.007	2572	71520000	221800	42570	4589000	-	-	-	-	-	-	-	-	-	-	-	-	-	-	-	-	-	-	-
PC 17:0_18:2	PC 35:2	PC	771.578	C43 H82 O8 N1 P1	17.016	+H	0	1214	0	1048	0	2559	499.9	1017	76570	4564	3432	12390	3321	4919	0	4512	123300	6159	2423	3832000	130500000	11290	2523	2194000	-	-	-	-	-	-	-	-	-	-	-	-	-	-	-	-	-	-	-
PC 17:0_18:3	PC 35:3	PC	769.562	C43 H80 O8 N1 P1	16.399	+H	0	925.5	0	558.9	1320	699	0	990.6	0.999	1566	2139	1878	356.6	197600	24260	31180	18800	232600	16500	4439000	198800000	3072	2192	3853000	-	-	-	-	-	-	-	-	-	-	-	-	-	-	-	-	-	-	-
PC 17:1_18:2	PC 35:3	PC	769.562	C43 H80 O8 N1 P1	16.082	+H	0	946.1	454.2	0	0	1250	0	7059	3862	1851	1242	13580	428.6	744.2	0	4658	1539000	88180	11250	8244000	773500000	279100	78080	47830000	-	-	-	-	-	-	-	-	-	-	-	-	-	-	-	-	-	-	-
PC 17:1_18:3	PC 35:4	PC	767.547	C43 H78 O8 N1 P1	15.207	+H	0	549.1	0	0	452.6	2090	0	4596	10230	4224	1768	3603	438.2	1153	573.5	7467	1162000	313200	22090	954900	644400000	121100	40650	88070000	-	-	-	-	-	-	-	-	-	-	-	-	-	-	-	-	-	-	-
PC 35:5	PC 35:5	PC	765.531	C43 H76 O8 N1 P1	14.186	+H	0	1049	657.6	0	1254	469.7	908.1	569.5	1312	2451	66.65	1287	315.5	800.1	803	2341	122200	123900	17460	20930	665200000	27400	85590	33200000	-	-	-	-	-	-	-	-	-	-	-	-	-	-	-	-	-	-	-
PC 35:6	PC 35:6	PC	763.515	C43 H74 O8 N1 P1	13.18	+H	0	0	0	0	0	0	0	473.7	942.9	970.7	194.7	3562	0	0	199.5	276.9	644.6	15620	1978	20760	256000000	870400	239100	11150000	-	-	-	-	-	-	-	-	-	-	-	-	-	-	-	-	-	-	-
PC 18:0_18:1	PC 36:1	PC	787.609	C44 H86 O8 N1 P1	18.257	+H	0	0	5113000	607.9	149500	15510	0	1567	13830	5667	2228	8000	722.2	637.8	565	9044	14810	30620	7160	29800000	118500000	44220	22200	6083000	-	-	-	-	-	-	-	-	C	-	-	-	-	-	-	-	-	-	-
PC 18:1_18:1	PC 36:2	PC	785.593	C44 H84 O8 N1 P1	17.596	+H	0	3580	6530	3955	1129	3539	1151	1420	1194000	15500	948.4	30220	4861	2267	10320	939400	12940	10300	3911	7005000	12830000	10450	48070	58100000	-	-	-	-	-	-	-	-	C	-	-	-	-	-	-	-	-	C	-
PC 18:0_18:3	PC 36:3	PC	783.578	C44 H82 O8 N1 P1	16.958	+H	0	20330	1211	6437	1839	3178	1037	2243	21620	15280	3251	47490	6414	1981	1428	7955	25900	12690	4750	1166000	38660000	23310	7238	43370000	-	-	-	-	-	-	-	-	-	-	-	-	-	-	-	-	-	C	-
PC 18:1_18:2	PC 36:3	PC	783.578	C44 H82 O8 N1 P1	16.627	+H	0	5857	863.1	2158	1396	2664	1343	783.5	3720000	1552	6847	23970	23240	4710	2240	16790	359800	1488000	176400	280100000	1938000000	1893000	1098000	376000000	-	-	-	-	-	-	-	-	C	-	-	C	-	-	-	-	-	-	-
PC 18:1_18:3	PC 36:4	PC	781.562	C44 H80 O8 N1 P1	15.699	+H	0	3012	1592	1445	2593	1191	958.8	2347	240600	18810	41050	471100	15200	4403	515.9	15600	68370	3262000	345000	31150000	429500000	3093000	1947000	427800000	-	-	-	-	-	-	-	-	C	-	-	C	-	-	-	-	-	C	-
PC 18:3_18:2	PC 36:5	PC	779.547	C44 H78 O8 N1 P1	14.793	+H	0	4530	1813	2081	5537	985.9	1920	1796	7888	1284	1587	16460	5475	3474	2393	12040	235100	4203000	310400	5278000	1550000000	11110000	2503000	977900000	-	-	-	-	-	-	-	-	C	C	-	C	-	-	-	-	-	C	C
PC 18:3_18:3	PC 36:6	PC	777.531	C44 H76 O8 N1 P1	13.851	+H	0	103800	0	2053	1671	0	1038	2778	32300	15320	46590	12820	23260	15780	52570	438800	172800	11080000	1188000	1796000	3414000000	25000000	7967000	543600000	-	-	-	-	-	-	-	-	-	-	-	C	-	-	-	-	-	C	-
PC 37:2	PC 37:2	PC	799.609	C45 H86 O8 N1 P1	18.122	+H	0	3093	1826	3334	45140	23850	72910	9699	3448	79030	49790	5340	1052	2607	1025	2590	43770	2634	132300	4220	16080000	8845	8177	156600	-	-	-	-	-	-	-	-	-	-	-	-	-	-	-	-	-	-	-
PC 37:3	PC 37:3	PC	797.593	C45 H84 O8 N1 P1	17.53	+H	0	358.5	0	0	1061	2670	0	0	0	0	401.5	1758	489.1	2608	0	0	22720	4817	1096	468600	17650000	1476	165.7	390700	-	-	-	-	-	-	-	-	-	-	-	-	-	-	-	-	-	-	-
PC 37:4	PC 37:4	PC	795.578	C45 H82 O8 N1 P1	16.399	+H	0	0	0	445.2	0	5531	0	1786	242.5	1351	931.3	4054	207400	6339	963.3	0	637	4595	2288	101000	41690000	3463	3470	2562000	-	-	-	-	-	-	-	-	-	-	-	-	-	-	-	-	-	-	-
PC 37:5	PC 37:5	PC	793.562	C45 H80 O8 N1 P1	15.412	+H	0	0	0	0	0	0	0	0	604.6	795.4	2528	9030	16220	11290	499.4	1110	325.6	430.6	1069	104.4	8125000	1032	1182	410200	-	-	-	-	-	-	-	-	-	-	-	-	-	-	-	-	-	-	-
PC 37:6	PC 37:6	PC	791.547	C45 H78 O8 N1 P1	14.486	+H	0	0	0	0	0	1194	0	0	0	0	0	25840	959.3	0	0	0	766.1	0	0	0	1574000	0	0	81560	-	-	-	-	-	-	-	-	-	-	-	-	-	-	-	-	-	-	-
PC 20:1_18:2	PC 38:3	PC	811.609	C46 H86 O8 N1 P1	17.633	+H	0	0	3264	878.4	1568	374.6	0	3045	2280	1889	492.9	88030	401	0	155.3	0.008	0.086	3845	1016	22000000	41590000	11910	1387	5051000	-	-	-	-	-	-	-	-	-	-	-	-	-	-	-	-	-	-	-
PC 20:1_18:3	PC 38:4	PC	809.593	C46 H84 O8 N1 P1	16.943	+H	0	2818	3408	8544	1921	2819	4053	1993	3678	15280	4803	8638	11880	885.9	4357	2214	2351	7189	2816	805500	40720000	3095	1077	10520000	-	-	-	-	-	-	-	-	-	-	-	-	-	-	-	-	-	-	-
PC 20:3_18:2	PC 38:5	PC	807.578	C46 H82 O8 N1 P1	15.998	+H	0	0	165.1	0	0	1331	0	473.7	0	2930	1037	193600	6065	0	0	874.5	6792	21840	14650	74110	39800000	1031	8297	4282000	-	-	-	-	-	-	-	-	-	-	-	-	-	-	-	-	-	-	-
PC 38:6	PC 38:6	PC	805.562	C46 H80 O8 N1 P1	15.124	+H	0	0	0	3000	866.1	1935	0	271.6	0	909	592	82030	12510	0	0	1188	750.2	1746	745	7192	52770000	1819	5825	4050000	-	-	-	-	-	-	-	-	-	-	-	-	-	-	-	-	-	-	-
PC 40:4	PC 40:4	PC	837.625	C48 H88 O8 N1 P1	17.934	+H	0	634.8	848.6	0	38180	6139	0	3164	245.7	0.008	0	1878	0	899.3	787.6	0	502.3	0	454.3	586500	3584000	0	0	30810	-	-	-	-	-	-	-	-	-	-	-	-	-	-	-	-	-	-	-
PE 16:0_16:0	PE 32:0	PE	691.515	C37 H74 O8 N1 P1	15.876	+Na	0	8948	1454	2525	1007	15390	320.3	124400	4445	16170	1586000	154200	494600	149500	240800	178100000	24200000	8156000	3561000	747100	3977000	2542000	3696000	38240000	-	-	-	-	-	-	-	-	-	-	-	-	-	-	-	-	-	-	A
PE 16:0_16:1	PE 32:1	PE	689.5	C37 H72 O8 N1 P1	16.447	+H	0	3134	5472	1342	85990	8119	2773	318.8	3158	28750	48940	11880	1027000	8918	35200	158800000	164000000	551300	31730000	94320	136400	7024000	12710000	6322000	-	-	-	-	-	-	-	-	-	-	-	-	-	-	-	A	B	-	-
PE 14:0_18:2	PE 32:2	PE	687.484	C37 H70 O8 N1 P1	15.512	+H	0	319.2	4500	3155	2761	788.3	723.9	2053	418.3	1517	307800	9362	3077	3102	41490	12930000	1183000	309000	256400	145200	219500	96740	32700	934000	-	-	-	-	-	-	-	-	-	-	-	-	-	-	-	A	-	-	-
PE 17:1_16:0	PE 33:1	PE	703.515	C38 H74 O8 N1 P1	16.987	+H	0	1645	2358	1565	9340	1368	1353	2098	885.1	46800	5852	11820	57660	32840	116900	21070000	5467000	1867000	704300	501200	1013000	522400	392400	2954000	-	-	-	-	-	-	-	-	-	-	-	-	-	-	-	A	-	C	-
PE 15:0_18:2	PE 33:2	PE	701.5	C38 H72 O8 N1 P1	16.116	+H	0	0	562.4	0	0	712.9	0	0	1063	650.1	15200	40580	9062	15360	3536	28830000	1911000	31460	2412	280800	576000	310900	399900	1370000	-	-	-	-	-	-	-	-	-	-	-	-	-	-	-	B	C	-	-
PE 33:3	PE 33:3	PE	699.484	C38 H70 O8 N1 P1	15.32	+H	0	1052	0	0	0	1635	0	0	0	544.9	6130	0	3411	0	2302	4311000	19450	12400	7282	5344	21910	5077	1339	448200	-	-	-	-	-	-	-	-	-	-	-	-	-	-	-	C	-	-	-
PE 33:3	PE 33:3	PE	699.484	C38 H70 O8 N1 P1	13.427	+Na	0	0	0	0	0	0	0	2404	0	0	0	0	2765	0	2700	3328000	252400	89020	37790	25790	34930	34180	39890	230200	-	-	-	-	-	-	-	-	-	-	-	-	-	-	-	C	-	-	-
PE 33:4	PE 33:4	PE	697.468	C38 H68 O8 N1 P1	14.118	+H	0	0	1040	0	0	0	0	0	0	0	23440	0	3875	508.2	0	845800	13670	4661	3441	1586	3690	615	1305	25520	-	-	-	-	-	-	-	-	-	-	-	-	-	-	-	C	-	-	-
PE 34:0	PE 34:0	PE	719.547	C39 H78 O8 N1 P1	16.763	+Na	0	113900	685	1078	1319	4014	0	3583	5246	151100	44510	128300	1518000	983300	1819000	435700000	55260000	23510000	10360000	7984000	5796000	7236000	8420000	41780000	-	-	-	-	-	-	-	-	-	-	-	-	-	C	-	-	-	-	-
PE 16:0_18:1	PE 34:1	PE	717.531	C39 H76 O8 N1 P1	17.434	+H	0	2343	6163	10620	2568	18280	1032	1854	13260	33350	273200	506900	1590000	683700	789500	599600000	81370000	28070000	12880000	9429000	14570000	4586000	7140000	52020000	-	-	-	-	-	-	-	-	-	-	-	-	C	-	B	A	A	A	A
PE 16:0_18:2	PE 34:2	PE	715.515	C39 H74 O8 N1 P1	16.66	+H	0	19310	2107	4865	2805	97490	3315	176500	6545	294700	497400	1603000	4143000	967200	2856000	1236000000	216000000	66280000	27370000	22720000	25920000	22550000	29060000	150100000	-	-	-	-	-	-	-	-	-	-	-	C	B	C	C	A	A	A	A
PE 34:2	PE 34:2	PE	715.515	C39 H74 O8 N1 P1	15.022	+Na	0	1340	1374	446.6	1727	93480	1375	31880	2342	99980	294400	607600	2645000	1008000	1580000	934100000	117400000	39760000	16010000	9821000	17560000	12740000	8448000	85780000	-	-	-	-	-	-	-	-	-	-	-	-	-	C	-	-	-	-	-
PE 16:0_18:3	PE 34:3	PE	713.5	C39 H72 O8 N1 P1	15.78	-H	0	0	0	0	0	364.2	0	0	0	700.9	0	0	0	0	586.8	1788	3433	534.4	843.6	1165	1214	1091	2856	334800	-	-	-	-	-	-	-	-	-	-	-	-	-	-	-	A	A	B	-
PE 16:1_18:3	PE 34:4	PE	711.484	C39 H70 O8 N1 P1	14.762	+H	0	994.6	1090	3395	1413	6084	1903	1102	1216	2097	52930	7867	444800	414600	455000	56380000	963800	12500000	160100	139200	822400	61150	140100	6009000	-	-	-	-	-	-	-	-	-	-	-	-	-	-	-	A	-	-	-
PE 34:5	PE 34:5	PE	709.468	C39 H68 O8 N1 P1	13.587	+H	0	1349	0	0	0	0	0	5344	1502	0	174300	5729	3555	6915	1150	1055000	2308000	481700	16140	70740	49230	4650	70930	7234000	-	-	-	-	-	-	-	-	-	-	-	-	-	-	-	-	-	-	-
PE 17:0_18:1	PE 35:1	PE	731.547	C40 H78 O8 N1 P1	17.78	+H	0	5541	2619	10210	11200	2919	485.2	6269	9735	2257	1634	14470	10690	34980	45790	40350000	3469000	1288000	226600	988500	2555000	513500	721900	1587000	-	-	-	-	-	-	-	-	-	-	-	-	-	-	-	A	B	C	-
PE 17:0_18:2	PE 35:2	PE	729.531	C40 H76 O8 N1 P1	17.069	+H	0	4578	0	0	0	3078	0	0	0	1955	3112	3091	98510	29200	68990	43560000	3325000	1274000	559800	461200	753000	442600	570500	2727000	-	-	-	-	-	-	-	-	-	-	-	-	-	-	-	A	B	C	C
PE 35:2	PE 35:2	PE	729.531	C40 H76 O8 N1 P1	16.657	+H	0	529.6	399.4	0	249.2	6284	0	560	1323	0	9669	165300	3807	2093	3277	2543000	144400	38040	23790	23690	180500	5647	8739	4554000	-	-	-	-	-	-	-	-	-	-	-	-	-	-	-	-	-	-	-
PE 17:1_18:2	PE 35:3	PE	727.515	C40 H74 O8 N1 P1	16.222	+H	0	4885	0	0	0	862.5	0	0	0	704.2	3674	8826	3688	1243	60270	48150000	3882000	1332000	602700	435700	1009000	220600	614200	3776000	-	-	-	-	-	-	-	-	-	-	-	-	-	-	-	A	B	C	-
PE 35:4	PE 35:4	PE	725.5	C40 H72 O8 N1 P1	15.379	+H	0	1171	1353	1356	503.9	608.3	0	0	578.8	0	4779	3515	2035	10000	1252	33540000	2534000	937700	405000	13550	526600	293900	30330	821900	-	-	-	-	-	-	-	-	-	-	-	-	-	-	-	C	C	-	-
PE 35:5	PE 35:5	PE	723.484	C40 H70 O8 N1 P1	14.421	+H	0	317.7	946	510.7	369.5	0	0	0	0	0	1564	9906	35700	19280	27740	25220000	1907000	763600	301400	210900	328200	218500	298300	2293000	-	-	-	-	-	-	-	-	-	-	-	-	-	-	-	C	C	-	-
PE 35:6	PE 35:6	PE	721.468	C40 H68 O8 N1 P1	13.427	+H	0	0	0	0	0	0	0	2115	0	0	0	0	2981	0	2700	3328000	253500	91730	38210	25790	35490	34180	39890	311400	-	-	-	-	-	-	-	-	-	-	-	-	-	-	-	C	-	-	-
PE 18:0_18:1	PE 36:1	PE	745.562	C41 H80 O8 N1 P1	18.038	+H	0	3755	7985	45620	38210	57570	800.3	24750	8685	2501	113500	107400	329600	147000	312900	176200000	17520000	5901000	2681000	1907000	2890000	75990	3200000	6708000	-	-	-	-	-	-	-	-	-	-	-	-	-	-	-	A	A	B	B
PE 18:1_18:1	PE 36:2	PE	743.547	C41 H78 O8 N1 P1	17.499	+H	0	4168	1254	5352	4857	875.5	1724	25710	34960	19740	138100	311200	1044000	62900	930700	378400000	54590000	17700000	7070000	6765000	8401000	5650000	8010000	31170000	-	-	-	-	-	-	-	-	-	-	-	-	C	-	C	A	A	A	A
PE 18:1_18:2	PE 36:3	PE	741.531	C41 H76 O8 N1 P1	16.756	+H	0	127100	864	3819	2633	1732	0	6885	47870	156900	285400	387400	1722000	1003000	2142000	469100000	62220000	24180000	10720000	8619000	6014000	8169000	9229000	47090000	-	-	-	-	-	-	-	-	-	-	-	-	C	-	C	A	A	A	B
PE 18:2_18:2	PE 36:4	PE	739.515	C41 H74 O8 N1 P1	15.882	+H	0	9838	1390	549.3	0	51860	0	21690	1379	3712	419600	310400	1115000	392900	713600	412700000	50720000	15260000	6983000	5483000	7284000	5470000	7024000	94320000	-	-	-	-	-	-	-	-	-	-	-	-	C	-	-	A	A	A	A
PE 18:3_18:2	PE 36:5	PE	737.5	C41 H72 O8 N1 P1	15.039	+H	0	7452	1374	446.6	1849	93720	1375	34030	5032	104500	326600	626700	2731000	1024000	1774000	50470000	116500000	35880000	16160000	11010000	20000000	13540000	15970000	117900000	-	-	-	-	-	-	-	-	-	-	-	-	C	-	C	A	A	A	B
PE 18:3_18:3	PE 36:6	PE	735.484	C41 H70 O8 N1 P1	14.114	+H	0	442.8	0	0	0	5386	0	1471	0	2681	15690	3585	335400	120900	35970	146500000	10780000	3695000	1611000	1144000	818000	1236000	884100	14210000	-	-	-	-	-	-	-	-	-	-	-	-	-	-	-	A	A	A	A
PG 32:1	PG 32:1	PG	720.494	C38 H73 O10 N0 P1	15.283	+NH4	0	0	0	369.9	0	32440	0	2513	687.7	0	5587	2059	2330	1205000	98150	70030	39130	17120	679400	1016	18980	1060	2396	112900	-	-	-	-	-	-	-	-	-	-	-	-	-	C	-	-	-	-	-
PG 33:1	PG 33:1	PG	734.51	C39 H75 O10 N0 P1	15.838	+NH4	0	0	1069	0	440.8	16940	0	108100	0	0	10920	0	39060	1154000	195300	140700	33370	13690	715200	0	0	0	0	596700	-	-	-	-	-	-	-	-	-	-	-	-	-	C	-	-	-	-	-
PG 16:0_18:1	PG 34:1	PG	748.525	C40 H77 O10 N0 P1	16.362	+NH4	0	0	1018	627.7	1165	20720	8471	407600	36840	39400	533800	256600	214700	55400000	7358000	5128000	2553000	1076000	32710000	300700	322200	215400	236300	10590000	-	-	-	-	-	-	-	-	-	-	-	-	-	B	A	B	B	C	B
PG 16:0_18:2	PG 34:2	PG	746.51	C40 H75 O10 N0 P1	15.525	+NH4	0	488.7	508.8	1388	982.8	513600	4976	315900	39320	22840	449000	230000	242500	40590000	7618000	3762000	1700000	836000	22090000	245800	167900	146900	173700	10370000	-	-	-	-	-	-	-	-	-	-	-	-	-	B	B	B	-	C	B
PG 16:0_18:3	PG 34:3	PG	744.494	C40 H73 O10 N0 P1	14.732	+NH4	0	0	0	1309	1114	17360	1096	15240	2549	0	58860	28990	23750	4410000	1034000	476400	107700	16770	880900	821.7	0	15670	14860	1256000	-	-	-	-	-	-	-	-	-	-	-	-	-	B	C	-	-	-	B
PG 35:1	PG 35:1	PG	762.541	C41 H79 O10 N0 P1	16.881	+NH4	0	0	760.8	0	0	17070	0	77740	0.39	0	4591	0	139	1049000	161900	95240	43920	19350	632500	375.1	0	3101	2169	173400	-	-	-	-	-	-	-	-	-	-	-	-	-	C	-	-	-	-	-
PG 18:0_18:1	PG 36:1	PG	776.557	C42 H81 O10 N0 P1	17.322	+NH4	0	0	933.8	1616	0	1699	0	1715	1042	0	4593	137	721.8	951300	163600	101100	56130	28700	612000	1070	69.2	3804	2459	182200	-	-	-	-	-	-	-	-	-	-	-	-	-	B	-	-	-	-	-
PG 36:3	PG 36:3	PG	772.525	C42 H77 O10 N0 P1	15.625	+NH4	0	0	501.7	387.5	827.7	7998	552.9	3891	7828	2151	1834	9857	3592	944800	209500	99100	67510	11790	562300	3010	14020	1640	2195	264900	-	-	-	-	-	-	-	-	-	-	-	-	-	C	-	-	-	-	-
PG 36:4	PG 36:4	PG	770.51	C42 H75 O10 N0 P1	14.712	+NH4	0	0	0	4229	1513	0	1548	803.3	0	0	7165	2410	3117	798800	101300	11890	17990	11140	419500	1043	0	1046	626.4	209800	-	-	-	-	-	-	-	-	-	-	-	-	-	C	-	-	-	-	C
PG 36:5	PG 36:5	PG	768.494	C42 H73 O10 N0 P1	13.847	+NH4	0	1377	0	827.6	1433	4376	0	10680	1526	694.8	28190	23460	1944	2697000	848300	223800	37410	27560	761500	7832	3.478	14410	9173	784100	-	-	-	-	-	-	-	-	-	-	-	-	-	C	-	-	-	-	C
PI 16:0_16:1	PI 32:1	PI	808.51	C41 H77 O13 N0 P1	14.963	+NH4	0	0	0	0	0	1549000	498.2	586.3	766.6	0	0	0	0.458	0	21830	8428	2581000	544800	205000	135300	136800	108500	144700	294400	-	-	-	-	-	-	-	-	-	-	-	-	-	-	-	-	A	-	-
PI 16:0_18:1	PI 34:1	PI	836.542	C43 H81 O13 N0 P1	16.069	+NH4	0	389.5	377.4	198.6	0.002	13750	509.3	650.5	235	247.4	819.6	43790	69420	3660	119200	767600	70770000	18710000	7402000	4766000	6754000	4199000	5460000	8051000	-	-	-	-	-	-	-	-	-	-	-	-	-	-	-	-	A	A	A
PI 16:0_18:2	PI 34:2	PI	834.526	C43 H79 O13 N0 P1	15.205	+NH4	0	6441	4233	5065	498.1	10640	9340	13360	10910	6199	26610	71650	83860	99130	154400	954700	93340000	23730000	8857000	5951000	9253000	4623000	6656000	13970000	-	-	-	-	-	-	-	-	-	-	-	-	-	-	-	-	A	A	A
PI 16:0_18:3	PI 34:3	PI	832.51	C43 H77 O13 N0 P1	14.381	+NH4	0	0	0	0	0	0	0	0	0	0	0	0	2153	2891	9201	7987	6132000	2006000	699100	455100	671000	356300	514000	986000	-	-	-	-	-	-	-	-	-	-	-	-	-	-	-	-	A	C	-
PI 16:1_18:2	PI 34:3	PI	832.51	C43 H77 O13 N0 P1	14.108	+NH4	0	0	0	0	0.049	0	0	0	0	0	0	0	0	830.8	543.2	1787	2404000	887600	244800	152200	247400	112300	191900	449800	-	-	-	-	-	-	-	-	-	-	-	-	-	-	-	-	A	-	-
PI 17:0_18:1	PI 35:1	PI	850.557	C44 H83 O13 N0 P1	16.6	+NH4	0	0	0	881.1	0	12550	0	0	0	2955	3336	195600	1631	1088	2980	35280	3323000	924000	330000	236500	0	173400	264000	406600	-	-	-	-	-	-	-	-	-	-	-	-	-	-	-	-	A	-	-
PI 17:0_18:2	PI 35:2	PI	848.542	C44 H81 O13 N0 P1	15.806	+NH4	0	0	0	0	0	0	0	0	0	498.6	2036	15960	13120	903.6	3181	3040	4706000	1198000	420700	308100	225600	254700	330800	1048000	-	-	-	-	-	-	-	-	-	-	-	-	-	-	-	-	A	C	-
PI 18:0_18:1	PI 36:1	PI	864.573	C45 H85 O13 N0 P1	17.079	+NH4	0	452.1	1594	3044	613.4	2487	2441	1800	1100	2040	404.1	1259	4357	2653	2237	60320	15090000	3066000	640600	124100	789900	52790	659100	1543000	-	-	-	-	-	-	-	-	-	-	-	-	-	-	-	-	A	A	C
PI 18:1_18:1	PI 36:2	PI	862.557	C45 H83 O13 N0 P1	16.177	+NH4	0	0	0	0	0	0	0	72.34	0	0	569.8	2363	6122	5559	15460	126300	11810000	3381000	1098000	632600	1077000	559100	961100	1365000	-	-	-	-	-	-	-	-	-	-	-	-	-	-	-	-	A	A	C
PI 18:1_18:2	PI 36:3	PI	860.542	C45 H81 O13 N0 P1	15.32	+NH4	0	0	0	0	0	0	0	106.9	0	0	825.9	4745	9520	7724	20620	112600	12410000	3522000	1377000	837600	1283000	667200	957700	1901000	-	-	-	-	-	-	-	-	-	-	-	-	-	-	-	-	A	A	B
PI 18:2_18:2	PI 36:4	PI	858.526	C45 H79 O13 N0 P1	14.374	+NH4	0	0	0	0	0	0	0	0	0	0	1295	269.7	1826	786.3	2884	6073	4169000	1262000	420700	205300	22770	225700	170600	559300	-	-	-	-	-	-	-	-	-	-	-	-	-	-	-	-	A	C	-
PI 18:3_18:2	PI 36:5	PI	856.51	C45 H77 O13 N0 P1	13.454	+NH4	0	0	0	0	0	0	0	0	0	0	0	887.8	0.042	1499	0	10650	2826000	757100	241100	179400	266800	143700	219800	373000	-	-	-	-	-	-	-	-	-	-	-	-	-	-	-	-	A	-	-
PS 16:0_18:1	PS 34:1	PS	761.521	C40 H76 O10 N1 P1	16.471	+H	0	1536	1051	2231	13900	1547	4216	866.3	386.9	1861	4858	15770	1059	4012	3619	402600	39390	65750	10170000	161500	186200	40530	26860000	26010000	-	-	-	-	-	-	-	-	-	-	-	-	-	-	-	-	-	B	B
PS 16:0_18:2	PS 34:2	PS	759.505	C40 H74 O10 N1 P1	15.52	+H	0	1649	1713	641.7	536.5	5081	560.8	3826	864.4	5542	471900	19710	1777	19010	6200	38260	45320	42280000	11160000	144300	1836000	2056000	11020000	25410000	-	-	-	-	-	-	-	-	-	-	-	-	-	-	-	-	C	A	A
PS 16:0_18:2	PS 34:2	PS	759.505	C40 H74 O10 N1 P1	15.837	+H	0	0	1087	653	4168	33490	1217	17290	1001	1252	213100	47120	32090	8809	1688	25520	96610	93730	131100	370000	234300	283200	177100	29940000	-	-	-	-	-	-	-	-	-	-	-	-	-	-	-	-	-	-	-
PS 16:0_18:3	PS 34:3	PS	757.489	C40 H72 O10 N1 P1	14.763	+H	0	0	0	612.9	433.1	0	833.4	0	459.8	394.7	7694	1871	12080	3453	2829	1158	4891	72540	12940	2128	178200	18090	68240	2239000	-	-	-	-	-	-	-	-	-	-	-	-	-	-	-	-	-	-	-
PS 16:1_18:2	PS 34:3	PS	757.489	C40 H72 O10 N1 P1	14.471	+H	0	0	0	359.6	250	0.02	833.4	352.1	0	394.7	1576000	19910	1845	1288	1144	1477	5645	8895	12950	1788	98090	8689	6288	648400	-	-	-	-	-	-	-	-	-	-	-	-	-	-	-	-	-	-	-
PS 36:1	PS 36:1	PS	789.552	C42 H80 O10 N1 P1	17.539	+H	0	0	0	418.1	1417	2810	595.5	0	0	0	749.5	1580	663.7	52500	543200	264300	180100	1613	8062	25500	480100	2779	1597	24590	-	-	-	-	-	-	-	-	-	-	-	-	-	-	-	-	-	-	-
PS 18:0_18:2	PS 36:2	PS	787.536	C42 H78 O10 N1 P1	16.708	+H	0	12770	4827	22420	780.8	2167	476.8	647.8	2459	2529	1218	6935	20460	201800	2541000	676400	401900	37530	37980	47360	516600	12390	48810	3241000	-	-	-	-	-	-	-	-	-	-	-	-	-	-	-	-	-	C	C
PS 18:1_18:2	PS 36:3	PS	785.521	C42 H76 O10 N1 P1	15.655	+H	0	1168	241300	14500	340000	72560	1552	1120	338400	113100	2155	30890	23590	1168	1530	10000	7212	5710	3027000	45180	1307000	2592000	3280000	1549000	-	-	-	-	-	-	-	-	-	-	-	-	-	-	-	-	-	-	-
PS 18:2_18:2	PS 36:4	PS	783.505	C42 H74 O10 N1 P1	16.616	-H	0	0	0	0	0	193.2	0	0	0	500.5	357.2	21990	83800	2755	1099	1206000	2011000	1385000	611700	401400	199200	585500	625000	2817000	-	-	-	-	-	-	-	-	-	-	-	-	-	-	-	-	B	B	-
PS 36:5	PS 36:5	PS	781.489	C42 H72 O10 N1 P1	15.561	+Na	0	0	0	0.024	510.9	2151	1548	0	0	0	2736	807.9	25340	838.9	809.3	26190	11300	10810	1765000	63540	420000	2304000	8416	740000	-	-	-	-	-	-	-	-	-	-	-	-	-	-	-	C	-	-	-
ZyE 18:1	SE 18:1	SE	648.585	C45 H76 O2	20.225	+NH4	0	475100	5182000	23340	4483	1566	0	934.2	0.013	628.2	889.2	2158	1457	0	507.8	706.5	1346	1485	1343	1572	1381	1635	973.7	2854	-	C	B	-	-	-	-	-	-	-	-	-	-	-	-	-	-	-	-
ZyE 18:2	SE 18:2	SE	646.569	C45 H74 O2	20.008	+NH4	0	1101000	6018000	64090	89280	32620	0	0	986.3	0	0	0	566.4	0	1142	0	0	0	0	0	0	0	390.5	27510	-	C	B	-	-	-	-	-	-	-	-	-	-	-	-	-	-	-	-
ZyE 18:3	SE 18:3	SE	644.553	C45 H72 O2	19.81	+NH4	0	915800	4509000	170100	92080	31560	0	0	451.3	0	0	0	1587	0	2316	0	588.1	0	0	0	0	0	0	59320	-	B	B	-	-	-	-	-	-	-	-	-	-	-	-	-	-	-	-
EE 18:0	SE 18:0	SE	662.6	C46 H78 O2	20.384	+NH4	0	1677000	5745000	217100	1466	47670	2192	1061	1046	6446	982.4	622.9	543.1	1238	1048	762.7	842.3	0.787	0.115	672.9	0.004	948.1	591.9	3028	-	-	C	-	-	-	-	-	-	-	-	-	-	-	-	-	-	-	-
SPH d12:0	SPH d12:0	SPH	217.204	C12 H27 O2 N1	1.505	+H	0	747100	328700	289800	645100	540600	340400	117600	114300	63460	553900	13230000	693100	413000	537100	1283000	995300	987000	1109000	582500	881600	930400	1635000	3715000	-	-	-	-	-	-	-	-	-	-	-	D	-	-	-	-	-	-	-
SPH d14:0	SPH d14:0	SPH	245.236	C14 H31 O2 N1	1.757	+H	0	701700	317100	409700	669800	900700	402800	103700	227300	65740	1742000	25760000	950400	546900	634300	1117000	1070000	1099000	993800	591200	998800	1105000	1945000	3182000	-	-	-	-	-	-	-	-	-	-	-	D	-	-	-	-	D	-	-
SPH d16:0	SPH d16:0	SPH	273.267	C16 H35 O2 N1	2.113	+H	0	1653000	1015000	1059000	1664000	1512000	728000	234100	877400	220100	10980000	119000000	2634000	1262000	1307000	2247000	1888000	1861000	1856000	1039000	1597000	2232000	3107000	5565	-	D	-	-	-	-	-	-	D	-	-	D	-	D	-	D	D	-	-
SPH d18:0	SPH d18:0	SPH	301.298	C18 H39 O2 N1	5.276	+H	0	687.5	834.8	3244	691.5	6840	23370	9348	69030	6894	62870	7483000	69380	103300	27000	225600	3698	6592	60130	5845	5795	6376	168600	2150000	-	-	-	-	-	-	-	-	-	-	-	C	C	-	-	-	-	-	-
SPH d18:1	SPH d18:1	SPH	299.282	C18 H37 O2 N1	2.481	+H	0	542.2	4280	1810	1774	3083	730.9	1503	44720	3449	205400	16970000	144800	4479	212.4	70290	39500	39750	1016	2036	352.9	1625	25950	614300	-	-	-	-	-	-	-	-	-	-	-	D	-	-	-	-	-	-	-
SPH d19:0	SPH d19:0	SPH	315.314	C19 H41 O2 N1	6.461	+H	0	307.9	1367	942.2	1677	6529	428	2504	2241	2073	205.9	1436000	1384	1732	361.6	2710	5738	567.7	693.6	1379	1524	929.6	749	5757	-	-	-	-	-	-	-	-	-	-	-	C	-	-	-	-	-	-	-
SPH d20:0	SPH d20:0	SPH	329.329	C20 H43 O2 N1	5.054	+H	0	934.5	1044	1221	215500	55170	3039	2347	3371000	313300	598700	5399000	7184000	2542000	2240000	3176000	483000	9461	2571000	2235	3385	12740	1172000	26290000	-	-	-	-	-	-	-	-	-	-	-	-	D	-	-	-	-	-	-
SPH t16:0	SPH t16:0	SPH	289.262	C16 H35 O3 N1	2.702	+H	0	1580	0	1790	581.4	1229	70.05	1053	2031	2052	1744	75580	6470	3507	1282	4002	2871	5356	7528	896.7	2413	890.9	1169	513.1	-	-	-	-	-	-	-	-	-	-	-	D	-	-	-	-	-	-	-
SPH t18:0	SPH t18:0	SPH	317.293	C18 H39 O3 N1	4.335	+H	0	1045	1553	1753	950.4	58960	1333	132100	1496000	1669000	2098000	2141000	7628000	2296000	3450000	2456000	397000	1323000	2282000	100600	815200	630200	2051000	7335000	-	-	-	-	-	-	-	-	C	C	C	C	C	C	C	C	C	C	C
SPH t20:0	SPH t20:0	SPH	345.324	C20 H43 O3 N1	6.627	+H	0	823.6	679.9	597	6368	358300	2912	2759	1232	502900	302500	285800000	3935000	549400	548100	1970000	668800	317200	501600	154300	216300	115300	249800	2643	-	-	-	-	-	-	-	-	-	D	-	C	C	-	-	-	-	-	-
SPH t20:1	SPH t20:1	SPH	343.309	C20 H41 O3 N1	4.723	+H	0	1114	2769	1226	1143	7296	1218	957.4	2642	3786	1935000	38170	324.4	1011	2311	3112	1810	1121	1815	352.2	480.2	610	1827	3494	-	-	-	-	-	-	-	-	-	-	C	-	-	-	-	-	-	-	-
Zymosterol	ST	ST	384.339	C27 H44 O1	15.29	+H-H2O	0	10020	0	0	959.8	3048000	0	0	0	0	541.1	0	0	0	0	0	0	0	0	0	0	0	0	5829	-	-	-	-	-	C	-	-	-	-	-	-	-	-	-	-	-	-	-
TG 4:0_14:0_16:0	TG 34:0	TG	610.517	C37 H70 O6	18.489	+NH4	0	788000	472500	156500	78440	331000	60840	189000	57440	78920	225000	75320	57380	78580	132600	306000	180300	180300	134200	107400	127800	92980	202700	208500	-	-	-	-	-	A	-	-	-	-	-	-	-	-	-	-	-	-	-
TG 4:0_16:0_16:0	TG 36:0	TG	638.548	C39 H74 O6	18.745	+NH4	0	1155000	1128000	272600	113200	568500	84800	189100	5292	202400	557200	151900	1297	76170	89260	446300	341800	220400	18430	230500	135600	95810	335700	198600	-	-	-	-	-	-	-	-	-	-	A	-	-	-	-	-	-	A	-
TG 12:0_12:0_14:0	TG 38:0	TG	666.58	C41 H78 O6	18.97	+NH4	0	1455000	1158000	536900	418100	1756000	175300	533900	240000	380000	872200	295600	176800	305300	453300	768000	752300	881500	484500	348900	357200	333600	776100	518500	-	A	-	-	-	-	-	-	-	-	-	-	-	-	-	-	-	-	-
TG 16:0_10:0_14:0	TG 40:0	TG	694.611	C43 H82 O6	19.131	+NH4	0	1104000	841400	290000	322700	1126000	135100	316600	188000	229400	630900	257000	120400	173100	286100	612800	512400	573800	347300	222600	364800	281600	558700	536100	-	A	A	-	-	A	-	-	-	-	-	-	-	-	-	-	-	-	-
TG 16:0_12:0_14:0	TG 42:0	TG	722.642	C45 H86 O6	19.282	+NH4	0	1242000	412800	282600	356800	1205000	161700	392300	286000	313400	748800	255000	196400	280800	420500	673800	634700	665600	429800	252300	328300	390300	691800	587900	-	A	A	-	-	A	-	-	-	-	-	-	-	-	-	-	-	-	-
TG 15:0_14:0_14:0	TG 43:0	TG	736.658	C46 H88 O6	19.34	+NH4	0	682100	66210	294300	338200	964300	148700	367200	308800	262400	638500	207900	182500	226600	336100	597100	508400	551600	424900	235600	252300	369800	629300	256400	-	-	-	-	-	A	-	-	-	-	-	-	-	-	-	-	-	-	-
TG 16:0_14:0_14:0	TG 44:0	TG	750.674	C47 H90 O6	19.426	+NH4	0	1490000	501100	635900	688000	2453000	285900	782200	648500	500200	1267000	431200	357600	502600	676400	1250000	1128000	1042000	824700	440600	518100	809900	1238000	738000	-	A	-	-	-	A	-	-	-	-	A	-	-	-	-	A	A	A	A
TG 16:1_14:0_14:0	TG 44:1	TG	748.658	C47 H88 O6	19.29	+NH4	0	969100	481500	263100	570500	1198000	137600	304200	323500	253300	428900	233100	239000	216300	295300	562700	531600	448900	327600	205500	215300	490100	503900	115500	-	A	-	-	-	A	-	-	-	-	-	-	-	-	-	-	-	-	-
TG 12:0_14:0_18:2	TG 44:2	TG	746.642	C47 H86 O6	19.14	+NH4	0	498900	948600	154200	233400	470500	66470	116300	149000	125300	137100	109000	89410	104700	118100	216400	243100	182900	112000	95450	108700	192800	213600	61750	-	-	A	-	-	-	-	-	-	-	-	-	-	-	-	-	-	-	-
TG 15:0_14:0_16:0	TG 45:0	TG	764.689	C48 H92 O6	19.497	+NH4	0	1258000	396100	591000	755400	2452000	246800	751800	626300	508300	1332000	412000	359400	480100	696500	1285000	1132000	987000	850000	451200	449300	839900	1308000	623000	-	A	-	-	-	A	-	-	-	-	A	-	-	-	-	A	A	A	A
TG 15:0_14:0_16:1	TG 45:1	TG	762.674	C48 H90 O6	19.354	+NH4	0	987000	348700	377100	745800	1701000	195700	460500	440300	390400	527300	261400	281100	316100	382700	745900	786500	702900	408500	258500	235800	621400	759900	158300	-	A	-	-	-	A	-	-	-	-	-	-	-	-	-	-	-	-	-
TG 16:0_14:0_16:0	TG 46:0	TG	778.705	C49 H94 O6	19.58	+NH4	0	2041000	572200	896400	1283000	3859000	385700	1287000	905600	906700	2007000	680700	608100	842100	1073000	1654000	1644000	1704000	1409000	702700	708100	1348000	2294000	1012000	-	A	-	A	A	A	-	A	-	A	A	-	-	-	A	A	A	A	A
TG 18:1_14:0_14:0	TG 46:1	TG	776.689	C49 H92 O6	19.43	+NH4	0	2206000	2114000	876100	1274000	3439000	325000	759700	810500	582000	889500	430100	457300	505800	635700	1221000	1223000	1017000	690200	423400	356800	1025000	1217000	313700	-	A	A	A	A	A	-	-	-	-	-	-	-	-	-	A	A	-	-
TG 16:1_14:0_16:1	TG 46:2	TG	774.674	C49 H90 O6	19.285	+NH4	0	1860000	3498000	596000	877000	1574000	219800	391200	443800	331800	445700	261100	290300	316600	359900	723200	684100	626300	389400	274700	269300	577200	732700	218400	-	A	A	-	-	A	-	-	-	-	-	-	-	-	-	-	-	-	-
TG 16:1_12:0_18:2	TG 46:3	TG	772.658	C49 H88 O6	19.142	+NH4	0	576000	3830000	195500	56350	375500	7518	12520	7445	4064	8296	10480	61720	5605	72890	14130	21410	11610	2063	12090	8025	11840	865.3	83000	-	-	A	-	-	-	-	-	-	-	-	-	-	-	-	-	-	-	-
TG 10:0_18:2_18:2	TG 46:4	TG	770.642	C49 H86 O6	19.012	+NH4	0	157400	2236000	56140	29660	19720	747	823.7	6120	0	5086	0	403.7	474.5	1846	1452	1426	1249	2842	0	0	2862	2132	35040	-	-	A	-	-	-	-	-	-	-	-	-	-	-	-	-	-	-	-
TG 10:0_18:2_18:3	TG 46:5	TG	768.627	C49 H84 O6	18.864	+NH4	0	88880	690400	15580	15030	7484	1060	0	106700	2193	4792	3207	535.7	17220	1020	476	315.8	1921	13050	0	0	583.9	1892	77060	-	-	A	-	-	-	-	-	-	-	-	-	-	-	-	-	-	-	-
TG 15:0_16:0_16:0	TG 47:0	TG	792.721	C50 H96 O6	19.646	+NH4	0	2061000	776000	712800	1060000	3264000	408600	1104000	804800	768900	1857000	580100	450100	701100	921200	2095000	1506000	1507000	1272000	543600	644200	1182000	1950000	703900	-	A	-	-	A	A	-	A	-	-	A	-	-	-	-	A	A	A	A
TG 15:0_16:0_16:1	TG 47:1	TG	790.705	C50 H94 O6	19.509	+NH4	0	1817000	1060000	712800	1410000	3216000	279700	708300	727700	583300	873600	356600	391100	460800	617800	1274000	1034000	951900	637600	356400	318000	1071000	1278000	251900	-	A	A	-	A	A	-	-	-	-	A	-	-	-	-	A	A	A	-
TG 16:1_14:0_17:1	TG 47:2	TG	788.689	C50 H92 O6	19.372	+NH4	0	1231000	1381000	528400	924600	1784000	226400	455800	508500	400700	493200	282200	229400	333300	365100	810000	803700	652200	396500	278100	276200	678300	748600	223300	-	A	A	-	-	A	-	-	-	-	-	-	-	-	-	-	-	-	-
TG 16:0_16:0_16:0	TG 48:0	TG	806.736	C51 H98 O6	19.737	+NH4	0	2129000	1141000	827400	1238000	3981000	577900	1397000	986500	1012000	2288000	872500	656400	982500	1208000	3007000	1963000	1859000	1551000	882500	882300	1478000	2383000	1032000	-	A	-	A	A	A	-	A	A	A	A	-	-	A	A	A	A	A	A
TG 16:0_14:0_18:1	TG 48:1	TG	804.721	C51 H96 O6	19.579	+NH4	0	4084000	5658000	1380000	2057000	4109000	386900	902300	851800	822500	1071000	549500	505500	664300	719000	1714000	1477000	1274000	847800	498600	448200	1290000	1804000	428600	-	B	A	A	A	A	-	A	-	B	A	-	-	-	-	A	A	A	-
TG 16:1_14:0_18:1	TG 48:2	TG	802.705	C51 H94 O6	19.417	+NH4	0	7290000	26730000	3001000	2158000	3746000	387400	745000	813700	663600	769000	454800	489800	581200	665700	1287000	1208000	995300	681800	435200	392700	1002000	1060000	683500	-	A	A	A	A	A	-	-	-	-	-	-	-	-	-	A	A	-	-
TG 16:1_14:0_18:2	TG 48:3	TG	800.689	C51 H92 O6	19.278	+NH4	0	5871000	27170000	1623000	1330000	1290000	10510	8518	40280	98880	22370	15470	15820	29390	111800	182000	23390	55840	28510	48810	13810	160300	74800	493600	-	A	A	A	A	A	-	-	-	-	-	-	-	-	-	-	-	-	-
TG 16:1_14:1_18:2	TG 48:4	TG	798.674	C51 H90 O6	19.157	+NH4	0	1821000	21110000	751800	442200	267000	4174	5994	36800	16300	53870	19950	4431	12450	24410	4383	79980	3144	3393	1823	3024	1142	6659	323400	-	-	A	-	-	-	-	-	-	-	-	-	-	-	-	-	-	-	-
TG 12:0_18:2_18:3	TG 48:5	TG	796.658	C51 H88 O6	19.031	+NH4	0	556000	12600000	247100	167600	66290	1084	3180	2348	1825	4379	264	703.1	2919	1539	738.6	1920	2089	2171	2233	2093	8146	2121	306500	-	A	A	-	-	-	-	-	-	-	-	-	-	-	-	-	-	-	-
TG 12:0_18:3_18:3	TG 48:6	TG	794.642	C51 H86 O6	18.897	+NH4	0	74110	3143000	52290	58280	20950	129.1	1712	0	0	158.1	102.7	477.1	589500	1771	0	439.8	169	2229	0	2874	450.8	246.1	63050	-	-	A	-	-	-	-	-	-	-	-	-	-	-	-	-	-	-	-
TG 16:0_16:0_17:0	TG 49:0	TG	820.752	C52 H100 O6	19.803	+NH4	0	1343000	796600	438400	592000	1908000	215400	612000	489000	459600	1082000	374500	317200	420300	550900	1317000	901900	798700	693800	365300	369800	672900	1067000	315100	-	A	-	-	-	A	-	-	-	-	-	-	-	-	-	A	-	-	-
TG 15:0_16:0_18:1	TG 49:1	TG	818.736	C52 H98 O6	19.649	+NH4	0	2311000	4584000	670600	1166000	2734000	176600	589400	509900	431700	656900	279300	314900	380900	477200	1355000	977200	862500	499400	316300	236100	805100	1144000	201700	-	A	A	-	A	A	-	-	-	-	-	-	-	-	-	A	-	-	-
TG 18:1_14:0_17:1	TG 49:2	TG	816.721	C52 H96 O6	19.551	+NH4	0	6072000	13390000	3710000	4252000	5717000	6584000	5989000	5335000	2920000	4774000	5970000	3952000	5169000	5602000	5496000	2882000	4939000	4474000	5790000	6919000	3865000	2245000	325800	-	A	A	A	A	A	-	-	-	-	-	-	-	-	-	A	-	-	-
TG 14:0_17:1_18:2	TG 49:3	TG	814.705	C52 H94 O6	19.365	+NH4	0	2320000	14820000	876100	743700	851200	111700	254400	258900	194000	208900	117400	151100	169100	210100	390100	378300	277100	200800	145300	131800	306300	311100	223000	-	A	A	A	-	-	-	-	-	-	-	-	-	-	-	-	-	-	-
TG 14:0_17:1_18:3	TG 49:4	TG	812.689	C52 H92 O6	19.244	+NH4	0	909400	8734000	352000	268400	101700	7166	6686	1918	9745	4662	2611	4238	7689	20630	2834	7510	591.1	3877	6966	4100	8417	5332	141800	-	A	A	-	-	-	-	-	-	-	-	-	-	-	-	-	-	-	-
TG 18:3_13:0_18:2	TG 49:5	TG	810.674	C52 H90 O6	19.121	+NH4	0	200400	4550000	115000	74040	12800	0.001	938.9	0.003	0.004	520.1	0.002	391.9	0.004	740	925.7	1391	272.7	4813	284.6	0.005	0.005	1548	41880	-	-	A	-	-	-	-	-	-	-	-	-	-	-	-	-	-	-	-
TG 18:3_13:0_18:3	TG 49:6	TG	808.658	C52 H88 O6	18.99	+NH4	0	29380	1336000	21990	33220	9677	427.1	4275	0	0	2507	1602	157.4	176.8	2246	0	0	165.6	0	0	0	0	0	13010	-	-	B	-	-	-	-	-	-	-	-	-	-	-	-	-	-	-	-
TG 18:0_16:0_16:0	TG 50:0	TG	834.768	C53 H102 O6	19.901	+NH4	0	1400000	1255000	749200	728000	2118000	374100	754100	562400	543700	1090000	539800	411500	511300	663200	1313000	1048000	1079000	782600	457700	598800	739500	1166000	537100	-	-	-	-	-	A	-	-	-	-	A	-	-	-	-	A	A	A	-
TG 16:0_16:0_18:1	TG 50:1	TG	832.752	C53 H100 O6	19.73	+NH4	0	7453000	23470000	2119000	1766000	2925000	309400	913500	614100	598500	899500	427700	459100	501100	713900	1691000	1130000	1036000	717200	437200	454400	875300	1391000	424700	-	A	A	A	A	A	-	A	-	-	A	-	-	-	-	A	A	-	-
TG 18:1_14:0_18:1	TG 50:2	TG	830.736	C53 H98 O6	19.563	+NH4	0	23000000	85640000	8334000	5397000	4343000	421700	1082000	801500	748600	860200	476300	580500	612200	1010000	1254000	1288000	990100	809300	576900	516500	1028000	1424000	1382000	-	B	A	A	A	A	-	-	-	-	-	-	-	-	-	A	A	B	-
TG 18:1_14:0_18:2	TG 50:3	TG	828.721	C53 H96 O6	19.414	+NH4	0	34520000	182400000	15620000	7048000	3818000	96780	635700	583900	434300	628100	362900	448300	434600	628100	701800	729000	565200	530000	349300	331600	615700	685600	2603000	-	A	A	-	A	A	-	-	-	-	-	-	-	-	-	-	-	-	-
TG 16:1_16:1_18:2	TG 50:4	TG	826.705	C53 H94 O6	19.294	+NH4	0	25170000	166800000	9399000	6637000	2238000	69210	237800	182600	161000	280800	114400	235400	109900	187200	216000	255200	193500	203300	78490	110300	156900	193600	2820000	-	A	A	A	A	A	-	-	-	-	-	-	-	-	-	-	-	-	-
TG 16:1_16:1_18:3	TG 50:5	TG	824.689	C53 H92 O6	19.169	+NH4	0	8769000	118500000	4624000	3529000	943900	2621	30890	10320	28110	69510	29160	61260	15330	43680	35710	43750	35430	38830	1463	9796	18120	22390	1785000	-	A	A	A	A	A	-	-	-	-	-	-	-	-	-	-	-	-	-
TG 18:3_14:1_18:2	TG 50:6	TG	822.674	C53 H90 O6	19.047	+NH4	0	1104000	35680000	756900	749200	174700	0	1601	3439	1291	4662	1357	4786	2012	1086	1070	1428	1062	2491	967.2	744.1	523.1	2528	456800	-	B	A	-	-	-	-	-	-	-	-	-	-	-	-	-	-	-	-
TG 18:3_14:1_18:3	TG 50:7	TG	820.658	C53 H88 O6	18.913	+NH4	0	71150	5190000	81950	92420	10720	0	1933	0	0	0	0	2947	5208	2217	0	0	0.001	1070	0	0	0	0	62010	-	-	A	-	-	-	-	-	-	-	-	-	-	-	-	-	-	-	-
TG 16:0_17:0_18:1	TG 51:1	TG	846.768	C54 H102 O6	19.811	+NH4	0	1708000	9402000	459300	567000	1088000	74740	274200	213900	216800	273400	142500	164200	206500	230200	560800	371100	349500	211600	128000	167200	324400	459200	70830	-	B	-	-	-	-	-	-	-	-	-	-	-	-	-	-	-	-	-
TG 15:0_18:1_18:1	TG 51:2	TG	844.752	C54 H100 O6	19.642	+NH4	0	7781000	58730000	2579000	1756000	1735000	171200	445700	341000	313700	360000	230800	239000	313700	429100	664400	561900	474900	326700	208600	218200	455300	541400	289600	-	A	-	A	A	A	-	-	-	-	-	-	-	-	-	-	-	-	-
TG 16:1_17:1_18:1	TG 51:3	TG	842.736	C54 H98 O6	19.504	+NH4	0	11190000	108800000	4588000	2894000	1596000	86030	477200	181600	193000	255500	143800	167000	240000	495600	217700	305900	235200	244700	150400	122100	131100	294700	663800	-	A	A	A	A	A	-	-	-	-	-	-	-	-	-	-	-	-	-
TG 16:1_17:1_18:2	TG 51:4	TG	840.721	C54 H96 O6	19.381	+NH4	0	8595000	123300000	4015000	2655000	1062000	21170	404000	110600	69410	113900	58320	78150	150400	449500	110500	132800	68990	142400	48110	41140	1789	67700	772500	-	A	A	A	A	A	-	-	-	-	-	-	-	-	-	-	-	-	-
TG 16:1_17:1_18:3	TG 51:5	TG	838.705	C54 H94 O6	19.254	+NH4	0	4473000	77400000	2336000	2054000	533700	1276	28320	16460	17380	25470	22710	28620	12890	37810	15480	21850	12160	24560	5813	12100	14060	7079	671400	-	A	A	A	A	-	-	-	-	-	-	-	-	-	-	-	-	-	-
TG 18:4_16:1_17:1	TG 51:6	TG	836.689	C54 H92 O6	19.131	+NH4	0	817500	36260000	756400	861600	147000	0	1114	857.5	169.8	3594	1139	785.2	402.4	174.2	1357	3087	560.2	332.7	1154	0	291.9	443.4	317900	-	-	A	-	-	-	-	-	-	-	-	-	-	-	-	-	-	-	-
TG 18:4_15:0_18:3	TG 51:7	TG	834.674	C54 H90 O6	18.992	+NH4	0	160300	12560000	198200	280500	30670	0	0	0	0	1147	0	590.2	0	1413	0	0	0	0	0	0	0	0	107100	-	-	B	-	-	-	-	-	-	-	-	-	-	-	-	-	-	-	-
TG 18:0_16:0_18:0	TG 52:0	TG	862.799	C55 H106 O6	20.079	+NH4	0	1014000	1722000	438900	406100	1000000	255700	405500	351100	344500	548300	312600	259200	317600	335200	643600	516100	546000	407500	299400	336600	406100	609100	366500	-	-	-	-	-	A	-	-	-	-	-	-	-	-	-	-	-	-	-
TG 18:0_16:0_18:1	TG 52:1	TG	860.783	C55 H104 O6	19.885	+NH4	0	8143000	58890000	2236000	1392000	1339000	131500	364400	259400	282400	365000	211600	193100	221100	355100	616100	418400	378700	261000	203400	181300	282300	480500	184700	-	A	A	-	-	-	-	-	-	-	-	-	-	-	-	-	-	-	-
TG 16:0_18:1_18:1	TG 52:2	TG	858.768	C55 H102 O6	19.717	+NH4	0	51100000	310900000	17410000	10090000	5651000	453800	1309000	907400	848200	1058000	731500	794400	827900	1458000	1615000	1407000	1058000	1112000	729800	686300	912500	1447000	1654000	-	A	A	A	A	A	-	A	A	A	A	-	A	A	A	A	A	A	A
TG 16:0_18:1_18:2	TG 52:3	TG	856.752	C55 H100 O6	19.561	+NH4	0	102700000	573900000	41100000	30950000	11710000	453900	2301000	1084000	806100	1408000	846900	1127000	1276000	3089000	1220000	1374000	972900	1523000	728200	757900	867700	1415000	6642000	-	A	A	A	A	-	-	A	A	A	A	-	A	A	A	A	A	A	A
TG 16:1_18:1_18:2	TG 52:4	TG	854.736	C55 H98 O6	19.419	+NH4	0	100600000	928000000	63550000	36770000	14290000	271800	3064000	925800	570800	1027000	615100	956600	1263000	3896000	703600	964400	682800	1296000	513600	495200	542200	732800	11410000	-	A	A	A	A	-	-	A	A	-	A	-	A	A	A	-	B	-	A
TG 16:1_18:2_18:2	TG 52:5	TG	852.721	C55 H96 O6	19.324	+NH4	0	69700000	741100000	41760000	43390000	10030000	119400	911400	486300	332500	686700	373100	672900	382200	1230000	348400	527100	361500	616000	197100	234800	189400	313300	11940000	-	A	-	-	B	A	-	A	-	-	-	-	-	-	A	-	-	-	-
TG 16:1_18:2_18:3	TG 52:6	TG	850.705	C55 H94 O6	19.183	+NH4	0	22840000	439800000	19800000	23030000	3511000	33000	197200	157000	104300	251600	165400	256900	86720	242800	125400	80990	139700	191300	62960	62600	46080	68690	7375000	-	A	A	A	A	A	-	-	-	-	-	-	-	-	-	-	-	-	-
TG 16:1_18:3_18:3	TG 52:7	TG	848.689	C55 H92 O6	19.062	+NH4	0	4565000	208700000	6080000	8675000	1149000	4014	29860	31000	28920	78050	41740	56120	9643	58280	24270	42120	23190	55730	18480	14430	4545	2391	3306000	-	A	A	A	A	A	-	-	-	-	-	-	-	-	-	-	-	-	-
TG 18:4_16:1_18:3	TG 52:8	TG	846.674	C55 H90 O6	18.933	+NH4	0	380400	49880000	917300	1166000	145100	630.6	6785	0	1073	1690	4584	5269	5786	5834	0	0	0	4560	0	0	0	0	672400	-	-	B	C	C	-	-	-	-	-	-	-	-	-	-	-	-	-	-
TG 18:0_17:1_18:0	TG 53:1	TG	874.799	C56 H106 O6	19.84	+NH4	0	1024000	14350000	295100	35200	7425	13760	5094	2323	6191	5429	1842	5128	1819	3046	6752	9817	5480	3246	3206	4534	5773	1706	8650	-	-	A	-	-	-	-	-	-	-	-	-	-	-	-	-	-	-	-
TG 18:0_17:1_18:1	TG 53:2	TG	872.783	C56 H104 O6	19.646	+NH4	0	2542000	34760000	1196000	653500	37780	34050	5693	70950	3073	83030	1704	59540	3258	87840	9197	123200	897.9	77780	174900	96850	6231	129100	93060	-	-	A	-	-	-	-	-	-	-	-	-	-	-	-	-	-	-	-
TG 18:1_17:1_18:1	TG 53:3	TG	870.768	C56 H102 O6	19.641	+NH4	0	18740000	232800000	7624000	4446000	1823000	63990	281600	179400	144700	211100	121400	162500	175300	324100	251200	222400	170700	189600	87570	107200	144200	162300	587600	-	-	A	A	-	A	-	-	-	-	-	-	-	-	-	-	-	-	-
TG 18:1_17:1_18:2	TG 53:4	TG	868.752	C56 H100 O6	19.509	+NH4	0	16830000	265300000	9372000	7408000	2195000	22820	377700	102700	76920	160800	90450	134700	150000	494500	119900	123200	81680	165500	51760	50420	65790	94000	1141000	-	A	-	A	-	A	-	-	-	-	-	-	-	-	-	-	-	-	-
TG 18:2_17:1_18:2	TG 53:5	TG	866.736	C56 H98 O6	19.387	+NH4	0	14070000	364600000	9754000	9881000	2059000	12960	347600	95360	61330	122100	71390	120000	117800	409400	64540	76550	51850	146400	34330	25460	21220	32420	1677000	-	A	-	A	-	A	-	-	-	-	-	-	-	-	-	-	-	-	-
TG 18:3_17:1_18:2	TG 53:6	TG	864.721	C56 H96 O6	19.262	+NH4	0	7627000	217200000	6209000	8496000	1291000	7672	72470	40790	27070	58200	44040	71540	33490	126900	33570	43550	27490	28540	1864	7690	2826	8482	1636000	-	A	-	A	-	A	-	-	-	-	-	-	-	-	-	-	-	-	-
TG 18:3_17:1_18:3	TG 53:7	TG	862.705	C56 H94 O6	19.145	+NH4	0	2285000	184100000	3862000	5596000	631800	0	11440	19100	15210	41730	19530	29330	14.81	39550	13700	20220	16030	31170	5061	3005	893.6	2896	1371000	-	A	-	A	A	B	-	-	-	-	-	-	-	-	-	-	-	-	-
TG 18:0_18:0_18:0	TG 54:0	TG	890.83	C57 H110 O6	20.265	+NH4	0	849800	1498000	327100	306100	830700	166900	262900	259100	251200	404300	211300	182500	233200	235800	509700	347200	317500	295900	193200	228700	314200	496200	176200	-	-	A	-	-	-	-	-	-	-	-	-	-	-	-	-	-	-	-
TG 18:0_18:0_18:1	TG 54:1	TG	888.815	C57 H108 O6	20.062	+NH4	0	3286000	37800000	831400	606200	646000	56800	177100	122900	132500	169300	103400	86390	101900	145200	352100	196600	3997	121300	80990	82260	170600	281800	67590	-	A	-	-	-	-	-	-	-	-	-	-	-	-	-	-	-	-	-
TG 18:0_18:1_18:1	TG 54:2	TG	886.799	C57 H106 O6	19.879	+NH4	0	45420000	575100000	17850000	10180000	4641000	118400	384900	415600	342000	504100	306200	353800	258900	531800	511100	474300	350700	391200	209700	229900	292600	396300	846800	-	A	A	A	A	-	-	-	-	-	-	-	-	-	-	-	-	-	-
TG 18:1_18:1_18:1	TG 54:3	TG	884.783	C57 H104 O6	19.724	+NH4	0	149400000	1362000000	61380000	44430000	17110000	868100	2005000	1748000	1697000	2087000	1419000	1755000	1569000	2303000	2149000	2222000	1704000	1830000	1552000	1376000	1280000	1721000	4876000	-	A	A	A	A	A	A	A	A	A	A	A	A	A	A	A	A	A	A
TG 18:1_18:1_18:2	TG 54:4	TG	882.768	C57 H102 O6	19.566	+NH4	0	152700000	1451000000	91200000	81180000	22130000	739500	2387000	1562000	1325000	1105000	1307000	1736000	1598000	3771000	1476000	1974000	1366000	978400	1159000	963700	1039000	1520000	11240000	-	A	A	A	A	A	-	A	A	A	A	A	A	A	-	A	A	A	A
TG 18:1_18:2_18:2	TG 54:5	TG	880.752	C57 H100 O6	19.446	+NH4	0	116700000	1633000000	113900000	97000000	24260000	569900	4808000	1366000	961500	1494000	1166000	1717000	2083000	6354000	1098000	1505000	1079000	2206000	864800	840100	857300	1086000	16510000	-	A	A	A	A	A	-	-	A	A	-	A	A	A	-	A	A	A	A
TG 18:1_18:2_18:3	TG 54:6	TG	878.736	C57 H98 O6	19.325	+NH4	0	74070000	1218000000	75800000	109200000	15960000	292000	5909000	909100	711100	1283000	745000	1103000	2133000	7145000	689300	1072000	769200	2084000	481300	513300	460800	656900	18710000	-	A	A	A	A	A	-	A	A	-	A	A	A	B	A	A	A	A	A
TG 18:3_18:2_18:2	TG 54:7	TG	876.721	C57 H96 O6	19.202	+NH4	0	40740000	1152000000	60450000	88180000	11970000	116600	539000	535300	378400	832200	463800	704400	283400	838100	357700	585200	398700	683600	285800	246900	174400	278600	20500000	-	A	A	A	A	A	-	-	-	-	A	-	A	-	-	-	-	-	A
TG 18:3_18:2_18:3	TG 54:8	TG	874.705	C57 H94 O6	19.086	+NH4	0	12280000	873500000	33770000	40830000	6123000	17900	197300	229800	187600	385200	217300	263900	90660	294000	147000	244100	133500	361300	12340	92780	59980	108300	14390000	-	A	A	A	A	A	-	-	-	-	-	-	-	-	-	-	-	-	-
TG 18:3_18:3_18:3	TG 54:9	TG	872.689	C57 H92 O6	18.959	+NH4	0	1962000	383800000	8412000	5258000	1540000	8613	56830	52550	59310	98240	49520	69540	25240	81750	35710	58640	40350	82890	29160	16680	10650	20730	4553000	-	A	A	A	A	A	-	-	-	-	-	-	-	-	-	-	-	-	-
TG 18:0_18:1_19:0	TG 55:1	TG	902.83	C58 H110 O6	20.156	+NH4	0	456800	1659000	103300	176400	293500	25820	82760	70250	7693	80610	36650	37070	4226	59870	194400	98710	100400	58940	2703	33060	97470	130200	5522	-	-	A	-	-	-	-	-	-	-	-	-	-	-	-	-	-	-	-
TG 19:0_18:1_18:1	TG 55:2	TG	900.815	C58 H108 O6	19.807	+NH4	0	223100	6229000	331600	77690	512.4	4598	2532	2687	3239	5700	2318	1400	3729	1119	2732	1989	2344	3223	968.6	939.4	6070	2079	11460	-	A	B	-	-	-	-	-	-	-	-	-	-	-	-	-	-	-	-
TG 20:0_18:1_18:1	TG 56:2	TG	914.83	C59 H110 O6	20.054	+NH4	0	1428000	24330000	474500	387800	334100	33770	80730	8104	69980	74750	3842	27850	61540	78000	119100	88770	80120	54760	53930	38820	90860	4338	12400	-	A	A	-	-	-	-	-	-	-	-	-	-	-	-	-	-	-	-
TG 20:0_18:1_18:2	TG 56:3	TG	912.815	C59 H108 O6	19.89	+NH4	0	2075000	32810000	960400	772600	357700	32730	55770	52590	39870	77630	72630	2143	82870	57760	109000	85710	23990	61950	68890	2148	87670	94930	18590	-	A	A	A	-	-	-	-	-	-	-	-	-	-	-	-	-	-	-
TG 20:1_18:1_18:2	TG 56:4	TG	910.799	C59 H106 O6	19.739	+NH4	0	2735000	43200000	1905000	56700	222600	4750	87170	70000	3919	68200	3666	64490	94260	58490	2625	23350	3055	72960	22170	2687	69860	2124	31580	-	-	A	-	A	-	-	-	-	-	-	-	-	-	-	-	-	-	-
TG 20:1_18:2_18:2	TG 56:5	TG	908.783	C59 H104 O6	19.602	+NH4	0	2711000	31240000	2368000	2162000	511400	13290	175100	39360	25780	38240	35980	5082	63990	209800	53950	52790	42720	64300	53790	29600	32850	41850	73970	-	-	A	A	A	-	-	-	-	-	-	-	-	-	-	-	-	-	-
TG 20:1_18:2_18:3	TG 56:6	TG	906.768	C59 H102 O6	19.454	+NH4	0	1891000	29980000	1937000	2064000	478200	1454	161200	18960	2815	17010	6545	6978	53220	166600	15940	8427	7979	41010	4888	5334	13420	10400	107800	-	-	-	A	A	-	-	-	-	-	-	-	-	-	-	-	-	-	-
TG 18:0_18:1_21:0	TG 57:1	TG	930.861	C60 H114 O6	20.362	+NH4	0	110900	1596000	8777	154600	296400	1261	13090	3080	2820	9523	565.3	3552	37490	2712	2422	3713	7223	11130	8079	18140	321.9	58030	2936	-	-	A	-	-	-	-	-	-	-	-	-	-	-	-	-	-	-	-
TG 18:2_18:2_21:0	TG 57:4	TG	924.815	C60 H108 O6	19.83	+NH4	0	178300	4671000	11660	11950	51830	523	1635	1348	5013	1875	8314	10170	2321	12340	8814	2185	19520	10280	4756	5783	1842	599.3	0	-	-	A	-	-	-	-	-	-	-	-	-	-	-	-	-	-	-	-
TG 18:1_18:3_21:1	TG 57:5	TG	922.799	C60 H106 O6	19.589	+NH4	0	1150000	5562000	238800	368600	262500	16690	8082	5629	16000	3547	25090	12420	21310	7912	5591	5350	11890	21290	42880	14600	4380	5883	28480	-	-	A	-	-	-	-	-	-	-	-	-	-	-	-	-	-	-	-
TG 16:0_18:1_24:0	TG 58:1	TG	944.877	C61 H116 O6	20.459	+NH4	0	8804	9936000	202000	3076	19250	782.2	3612	6720	504.4	2070	1799	677.8	43880	2091	133000	56240	2713	4184	5273	7392	1983	16000	4067	-	-	A	-	-	-	-	-	-	-	-	-	-	-	-	-	-	-	-
TG 16:1_18:1_24:0	TG 58:2	TG	942.861	C61 H114 O6	20.244	+NH4	0	1256000	27880000	497000	444300	75220	833.2	20730	2774	1605	7753	518.8	36720	7380	18440	5864	3799	6046	10610	11460	7090	8493	8958	3418	-	A	-	-	-	-	-	-	-	-	-	-	-	-	-	-	-	-	-
TG 18:1_18:1_22:1	TG 58:3	TG	940.846	C61 H112 O6	20.069	+NH4	0	1130000	29790000	485400	520400	5752	5964	38540	19630	20260	23720	5553	1277	4570	47660	2309	30730	671.9	23550	8313	877.6	28540	36110	7790	-	-	A	-	-	-	-	-	-	-	-	-	-	-	-	-	-	-	-
TG 22:0_18:2_18:2	TG 58:4	TG	938.83	C61 H110 O6	19.923	+NH4	0	580600	20520000	368400	457100	105400	963.1	2007	1163	2856	3992	3422	2038	1773	7505	2869	10970	1264	5460	1532	2280	836.5	3276	6938	-	-	A	-	-	-	-	-	-	-	-	-	-	-	-	-	-	-	-
TG 22:0_18:2_18:3	TG 58:5	TG	936.815	C61 H108 O6	19.786	+NH4	0	148800	7608000	96680	269400	37230	623.3	1872	1457	1339	1314	2015	921.9	870.1	1348	1456	2830	2191	255.9	1053	1107	520	2369	1263	-	-	A	-	-	-	-	-	-	-	-	-	-	-	-	-	-	-	-
TG 25:0_16:0_18:1	TG 59:1	TG	958.893	C62 H118 O6	20.561	+NH4	0	25530	2458000	22200	12630	132300	3767	7433	2249	1678	2132	3568	4689	4537	2512	3550	2696	16970	2270	2935	2492	12620	3527	575.2	-	-	A	-	-	-	-	-	-	-	-	-	-	-	-	-	-	-	-
TG 25:0_16:0_18:2	TG 59:2	TG	956.877	C62 H116 O6	20.352	+NH4	0	26680	7264000	139900	165300	10550	1627	38740	2288	1734	2364	2238	2695	4013	6833	1207	2445	3423	1270	3223	3682	26580	5803	636.4	-	-	A	-	-	-	-	-	-	-	-	-	-	-	-	-	-	-	-
TG 24:0_17:1_18:2	TG 59:3	TG	954.861	C62 H114 O6	20.165	+NH4	0	98340	7584000	19190	61770	2958	845.1	2604	1613	1312	1610	1377	1369	594.1	3763	4922	3013	3494	6844	665.2	1175	1777	1772	0	-	-	A	-	-	-	-	-	-	-	-	-	-	-	-	-	-	-	-
TG 18:2_18:2_23:0	TG 59:4	TG	952.846	C62 H112 O6	20.016	+NH4	0	40040	5164000	22890	53490	6780	0	13160	958.5	1023	1343	914.4	244.9	960.2	16010	1164	1238	743.9	506.5	2157	0	592.4	991.5	0	-	-	A	-	-	-	-	-	-	-	-	-	-	-	-	-	-	-	-
TG 18:3_18:2_23:0	TG 59:5	TG	950.83	C62 H110 O6	19.878	+NH4	0	3228	1258000	23310	15870	1847	309.6	368	0.001	655	1057	302.8	228.4	294.6	900.2	1464	158.8	1961	198.4	319.6	1308	205.3	2163	0	-	-	B	-	-	-	-	-	-	-	-	-	-	-	-	-	-	-	-
TG 18:1_18:1_24:0	TG 60:2	TG	970.893	C63 H118 O6	20.442	+NH4	0	1455000	47720000	742600	742500	258300	4003	50210	19280	2079	27820	4889	6617	5351	23680	2531	24180	2682	2163	5743	6123	2139	44880	3842	-	A	A	-	-	-	-	-	-	-	-	-	-	-	-	-	-	-	-
TG 18:1_18:2_24:0	TG 60:3	TG	968.877	C63 H116 O6	20.264	+NH4	0	1478000	57130000	1034000	1092000	281000	1113	51080	14740	3999	18280	6505	15090	24160	94610	28550	20300	3832	27190	2881	5469	24310	12550	5764	-	A	A	A	A	-	-	-	-	-	-	-	-	-	-	-	-	-	-
TG 24:0_18:2_18:2	TG 60:4	TG	966.861	C63 H114 O6	20.098	+NH4	0	1090000	50900000	874000	1117000	41020	0.007	16000	2824	4715	5604	1483	3699	13020	65360	6815	5697	2571	1567	2066	1241	1916	546.8	5853	-	A	A	A	A	-	-	-	-	-	-	-	-	-	-	-	-	-	-
TG 24:0_18:2_18:3	TG 60:5	TG	964.846	C63 H112 O6	19.952	+NH4	0	316400	21260000	347600	373200	69450	210.7	1415	881.4	624.5	1558	2217	1831	386.6	520.1	1090	911.6	916.8	994.3	558.6	1288	577.9	583.8	1880	-	-	A	-	-	-	-	-	-	-	-	-	-	-	-	-	-	-	-
TG 24:0_18:3_18:3	TG 60:6	TG	962.83	C63 H110 O6	19.813	+NH4	0	34060	5155000	87920	72760	18180	0	0	0	0	0.028	530.3	0	0	0	0	858.3	464.3	0.002	0	0	265.3	0.003	0	-	-	A	-	-	-	-	-	-	-	-	-	-	-	-	-	-	-	-
TG 25:0_18:0_18:1	TG 61:1	TG	986.924	C64 H122 O6	20.793	+NH4	0	79970	1470000	26500	32340	32700	0	2241	1783	1069	812	0	0	1302	3422	4062	0.01	1201	671.2	0	0	3432	2272	0	-	-	A	-	-	-	-	-	-	-	-	-	-	-	-	-	-	-	-
TG 25:0_18:1_18:1	TG 61:2	TG	984.909	C64 H120 O6	20.55	+NH4	0	55590	4608000	53020	53600	4858	0	4256	2103	3605	2783	0	1374	0	15350	5206	2209	2258	2315	0	0	1490	4623	0	-	-	A	-	-	-	-	-	-	-	-	-	-	-	-	-	-	-	-
TG 25:0_18:1_18:2	TG 61:3	TG	982.893	C64 H118 O6	20.364	+NH4	0	326400	14320000	251000	302400	48900	0	2761	670.8	666.8	422.4	894.8	0.001	0	2751	1968	1570	1149	3878	663.7	0	1444	2045	0	-	-	A	-	-	-	-	-	-	-	-	-	-	-	-	-	-	-	-
TG 25:0_18:2_18:2	TG 61:4	TG	980.877	C64 H116 O6	20.193	+NH4	0	243200	13890000	232700	252600	52790	545.1	6995	1694	717.5	948.3	557.4	1075	4696	21910	727.7	672	329	2260	585.2	1021	924.4	1409	1951	-	-	A	-	-	-	-	-	-	-	-	-	-	-	-	-	-	-	-
TG 25:0_18:2_18:3	TG 61:5	TG	978.861	C64 H114 O6	20.039	+NH4	0	69330	6077000	93550	101100	12570	139.2	1515	0.002	650.6	243.2	1278	441.3	0.002	522.7	0.011	0.006	658.2	470.9	340.7	308.3	0.005	286.8	1247	-	-	A	-	-	-	-	-	-	-	-	-	-	-	-	-	-	-	-
TG 26:0_18:0_18:1	TG 62:1	TG	1000.94	C65 H124 O6	20.901	+NH4	0	91110	5255000	2894	47200	55130	0	1579	1330	623.1	1213	829.8	701.5	0	3146	4954	1872	639.3	1152	0	0	1217	1154	0	-	-	A	-	-	-	-	-	-	-	-	-	-	-	-	-	-	-	-
TG 26:0_18:1_18:1	TG 62:2	TG	998.924	C65 H122 O6	20.68	+NH4	0	929200	38880000	603700	650100	11950	1056	1049	4512	2023	1173	3166	9731	838.5	2792	2937	6131	4840	3155	0	775	1433	1129	0	-	-	A	-	-	-	-	-	-	-	-	-	-	-	-	-	-	-	-
TG 26:0_18:1_18:2	TG 62:3	TG	996.909	C65 H120 O6	20.462	+NH4	0	1037000	53680000	572400	1149000	18850	594.9	19000	5730	2426	1335	1760	2396	780.2	7890	530.5	2827	3247	317.6	1804	752.2	1114	1107	728.8	-	A	A	A	A	-	-	-	-	-	-	-	-	-	-	-	-	-	-
TG 26:0_18:1_18:3	TG 62:4	TG	994.893	C65 H118 O6	20.294	+NH4	0	799000	51210000	535900	1099000	84560	0	1569	895.5	829	9616	1061	7895	702.9	21440	3714	4672	1621	6499	768.7	0	0	1386	1315	-	-	A	-	A	-	-	-	-	-	-	-	-	-	-	-	-	-	-
TG 26:1_18:2_18:2	TG 62:5	TG	992.877	C65 H116 O6	19.965	+NH4	0	8008	1261000	10920	1646	6610	453.3	204.1	425.3	177.3	569.4	529.3	521.8	296.1	457.9	7205	527	678.6	1027	278.1	303.1	2716	1223	2126	-	-	A	-	-	-	-	-	-	-	-	-	-	-	-	-	-	-	-
TG 26:0_18:3_18:3	TG 62:6	TG	990.861	C65 H114 O6	19.981	+NH4	0	35900	5831000	81190	39320	8338	0	219.3	678.5	0	203.8	0	0	0	286.8	0	0	320.7	173.7	0	0	271.9	0	0	-	-	A	-	-	-	-	-	-	-	-	-	-	-	-	-	-	-	-
TG 27:0_18:1_18:1	TG 63:2	TG	1012.94	C66 H124 O6	20.79	+NH4	0	31700	1108000	17100	10490	6881	0	0	0	0	0	0	1068	661.9	808.1	758.6	524.3	0	0	0	0	0	684.2	0	-	-	A	-	-	-	-	-	-	-	-	-	-	-	-	-	-	-	-
TG 27:0_18:1_18:2	TG 63:3	TG	1010.92	C66 H122 O6	20.576	+NH4	0	63320	1746000	19940	32140	1990	0	0	0	0	0	0	0	0	644.3	0	0	0	0	0	0	486.2	601.9	0	-	-	A	-	-	-	-	-	-	-	-	-	-	-	-	-	-	-	-
TG 27:0_18:2_18:2	TG 63:4	TG	1008.91	C66 H120 O6	20.393	+NH4	0	26710	1630000	25270	27390	688.1	0	0	0	0	0	514.9	176.4	0	0	0	0	0	0	0	0	0	0	1611	-	-	A	-	-	-	-	-	-	-	-	-	-	-	-	-	-	-	-
TG 28:0_18:1_18:2	TG 64:3	TG	1024.94	C67 H124 O6	20.682	+NH4	0	33520	1792000	32020	37660	15270	0	899	0	0	0	0	0	0	2154	573.3	1206	0	0	0	0	0	505.9	0	-	-	A	-	-	-	-	-	-	-	-	-	-	-	-	-	-	-	-
[truncated: 6 more columns]

## Sheet: Yeast_quant_shotgun_results
MolecularSpecies	LipidSpecies	Class	m/z	ExactMass	Sumformula_IonSpecies	Masserror [ppm]	Level	IsobaricOverlap	Sum_Fractions_molar	Sum_Fractions_molar	Blank	Fr01	Fr02	Fr03	Fr04	Fr06	Fr07	Fr08	Fr09	Fr10	Fr11	Fr12	Fr13	Fr14	Fr15	Fr16	Fr18	Fr19	Fr20	Fr21	Fr22	sd_ Blank	sd_ Fr01	sd_ Fr02	sd_ Fr03	sd_ Fr04	sd_ Fr06	sd_ Fr07	sd_ Fr08	sd_ Fr09	sd_ Fr10	sd_ Fr11	sd_ Fr12	sd_ Fr13	sd_ Fr14	sd_ Fr15	sd_ Fr16	sd_ Fr18	sd_ Fr19
									conc [nmol/3x10^10 cells]	conc [µg/1.5x10^10 cells=1g wet cells]	conc [nmol/3x10^10 cells]	conc [nmol/3x10^10 cells]	conc [nmol/3x10^10 cells]	conc [nmol/3x10^10 cells]	conc [nmol/3x10^10 cells]	conc [nmol/3x10^10 cells]	conc [nmol/3x10^10 cells]	conc [nmol/3x10^10 cells]	conc [nmol/3x10^10 cells]	conc [nmol/3x10^10 cells]	conc [nmol/3x10^10 cells]	conc [nmol/3x10^10 cells]	conc [nmol/3x10^10 cells]	conc [nmol/3x10^10 cells]	conc [nmol/3x10^10 cells]	conc [nmol/3x10^10 cells]	conc [nmol/3x10^10 cells]	conc [nmol/3x10^10 cells]	conc [nmol/3x10^10 cells]	conc [nmol/3x10^10 cells]	conc [nmol/3x10^10 cells]	conc [nmol/3x10^10 cells]	conc [nmol/3x10^10 cells]	conc [nmol/3x10^10 cells]	conc [nmol/3x10^10 cells]	conc [nmol/3x10^10 cells]	conc [nmol/3x10^10 cells]	conc [nmol/3x10^10 cells]	conc [nmol/3x10^10 cells]	conc [nmol/3x10^10 cells]	conc [nmol/3x10^10 cells]	conc [nmol/3x10^10 cells]	conc [nmol/3x10^10 cells]	conc [nmol/3x10^10 cells]	conc [nmol/3x10^10 cells]	conc [nmol/3x10^10 cells]	conc [nmol/3x10^10 cells]	conc [nmol/3x10^10 cells]	conc [nmol/3x10^10 cells]
DG [18:1 _ 14:0]	DG [32:1]	DG	566.491	584.524	H70 C35 O5 N1	-0.73	FApos		0.774965	0.219505	NA	NA	NA	0.468603	0.306362	NA	NA	NA	NA	NA	NA	NA	NA	NA	NA	NA	NA	NA	NA	NA	NA	NA	NA	NA	0.029774	0.0339468	NA	NA	NA	NA	NA	NA	NA	NA	NA	NA	NA	NA	NA
DG [18:2 _ 15:0]	DG [33:2]	DG	578.491	596.524	H70 C36 O5 N1	-0.83	FApos		0.243361	0.070391	NA	NA	NA	NA	0.243361	NA	NA	NA	NA	NA	NA	NA	NA	NA	NA	NA	NA	NA	NA	NA	NA	NA	NA	NA	NA	0.0191375	NA	NA	NA	NA	NA	NA	NA	NA	NA	NA	NA	NA	NA
DG [18:1 _ 16:0]	DG [34:1]	DG	594.522	612.555	H74 C37 O5 N1	-1.22	FApos		14.7678	4.38987	NA	NA	NA	3.61264	9.49403	NA	NA	NA	NA	NA	NA	NA	NA	NA	NA	NA	1.66109	NA	NA	NA	NA	NA	NA	NA	0.387749	1.58808	NA	NA	NA	NA	NA	NA	NA	NA	NA	NA	NA	0.19704	NA
DG [18:1 _ 16:1]	DG [34:2]	DG	592.506	610.54	H72 C37 O5 N1	-1.37	FApos		4.04096	1.19715	NA	NA	NA	0.709658	3.3313	NA	NA	NA	NA	NA	NA	NA	NA	NA	NA	NA	NA	NA	NA	NA	NA	NA	NA	NA	0.0214641	0.171862	NA	NA	NA	NA	NA	NA	NA	NA	NA	NA	NA	NA	NA
DG [18:1 _ 16:2]	DG [34:3]	DG	590.49	608.524	H70 C37 O5 N1	-0.87	FApos		0.416626	0.123007	NA	NA	NA	NA	0.416626	NA	NA	NA	NA	NA	NA	NA	NA	NA	NA	NA	NA	NA	NA	NA	NA	NA	NA	NA	NA	0.0600172	NA	NA	NA	NA	NA	NA	NA	NA	NA	NA	NA	NA	NA
DG [18:2 _ 16:1]	DG [34:3]	DG	590.49	608.524	H70 C37 O5 N1	-0.87	FApos		4.83887	1.42865	NA	NA	NA	NA	4.83887	NA	NA	NA	NA	NA	NA	NA	NA	NA	NA	NA	NA	NA	NA	NA	NA	NA	NA	NA	NA	0.464502	NA	NA	NA	NA	NA	NA	NA	NA	NA	NA	NA	NA	NA
DG [18:3 _ 16:0]	DG [34:3]	DG	590.49	608.524	H70 C37 O5 N1	-0.87	FApos		4.42659	1.30693	NA	NA	NA	NA	4.42659	NA	NA	NA	NA	NA	NA	NA	NA	NA	NA	NA	NA	NA	NA	NA	NA	NA	NA	NA	NA	0.535579	NA	NA	NA	NA	NA	NA	NA	NA	NA	NA	NA	NA	NA
DG [18:2 _ 16:2]	DG [34:4]	DG	588.475	606.509	H68 C37 O5 N1	-1.11	FApos		0.508435	0.149601	NA	NA	NA	NA	0.508435	NA	NA	NA	NA	NA	NA	NA	NA	NA	NA	NA	NA	NA	NA	NA	NA	NA	NA	NA	NA	0.0208254	NA	NA	NA	NA	NA	NA	NA	NA	NA	NA	NA	NA	NA
DG [18:1 _ 17:0]	DG [35:1]	DG	608.537	626.571	H76 C38 O5 N1	-1.22	FApos		0.33807	0.102864	NA	NA	NA	NA	0.33807	NA	NA	NA	NA	NA	NA	NA	NA	NA	NA	NA	NA	NA	NA	NA	NA	NA	NA	NA	NA	0.0239351	NA	NA	NA	NA	NA	NA	NA	NA	NA	NA	NA	NA	NA
DG [18:1 _ 17:1]	DG [35:2]	DG	606.521	624.555	H74 C38 O5 N1	-1.32	FApos		1.32077	0.400538	NA	NA	NA	NA	1.32077	NA	NA	NA	NA	NA	NA	NA	NA	NA	NA	NA	NA	NA	NA	NA	NA	NA	NA	NA	NA	0.0421951	NA	NA	NA	NA	NA	NA	NA	NA	NA	NA	NA	NA	NA
DG [18:2 _ 17:0]	DG [35:2]	DG	606.521	624.555	H74 C38 O5 N1	-1.32	FApos		1.07277	0.325329	NA	NA	NA	NA	1.07277	NA	NA	NA	NA	NA	NA	NA	NA	NA	NA	NA	NA	NA	NA	NA	NA	NA	NA	NA	NA	0.0672129	NA	NA	NA	NA	NA	NA	NA	NA	NA	NA	NA	NA	NA
DG [18:1 _ 17:2]	DG [35:3]	DG	604.506	622.54	H72 C38 O5 N1	-0.96	FApos		0.360051	0.108826	NA	NA	NA	NA	0.360051	NA	NA	NA	NA	NA	NA	NA	NA	NA	NA	NA	NA	NA	NA	NA	NA	NA	NA	NA	NA	0.00587215	NA	NA	NA	NA	NA	NA	NA	NA	NA	NA	NA	NA	NA
DG [18:2 _ 17:1]	DG [35:3]	DG	604.506	622.54	H72 C38 O5 N1	-0.96	FApos		1.60419	0.484872	NA	NA	NA	NA	1.60419	NA	NA	NA	NA	NA	NA	NA	NA	NA	NA	NA	NA	NA	NA	NA	NA	NA	NA	NA	NA	0.0200689	NA	NA	NA	NA	NA	NA	NA	NA	NA	NA	NA	NA	NA
DG [18:1 _ 17:3]	DG [35:4]	DG	602.49	620.524	H70 C38 O5 N1	-1.42	FApos		0.273883	0.0825059	NA	NA	NA	NA	0.273883	NA	NA	NA	NA	NA	NA	NA	NA	NA	NA	NA	NA	NA	NA	NA	NA	NA	NA	NA	NA	0.0110109	NA	NA	NA	NA	NA	NA	NA	NA	NA	NA	NA	NA	NA
DG [18:2 _ 17:2]	DG [35:4]	DG	602.49	620.524	H70 C38 O5 N1	-1.42	FApos		0.420434	0.126654	NA	NA	NA	NA	0.420434	NA	NA	NA	NA	NA	NA	NA	NA	NA	NA	NA	NA	NA	NA	NA	NA	NA	NA	NA	NA	0.0162049	NA	NA	NA	NA	NA	NA	NA	NA	NA	NA	NA	NA	NA
DG [18:2 _ 17:3]	DG [35:5]	DG	600.475	618.509	H68 C38 O5 N1	-0.89	FApos		0.319461	0.095914	NA	NA	NA	NA	0.319461	NA	NA	NA	NA	NA	NA	NA	NA	NA	NA	NA	NA	NA	NA	NA	NA	NA	NA	NA	NA	0.0045131	NA	NA	NA	NA	NA	NA	NA	NA	NA	NA	NA	NA	NA
DG [18:3 _ 17:3]	DG [35:6]	DG	598.459	616.492	H66 C38 O5 N1	-1.81	FApos		0.271116	0.0811259	NA	NA	NA	NA	0.271116	NA	NA	NA	NA	NA	NA	NA	NA	NA	NA	NA	NA	NA	NA	NA	NA	NA	NA	NA	NA	0.0114848	NA	NA	NA	NA	NA	NA	NA	NA	NA	NA	NA	NA	NA
DG [18:0 _ 18:1]	DG [36:1]	DG	622.553	640.587	H78 C39 O5 N1	-0.77	FApos		8.84244	2.75245	NA	NA	NA	1.68865	7.1538	NA	NA	NA	NA	NA	NA	NA	NA	NA	NA	NA	NA	NA	NA	NA	NA	NA	NA	NA	0.323031	0.788377	NA	NA	NA	NA	NA	NA	NA	NA	NA	NA	NA	NA	NA
DG [18:1 _ 18:1]	DG [36:2]	DG	620.537	638.571	H76 C39 O5 N1	-0.83	FApos		45.8706	14.2322	NA	NA	NA	3.05349	41.4839	NA	NA	NA	NA	NA	NA	NA	NA	NA	NA	NA	1.33321	NA	NA	NA	NA	NA	NA	NA	0.710313	5.50818	NA	NA	NA	NA	NA	NA	NA	NA	NA	NA	NA	0.223619	NA
DG [18:1 _ 18:2]	DG [36:3]	DG	618.522	636.556	H74 C39 O5 N1	-1.1	FApos		33.7527	10.4384	NA	NA	NA	NA	33.3973	NA	NA	NA	NA	NA	NA	NA	NA	NA	NA	NA	0.355387	NA	NA	NA	NA	NA	NA	NA	NA	1.80977	NA	NA	NA	NA	NA	NA	NA	NA	NA	NA	NA	0.0398355	NA
DG [18:2 _ 18:2]	DG [36:4]	DG	616.506	634.539	H72 C39 O5 N1	-1.51	FApos		31.1701	9.60828	NA	NA	NA	NA	31.1701	NA	NA	NA	NA	NA	NA	NA	NA	NA	NA	NA	NA	NA	NA	NA	NA	NA	NA	NA	NA	4.23356	NA	NA	NA	NA	NA	NA	NA	NA	NA	NA	NA	NA	NA
DG [18:1 _ 18:4]	DG [36:5]	DG	614.49	632.524	H70 C39 O5 N1	-1.33	FApos		0.626328	0.192436	NA	NA	NA	NA	0.626328	NA	NA	NA	NA	NA	NA	NA	NA	NA	NA	NA	NA	NA	NA	NA	NA	NA	NA	NA	NA	0.0494283	NA	NA	NA	NA	NA	NA	NA	NA	NA	NA	NA	NA	NA
DG [18:2 _ 18:4]	DG [36:6]	DG	612.475	630.509	H68 C39 O5 N1	-0.93	FApos		0.473497	0.145003	NA	NA	NA	NA	0.473497	NA	NA	NA	NA	NA	NA	NA	NA	NA	NA	NA	NA	NA	NA	NA	NA	NA	NA	NA	NA	0.0148353	NA	NA	NA	NA	NA	NA	NA	NA	NA	NA	NA	NA	NA
DG [18:3 _ 18:3]	DG [36:6]	DG	612.475	630.509	H68 C39 O5 N1	-0.93	FApos		15.6095	4.78022	NA	NA	NA	NA	15.6095	NA	NA	NA	NA	NA	NA	NA	NA	NA	NA	NA	NA	NA	NA	NA	NA	NA	NA	NA	NA	0.49632	NA	NA	NA	NA	NA	NA	NA	NA	NA	NA	NA	NA	NA
LPC [19:3]	LPC [19:3]	LPC	531.332	532.339	H51 C27 N1 O7 P1	-0.75	Headpos		0.203053	0.0539442	NA	NA	NA	NA	NA	NA	NA	NA	NA	NA	NA	NA	NA	NA	NA	NA	NA	NA	NA	NA	0.203053	NA	NA	NA	NA	NA	NA	NA	NA	NA	NA	NA	NA	NA	NA	NA	NA	NA	NA
LPC [16:3]	LPC [16:3]	LPC	489.285	490.292	H45 C24 N1 O7 P1	-1.06	Headpos		0.205359	0.0502396	NA	NA	NA	NA	NA	NA	NA	NA	NA	NA	NA	NA	NA	NA	NA	NA	NA	NA	NA	NA	0.205359	NA	NA	NA	NA	NA	NA	NA	NA	NA	NA	NA	NA	NA	NA	NA	NA	NA	NA
LPC [20:2]	LPC [20:2]	LPC	547.364	548.371	H55 C28 N1 O7 P1	0.53	Headpos	Plasmaenylphosphatidylcholine	0.21262	0.0581903	NA	NA	NA	NA	NA	NA	NA	NA	NA	NA	NA	NA	NA	NA	NA	NA	NA	NA	NA	NA	0.21262	NA	NA	NA	NA	NA	NA	NA	NA	NA	NA	NA	NA	NA	NA	NA	NA	NA	NA
LPC [11:0]	LPC [11:0]	LPC	425.254	426.261	H41 C19 N1 O7 P1	-1.34	Headpos		0.238425	0.0506955	NA	NA	NA	NA	NA	NA	NA	NA	NA	NA	NA	NA	NA	NA	NA	NA	NA	NA	NA	NA	0.238425	NA	NA	NA	NA	NA	NA	NA	NA	NA	NA	NA	NA	NA	NA	NA	NA	NA	NA
LPC [19:2]	LPC [19:2]	LPC	533.349	534.356	H53 C27 N1 O7 P1	1.62	Headpos		0.430564	0.11482	NA	NA	NA	NA	NA	NA	NA	NA	NA	NA	NA	NA	NA	NA	NA	NA	NA	NA	NA	NA	0.430564	NA	NA	NA	NA	NA	NA	NA	NA	NA	NA	NA	NA	NA	NA	NA	NA	NA	NA
LPC [20:1]	LPC [20:1]	LPC	549.379	550.387	H57 C28 N1 O7 P1	-0.12	Headpos	Plasmaenylphosphatidylcholine	0.464193	0.127509	NA	NA	NA	NA	NA	NA	NA	NA	NA	NA	NA	NA	NA	NA	NA	NA	NA	NA	NA	NA	0.464193	NA	NA	NA	NA	NA	NA	NA	NA	NA	NA	NA	NA	NA	NA	NA	NA	NA	NA
LPC [17:3]	LPC [17:3]	LPC	503.301	504.308	H47 C25 N1 O7 P1	-0.91	Headpos		0.618738	0.155706	NA	NA	NA	NA	NA	NA	NA	NA	NA	NA	NA	NA	NA	NA	NA	NA	NA	NA	NA	NA	0.618738	NA	NA	NA	NA	NA	NA	NA	NA	NA	NA	NA	NA	NA	NA	NA	NA	NA	NA
LPC [18:0]	LPC [18:0]	LPC	523.363	524.37	H55 C26 N1 O7 P1	-1.46	Headpos		0.928246	0.242905	NA	NA	NA	NA	NA	NA	NA	NA	NA	NA	NA	NA	NA	NA	NA	NA	NA	NA	NA	NA	0.928246	NA	NA	NA	NA	NA	NA	NA	NA	NA	NA	NA	NA	NA	NA	NA	NA	NA	NA
LPC [16:2]	LPC [16:2]	LPC	491.301	492.308	H47 C24 N1 O7 P1	-0.94	Headpos		0.966634	0.237454	NA	NA	NA	NA	NA	NA	NA	NA	NA	NA	NA	NA	NA	NA	NA	NA	NA	NA	NA	NA	0.966634	NA	NA	NA	NA	NA	NA	NA	NA	NA	NA	NA	NA	NA	NA	NA	NA	NA	NA
LPC [17:1]	LPC [17:1]	LPC	507.332	508.339	H51 C25 N1 O7 P1	-1.14	Headpos	Lysophosphatidylethanolamine @ Plasmaenylphosphatidylethanolamine	1.01267	0.256879	NA	NA	NA	NA	NA	NA	NA	NA	NA	NA	NA	NA	NA	NA	NA	NA	NA	NA	NA	NA	1.01267	NA	NA	NA	NA	NA	NA	NA	NA	NA	NA	NA	NA	NA	NA	NA	NA	NA	NA
LPC [16:0]	LPC [16:0]	LPC	495.332	496.339	H51 C24 N1 O7 P1	-1.04	Headpos		2.81783	0.69788	NA	NA	NA	NA	NA	NA	NA	NA	NA	NA	NA	NA	NA	NA	NA	NA	NA	NA	NA	NA	2.81783	NA	NA	NA	NA	NA	NA	NA	NA	NA	NA	NA	NA	NA	NA	NA	NA	NA	NA
LPC [16:1]	LPC [16:1]	LPC	493.317	494.324	H49 C24 N1 O7 P1	-0.65	Headpos		3.13174	0.77247	NA	NA	NA	NA	NA	NA	NA	NA	NA	NA	NA	NA	NA	NA	NA	NA	NA	NA	NA	NA	3.13174	NA	NA	NA	NA	NA	NA	NA	NA	NA	NA	NA	NA	NA	NA	NA	NA	NA	NA
LPC [18:1]	LPC [18:1]	LPC	521.348	522.355	H53 C26 N1 O7 P1	-1.12	Headpos		3.61729	0.942933	NA	NA	NA	NA	NA	NA	NA	NA	NA	NA	NA	NA	NA	NA	NA	NA	NA	NA	NA	NA	3.61729	NA	NA	NA	NA	NA	NA	NA	NA	NA	NA	NA	NA	NA	NA	NA	NA	NA	NA
LPC [18:2]	LPC [18:2]	LPC	519.332	520.339	H51 C26 N1 O7 P1	-1.46	Headpos		31.5938	8.20383	NA	NA	NA	NA	NA	NA	NA	NA	NA	NA	NA	NA	NA	NA	NA	NA	NA	NA	0.328471	NA	31.2653	NA	NA	NA	NA	NA	NA	NA	NA	NA	NA	NA	NA	NA	NA	NA	NA	NA	NA
LPC [18:3]	LPC [18:3]	LPC	517.316	518.324	H49 C26 N1 O7 P1	-0.76	Headpos		37.016	9.57448	NA	NA	NA	NA	NA	NA	NA	NA	NA	NA	NA	NA	NA	NA	NA	NA	NA	NA	0.352276	NA	36.6637	NA	NA	NA	NA	NA	NA	NA	NA	NA	NA	NA	NA	NA	NA	NA	NA	NA	NA
LPE [14:0]	LPE [14:0]	LPE	425.254	424.247	H39 C19 N1 O7 P1	0.29	FAneg		0.0691556	0.0147044	NA	NA	NA	NA	NA	NA	NA	NA	NA	NA	NA	NA	NA	NA	NA	0.0691556	NA	NA	NA	NA	NA	NA	NA	NA	NA	NA	NA	NA	NA	NA	NA	NA	NA	NA	NA	NA	0.00752237	NA	NA
LPE [15:0]	LPE [15:0]	LPE	439.27	438.263	H41 C20 N1 O7 P1	0.11	FAneg		0.0746458	0.0163948	NA	NA	NA	NA	NA	NA	NA	NA	NA	NA	NA	NA	NA	NA	NA	0.0746458	NA	NA	NA	NA	NA	NA	NA	NA	NA	NA	NA	NA	NA	NA	NA	NA	NA	NA	NA	NA	0.00987684	NA	NA
LPE [16:0]	LPE [16:0]	LPE	453.286	452.278	H43 C21 N1 O7 P1	-0.07	FAneg		9.41753	2.13441	NA	NA	NA	NA	NA	NA	NA	NA	NA	NA	NA	NA	NA	NA	0.104303	8.41119	0.487968	0.256472	0.157595	0.373911	1.61347	NA	NA	NA	NA	NA	NA	NA	NA	NA	NA	NA	NA	NA	NA	0.0157803	2.03574	0.125157	0.0778965
LPE [16:1]	LPE [16:1]	LPE	451.27	450.263	H41 C21 N1 O7 P1	-0.08	FAneg		1.42574	0.321697	NA	NA	NA	NA	NA	NA	NA	NA	NA	NA	NA	NA	NA	NA	NA	1.3652	0.0605358	NA	NA	0.0460844	0.166437	NA	NA	NA	NA	NA	NA	NA	NA	NA	NA	NA	NA	NA	NA	NA	0.280487	0.0189188	NA
LPE [16:2]	LPE [16:2]	LPE	449.254	448.247	H39 C21 N1 O7 P1	0.39	FAneg		0.151333	0.0339934	NA	NA	NA	NA	NA	NA	NA	NA	NA	NA	NA	NA	NA	NA	NA	0.151333	NA	NA	NA	NA	NA	NA	NA	NA	NA	NA	NA	NA	NA	NA	NA	NA	NA	NA	NA	NA	0.024337	NA	NA
LPE [17:0]	LPE [17:0]	LPE	467.301	466.294	H45 C22 N1 O7 P1	0.24	FAneg		0.387339	0.0905019	NA	NA	NA	NA	NA	NA	NA	NA	NA	NA	NA	NA	NA	NA	NA	0.387339	NA	NA	NA	NA	0.0861725	NA	NA	NA	NA	NA	NA	NA	NA	NA	NA	NA	NA	NA	NA	NA	0.0950898	NA	NA
LPE [17:1]	LPE [17:1]	LPE	465.285	464.278	H43 C22 N1 O7 P1	-0.4	FAneg		0.717925	0.16702	NA	NA	NA	NA	NA	NA	NA	NA	NA	NA	NA	NA	NA	NA	NA	0.717925	NA	NA	NA	NA	0.117657	NA	NA	NA	NA	NA	NA	NA	NA	NA	NA	NA	NA	NA	NA	NA	0.15339	NA	NA
LPE [17:2]	LPE [17:2]	LPE	463.27	462.263	H41 C22 N1 O7 P1	1.08	FAneg		0.30448	0.0705283	NA	NA	NA	NA	NA	NA	NA	NA	NA	NA	NA	NA	NA	NA	NA	0.30448	NA	NA	NA	NA	NA	NA	NA	NA	NA	NA	NA	NA	NA	NA	NA	NA	NA	NA	NA	NA	0.0619263	NA	NA
LPE [17:3]	LPE [17:3]	LPE	461.254	460.247	H39 C22 N1 O7 P1	0.36	FAneg		0.163819	0.0377812	NA	NA	NA	NA	NA	NA	NA	NA	NA	NA	NA	NA	NA	NA	NA	0.163819	NA	NA	NA	NA	NA	NA	NA	NA	NA	NA	NA	NA	NA	NA	NA	NA	NA	NA	NA	NA	0.0441521	NA	NA
LPE [18:0]	LPE [18:0]	LPE	481.317	480.309	H47 C23 N1 O7 P1	-0.23	FAneg		1.90917	0.459459	NA	NA	NA	NA	NA	NA	NA	NA	NA	NA	NA	NA	NA	NA	NA	1.8029	0.106273	NA	NA	0.0916761	0.374428	NA	NA	NA	NA	NA	NA	NA	NA	NA	NA	NA	NA	NA	NA	NA	0.398622	0.0278413	NA
LPE [18:1]	LPE [18:1]	LPE	479.301	478.294	H45 C23 N1 O7 P1	-0.35	FAneg		18.532	4.44121	NA	NA	NA	NA	NA	NA	NA	NA	NA	NA	NA	NA	NA	NA	0.202342	16.9181	0.721414	0.445523	0.244633	0.580848	2.55987	NA	NA	NA	NA	NA	NA	NA	NA	NA	NA	NA	NA	NA	NA	0.045589	3.48634	0.193614	0.170317
LPE [18:2]	LPE [18:2]	LPE	477.285	476.278	H43 C23 N1 O7 P1	-0.21	FAneg		54.2898	12.9559	NA	NA	NA	NA	NA	NA	NA	NA	NA	NA	NA	NA	NA	0.0567092	0.469524	49.9273	2.03945	1.09234	0.704442	1.6451	6.45138	NA	NA	NA	NA	NA	NA	NA	NA	NA	NA	NA	NA	NA	0.00983307	0.124568	11.8513	0.514717	0.299084
LPE [18:3]	LPE [18:3]	LPE	475.27	474.262	H41 C23 N1 O7 P1	-0.5	FAneg		14.3826	3.41781	NA	NA	NA	NA	NA	NA	NA	NA	NA	NA	NA	NA	NA	NA	0.113094	13.0442	0.656364	0.349325	0.219661	0.553767	2.10953	NA	NA	NA	NA	NA	NA	NA	NA	NA	NA	NA	NA	NA	NA	0.00499009	2.99052	0.190635	0.054472
PA [16:2 _ 18:1]	PA [34:3]	PA	670.458	669.451	H66 C37 O8 P1	1.26	FAneg		0.125863	0.0421931	NA	NA	NA	NA	NA	NA	NA	NA	NA	NA	NA	NA	NA	NA	NA	0.125863	NA	NA	NA	NA	NA	NA	NA	NA	NA	NA	NA	NA	NA	NA	NA	NA	NA	NA	NA	NA	0.0112689	NA	NA
PA [17:1 _ 18:0]	PA [35:1]	PA	688.505	687.498	H72 C38 O8 P1	1.05	FAneg		0.144069	0.049596	NA	NA	NA	NA	NA	NA	NA	NA	NA	NA	NA	NA	NA	NA	NA	0.144069	NA	NA	NA	NA	NA	NA	NA	NA	NA	NA	NA	NA	NA	NA	NA	NA	NA	NA	NA	NA	0.0128307	NA	NA
PA [17:2 _ 18:1]	PA [35:3]	PA	684.474	683.467	H68 C38 O8 P1	1.36	FAneg		0.160689	0.0549936	NA	NA	NA	NA	NA	NA	NA	NA	NA	NA	NA	NA	NA	NA	NA	0.160689	NA	NA	NA	NA	NA	NA	NA	NA	NA	NA	NA	NA	NA	NA	NA	NA	NA	NA	NA	NA	0.0179076	NA	NA
PA [15:0 _ 18:3]	PA [33:3]	PA	656.442	655.435	H64 C36 O8 P1	1.04	FAneg		0.163772	0.0537535	NA	NA	NA	NA	NA	NA	NA	NA	NA	NA	NA	NA	NA	NA	NA	0.163772	NA	NA	NA	NA	NA	NA	NA	NA	NA	NA	NA	NA	NA	NA	NA	NA	NA	NA	NA	NA	0.0367335	NA	NA
PA [17:2 _ 18:2]	PA [35:4]	PA	682.458	681.451	H66 C38 O8 P1	1.44	FAneg		0.170344	0.0581263	NA	NA	NA	NA	NA	NA	NA	NA	NA	NA	NA	NA	NA	NA	NA	0.170344	NA	NA	NA	NA	NA	NA	NA	NA	NA	NA	NA	NA	NA	NA	NA	NA	NA	NA	NA	NA	0.0345042	NA	NA
PA [14:0 _ 18:3]	PA [32:3]	PA	642.427	641.419	H62 C35 O8 P1	0.97	FAneg		0.223678	0.0718484	NA	NA	NA	0.170079	NA	NA	NA	NA	NA	NA	NA	NA	NA	NA	NA	0.223678	NA	NA	NA	NA	NA	NA	NA	NA	0.0502549	NA	NA	NA	NA	NA	NA	NA	NA	NA	NA	NA	0.00703607	NA	NA
PA [16:2 _ 16:0]	PA [32:2]	PA	644.442	643.435	H64 C35 O8 P1	1	FAneg		0.232216	0.0748249	NA	NA	NA	NA	NA	NA	NA	NA	NA	0.132592	NA	NA	NA	NA	NA	0.232216	NA	NA	NA	NA	NA	NA	NA	NA	NA	NA	NA	NA	NA	NA	0.0145713	NA	NA	NA	NA	NA	0.0127181	NA	NA
PA [17:2 _ 18:3]	PA [35:5]	PA	680.443	679.435	H64 C38 O8 P1	1.22	FAneg		0.258105	0.0878128	NA	NA	NA	NA	NA	NA	NA	NA	NA	NA	NA	NA	NA	NA	NA	0.258105	NA	NA	NA	NA	NA	NA	NA	NA	NA	NA	NA	NA	NA	NA	NA	NA	NA	NA	NA	NA	0.000117119	NA	NA
PA [16:1 _ 16:1]	PA [32:2]	PA	644.442	643.435	H64 C35 O8 P1	1	FAneg		0.276577	0.0891189	NA	NA	NA	NA	NA	NA	NA	NA	NA	NA	NA	NA	NA	NA	NA	0.276577	NA	NA	NA	NA	NA	NA	NA	NA	NA	NA	NA	NA	NA	NA	NA	NA	NA	NA	NA	NA	0.0311966	NA	NA
PA [17:3 _ 18:3]	PA [35:6]	PA	678.427	677.42	H62 C38 O8 P1	1.38	FAneg		0.346256	0.117455	NA	NA	NA	NA	NA	NA	NA	NA	NA	NA	NA	NA	NA	NA	NA	0.346256	NA	NA	NA	NA	NA	NA	NA	NA	NA	NA	NA	NA	NA	NA	NA	NA	NA	NA	NA	NA	0.0134579	NA	NA
PA [17:0 _ 18:3]	PA [35:3]	PA	684.474	683.467	H68 C38 O8 P1	1.36	FAneg		0.501897	0.171768	NA	NA	NA	0.187933	NA	NA	NA	NA	NA	0.163463	NA	0.811683	0.167357	NA	NA	0.353073	0.148824	NA	NA	NA	NA	NA	NA	NA	0.0532369	NA	NA	NA	NA	NA	0.0401515	NA	0.0242657	0.00265518	NA	NA	0.0240611	0.00361667	NA
PA [17:3 _ 18:2]	PA [35:5]	PA	680.443	679.435	H64 C38 O8 P1	1.22	FAneg		0.367427	0.125007	NA	NA	NA	NA	NA	NA	NA	NA	NA	NA	NA	NA	NA	NA	NA	0.367427	NA	NA	NA	NA	NA	NA	NA	NA	NA	NA	NA	NA	NA	NA	NA	NA	NA	NA	NA	NA	0.0248081	NA	NA
PA [15:0 _ 18:1]	PA [33:1]	PA	660.473	659.466	H68 C36 O8 P1	0.76	FAneg		0.403853	0.133367	NA	NA	NA	NA	NA	NA	NA	NA	NA	0.157165	NA	NA	NA	NA	NA	0.403853	NA	NA	NA	NA	NA	NA	NA	NA	NA	NA	NA	NA	NA	NA	0.0320333	NA	NA	NA	NA	NA	0.0201619	NA	NA
PA [14:0 _ 18:1]	PA [32:1]	PA	646.458	645.451	H66 C35 O8 P1	0.78	FAneg		0.559742	0.180925	NA	NA	NA	NA	NA	NA	NA	NA	NA	0.157832	NA	NA	NA	NA	NA	0.406347	0.153395	NA	NA	NA	NA	NA	NA	NA	NA	NA	NA	NA	NA	NA	0.00714801	NA	NA	NA	NA	NA	0.0485344	0.0313631	NA
PA [16:0 _ 17:2]	PA [33:2]	PA	658.458	657.451	H66 C36 O8 P1	0.78	FAneg		0.632045	0.208087	NA	NA	NA	NA	NA	NA	NA	NA	NA	0.171143	NA	NA	NA	NA	NA	0.417702	0.214343	NA	NA	0.144324	NA	NA	NA	NA	NA	NA	NA	NA	NA	NA	0.0142506	NA	NA	NA	NA	NA	0.0173885	0.0143466	NA
PA [16:2 _ 18:2]	PA [34:4]	PA	668.442	667.435	H64 C37 O8 P1	0.92	FAneg		0.41937	0.140162	NA	NA	NA	0.154558	NA	NA	NA	NA	NA	0.144969	NA	NA	NA	NA	NA	0.41937	NA	NA	NA	NA	NA	NA	NA	NA	0.0380757	NA	NA	NA	NA	NA	0.00489877	NA	NA	NA	NA	NA	0.0336841	NA	NA
PA [16:2 _ 18:3]	PA [34:5]	PA	666.427	665.419	H62 C37 O8 P1	0.72	FAneg		0.462902	0.154245	NA	NA	NA	NA	NA	NA	NA	NA	NA	0.14377	NA	NA	NA	NA	NA	0.462902	NA	NA	NA	NA	NA	NA	NA	NA	NA	NA	NA	NA	NA	NA	0.0170533	NA	NA	NA	NA	NA	0.0149583	NA	NA
PA [15:0 _ 18:2]	PA [33:2]	PA	658.458	657.451	H66 C36 O8 P1	0.78	FAneg		0.785835	0.25872	NA	NA	NA	0.137741	NA	NA	NA	NA	NA	0.207827	NA	0.145362	NA	NA	NA	0.622205	0.16363	NA	NA	0.20075	NA	NA	NA	NA	0.0292964	NA	NA	NA	NA	NA	0.0294622	NA	0.0111768	NA	NA	NA	0.0480462	0.0046336	NA
PA [17:1 _ 18:3]	PA [35:4]	PA	682.458	681.451	H66 C38 O8 P1	1.44	FAneg		0.798945	0.272623	NA	NA	NA	0.239696	NA	NA	NA	NA	NA	0.216694	NA	0.240747	NA	NA	NA	0.628912	0.170032	NA	NA	0.142019	NA	NA	NA	NA	0.0630274	NA	NA	NA	NA	NA	0.023164	NA	0.00361625	NA	NA	NA	0.00148548	0.0113687	NA
PA [18:3 _ 20:2]	PA [38:5]	PA	722.49	721.482	H70 C41 O8 P1	1.62	FAneg		0.644749	0.232912	NA	NA	NA	NA	NA	NA	NA	NA	NA	NA	NA	NA	NA	NA	NA	0.644749	NA	NA	NA	NA	NA	NA	NA	NA	NA	NA	NA	NA	NA	NA	NA	NA	NA	NA	NA	NA	0.145002	NA	NA
PA [17:1 _ 18:1]	PA [35:2]	PA	686.489	685.482	H70 C38 O8 P1	1.22	FAneg		0.807107	0.277035	NA	NA	NA	NA	NA	NA	NA	NA	NA	0.254046	NA	0.148843	NA	NA	NA	0.648268	0.158839	NA	NA	0.136319	NA	NA	NA	NA	NA	NA	NA	NA	NA	NA	0.0368846	NA	0.0291108	NA	NA	NA	0.00852386	0.00879451	NA
PA [14:0 _ 18:2]	PA [32:2]	PA	644.442	643.435	H64 C35 O8 P1	1	FAneg		0.844482	0.27211	NA	NA	NA	NA	NA	NA	NA	NA	NA	0.24438	NA	NA	NA	NA	NA	0.667418	0.177064	NA	NA	0.244308	NA	NA	NA	NA	NA	NA	NA	NA	NA	NA	0.0177453	NA	NA	NA	NA	NA	0.0106375	0.0100835	NA
PA [17:0 _ 18:1]	PA [35:1]	PA	688.505	687.498	H72 C38 O8 P1	1.05	FAneg		1.34431	0.462783	NA	NA	NA	NA	NA	NA	NA	NA	NA	0.524483	NA	1.96831	0.438985	0.129068	NA	0.95935	0.384962	NA	NA	0.207707	NA	NA	NA	NA	NA	NA	NA	NA	NA	NA	0.0577022	NA	0.0574303	0.0287485	0.00101507	NA	0.00307541	0.045545	NA
PA [17:1 _ 18:2]	PA [35:3]	PA	684.474	683.467	H68 C38 O8 P1	1.36	FAneg		1.5462	0.529166	NA	NA	NA	0.309112	NA	NA	NA	NA	NA	0.432721	NA	0.384593	NA	NA	NA	1.10819	0.288033	NA	0.149972	0.245389	NA	NA	NA	NA	0.0707373	NA	NA	NA	NA	NA	0.0634913	NA	0.0347945	NA	NA	NA	0.0778387	0.0217096	NA
PA [18:3 _ 18:0]	PA [36:3]	PA	698.49	697.482	H70 C39 O8 P1	1.35	FAneg		1.64031	0.57287	NA	NA	NA	NA	NA	NA	NA	NA	NA	0.405486	NA	NA	NA	NA	NA	1.21509	0.254621	NA	0.170604	0.213824	NA	NA	NA	NA	NA	NA	NA	NA	NA	NA	0.0472827	NA	NA	NA	NA	NA	0.102775	0.0285649	NA
PA [16:1 _ 16:0]	PA [32:1]	PA	646.458	645.451	H66 C35 O8 P1	0.78	FAneg		1.69688	0.54848	NA	NA	NA	NA	NA	NA	NA	NA	NA	0.457312	NA	NA	NA	0.121237	NA	1.23975	0.297324	NA	0.159808	0.280788	NA	NA	NA	NA	NA	NA	NA	NA	NA	NA	0.0593861	NA	NA	NA	0.00330918	NA	0.0137404	0.0152472	NA
PA [16:0 _ 17:1]	PA [33:1]	PA	660.473	659.466	H68 C36 O8 P1	0.76	FAneg		1.62703	0.537307	NA	0.150449	NA	NA	NA	0.181836	NA	NA	NA	0.532334	NA	0.200081	NA	0.153174	NA	1.27984	0.347196	NA	NA	0.318703	NA	NA	0.0358712	NA	NA	NA	0.0936471	NA	NA	NA	0.0618489	NA	0.0314031	NA	0.00101392	NA	0.0765637	0.00782684	NA
PA [16:1 _ 18:1]	PA [34:2]	PA	672.474	671.467	H68 C37 O8 P1	1.3	FAneg		2.60574	0.876148	NA	NA	NA	NA	NA	NA	NA	NA	NA	0.661261	NA	NA	NA	NA	NA	1.88707	0.499924	NA	0.218754	0.437458	NA	NA	NA	NA	NA	NA	NA	NA	NA	NA	0.026789	NA	NA	NA	NA	NA	0.0901821	0.0151303	NA
PA [16:1 _ 18:3]	PA [34:4]	PA	668.442	667.435	H64 C37 O8 P1	0.92	FAneg		3.26507	1.09126	NA	NA	NA	NA	NA	NA	NA	NA	NA	0.816176	NA	NA	NA	NA	NA	2.45907	0.569964	NA	0.236033	0.553596	NA	NA	NA	NA	NA	NA	NA	NA	NA	NA	0.10118	NA	NA	NA	NA	NA	0.0586911	0.0131991	NA
PA [18:3 _ 20:1]	PA [38:4]	PA	724.505	723.498	H72 C41 O8 P1	1.26	FAneg		3.45367	1.2511	NA	NA	NA	NA	NA	NA	NA	NA	NA	0.397026	NA	NA	NA	NA	NA	2.80036	0.426497	NA	0.226813	0.352676	NA	NA	NA	NA	NA	NA	NA	NA	NA	NA	0.182522	NA	NA	NA	NA	NA	0.0557389	0.0417368	NA
PA [18:1 _ 18:0]	PA [36:1]	PA	702.521	701.514	H74 C39 O8 P1	1.3	FAneg		4.44296	1.56064	NA	NA	NA	NA	NA	NA	NA	NA	NA	1.40502	NA	0.176654	NA	0.177796	NA	3.29652	0.845929	NA	0.300519	0.746022	NA	NA	NA	NA	NA	NA	NA	NA	NA	NA	0.183192	NA	0.0176438	NA	0.0236599	NA	0.104892	0.0164715	NA
PA [16:1 _ 18:2]	PA [34:3]	PA	670.458	669.451	H66 C37 O8 P1	1.26	FAneg		4.7374	1.58811	NA	NA	NA	NA	NA	NA	NA	NA	NA	1.21029	NA	NA	NA	0.152025	NA	3.62268	0.812374	NA	0.30234	0.784742	NA	NA	NA	NA	NA	NA	NA	NA	NA	NA	0.133914	NA	NA	NA	0.0169022	NA	0.217043	0.0217483	NA
PA [18:3 _ 18:1]	PA [36:4]	PA	696.474	695.466	H68 C39 O8 P1	1.02	FAneg		7.37046	2.56667	NA	NA	NA	NA	NA	NA	NA	NA	NA	1.97444	NA	0.165172	NA	0.185078	NA	5.60277	1.28225	NA	0.485435	1.21026	NA	NA	NA	NA	NA	NA	NA	NA	NA	NA	0.098365	NA	0.00100918	NA	0.0273347	NA	0.0549999	0.0365821	NA
PA [18:2 _ 18:0]	PA [36:2]	PA	700.505	699.498	H72 C39 O8 P1	1.21	FAneg		8.92697	3.12669	NA	NA	NA	NA	NA	NA	NA	NA	NA	2.56976	NA	0.343441	0.148135	0.35725	NA	6.8432	1.47762	NA	0.606146	1.46996	NA	NA	NA	NA	NA	NA	NA	NA	NA	NA	0.22972	NA	0.161316	0.0183985	0.0365271	NA	0.14884	0.00675164	NA
PA [16:0 _ 18:3]	PA [34:3]	PA	670.458	669.451	H66 C37 O8 P1	1.26	FAneg		12.8481	4.30705	NA	NA	NA	NA	NA	NA	NA	0.136163	NA	3.27533	NA	0.301686	0.172885	0.378048	NA	9.76638	2.17135	NA	0.910355	2.18704	NA	NA	NA	NA	NA	NA	NA	NA	0.00922712	NA	0.326689	NA	0.0448781	0.0159634	0.010771	NA	0.414077	0.0954606	NA
PA [18:2 _ 18:1]	PA [36:3]	PA	698.49	697.482	H70 C39 O8 P1	1.35	FAneg		14.5856	5.09394	NA	NA	NA	NA	NA	NA	NA	NA	NA	3.78853	NA	0.309616	0.183144	0.457385	NA	11.1169	2.53294	NA	0.935726	2.24724	NA	NA	NA	NA	NA	NA	NA	NA	NA	NA	0.333664	NA	0.0246795	0.0244248	0.0317305	NA	0.310043	0.125486	NA
PA [18:1 _ 18:1]	PA [36:2]	PA	700.505	699.498	H72 C39 O8 P1	1.21	FAneg		15.8464	5.55025	NA	NA	NA	NA	NA	NA	NA	NA	NA	4.42378	NA	0.480325	0.239962	0.581802	NA	12.1748	2.58906	NA	1.0826	2.70633	NA	NA	NA	NA	NA	NA	NA	NA	NA	NA	0.305287	NA	0.233759	0.0210606	0.0978489	NA	0.0227726	0.0270511	NA
PA [18:3 _ 18:3]	PA [36:6]	PA	692.442	691.435	H64 C39 O8 P1	1.15	FAneg		20.8211	7.20872	NA	NA	NA	NA	NA	NA	NA	NA	NA	4.41531	NA	0.396325	0.265762	0.340669	NA	15.9171	3.59563	NA	1.30842	3.31159	NA	NA	NA	NA	NA	NA	NA	NA	NA	NA	0.532603	NA	0.0113036	0.0411257	0.0053137	NA	0.717036	0.0494042	NA
PA [18:3 _ 18:2]	PA [36:5]	PA	694.458	693.451	H66 C39 O8 P1	1.3	FAneg		22.925	7.96023	NA	NA	NA	NA	NA	NA	NA	NA	NA	5.66538	NA	0.366386	0.274372	0.462863	NA	17.4519	3.98163	NA	1.4915	3.67569	NA	NA	NA	NA	NA	NA	NA	NA	NA	NA	0.416843	NA	0.0307455	0.0313611	0.00233997	NA	0.534169	0.0571569	NA
PA [18:2 _ 18:2]	PA [36:4]	PA	696.474	695.466	H68 C39 O8 P1	1.02	FAneg		23.4682	8.1725	NA	NA	NA	NA	NA	NA	NA	NA	NA	6.53995	NA	0.478317	0.324558	0.680835	NA	17.7301	4.19071	NA	1.54743	3.94532	NA	NA	NA	NA	NA	NA	NA	NA	NA	NA	0.632631	NA	0.0101805	0.0229563	0.0807248	NA	0.384092	0.0152593	NA
PA [16:0 _ 18:1]	PA [34:1]	PA	674.489	673.482	H70 C37 O8 P1	1.05	FAneg		26.8428	9.0526	NA	NA	NA	NA	NA	NA	NA	NA	NA	8.06342	NA	0.522731	0.375866	1.36297	NA	20.4026	4.56256	NA	1.87766	4.66337	NA	NA	NA	NA	NA	NA	NA	NA	NA	NA	1.38632	NA	0.117874	0.0482981	0.150948	NA	1.48528	0.128752	NA
PA [16:0 _ 18:2]	PA [34:2]	PA	672.474	671.467	H68 C37 O8 P1	1.3	FAneg		85.5884	28.778	NA	NA	NA	NA	NA	NA	NA	NA	NA	22.5521	NA	1.50175	1.29182	4.0439	NA	63.3363	16.0487	NA	6.20338	15.6659	NA	NA	NA	NA	NA	NA	NA	NA	NA	NA	3.13449	NA	0.0273258	0.116921	0.208935	NA	1.1079	0.337927	NA
PC [20:1 _ 18:2]	PC [38:3]	PC	811.611	856.609	H87 C47 N1 O10 P1	1.8	FAneg		3.08771	1.25301	NA	NA	NA	NA	NA	NA	NA	NA	NA	NA	NA	NA	NA	NA	NA	NA	NA	NA	3.08771	NA	NA	NA	NA	NA	NA	NA	NA	NA	NA	NA	NA	NA	NA	NA	NA	NA	NA	NA	NA
PC [18:3 _ 17:0]	PC [35:3]	PC	769.563	814.562	H81 C44 N1 O10 P1	1.61	FAneg		3.1369	1.20702	NA	NA	NA	NA	NA	NA	NA	NA	NA	NA	NA	NA	NA	NA	NA	NA	NA	NA	3.1369	NA	NA	NA	NA	NA	NA	NA	NA	NA	NA	NA	NA	NA	NA	NA	NA	NA	NA	NA	NA
PC [18:2 _ 17:0]	PC [35:2]	PC	771.579	816.577	H83 C44 N1 O10 P1	1.44	FAneg		3.29833	1.27246	NA	NA	NA	NA	NA	NA	NA	NA	NA	NA	NA	NA	NA	NA	NA	5.23054	NA	NA	3.29833	NA	NA	NA	NA	NA	NA	NA	NA	NA	NA	NA	NA	NA	NA	NA	NA	NA	0.0811546	NA	NA
PC [16:0 _ 16:1]	PC [32:1]	PC	731.548	776.546	H79 C41 N1 O10 P1	2	FAneg		3.38017	1.23638	NA	NA	NA	NA	NA	NA	NA	NA	NA	NA	NA	NA	NA	NA	NA	NA	NA	NA	3.38017	NA	NA	NA	NA	NA	NA	NA	NA	NA	NA	NA	NA	NA	NA	NA	NA	NA	NA	NA	NA
PC [18:0 _ 18:1]	PC [36:1]	PC	787.611	832.609	H87 C45 N1 O10 P1	1.87	FAneg	Overlap with unknown lipid class in fraction 11	7.26589	2.86135	NA	NA	NA	NA	NA	NA	NA	NA	NA	NA	3.21191	NA	NA	NA	NA	NA	NA	3.76032	3.50557	NA	NA	NA	NA	NA	NA	NA	NA	NA	NA	NA	NA	0.183569	NA	NA	NA	NA	NA	NA	1.24004
PC [20:1 _ 18:3]	PC [38:4]	PC	809.594	854.592	H85 C47 N1 O10 P1	0.42	FAneg		4.65197	1.8831	NA	NA	NA	NA	NA	NA	NA	NA	NA	NA	NA	NA	NA	NA	NA	NA	NA	NA	4.65197	NA	NA	NA	NA	NA	NA	NA	NA	NA	NA	NA	NA	NA	NA	NA	NA	NA	NA	NA	NA
PC [18:3 _ 17:3]	PC [35:6]	PC	763.515	808.513	H75 C44 N1 O10 P1	-0.22	FAneg	Overlap with unknown lipid class in fraction 11	4.83164	1.84451	NA	NA	NA	NA	NA	NA	NA	NA	NA	NA	6.5621	NA	NA	NA	NA	NA	NA	NA	4.83164	NA	NA	NA	NA	NA	NA	NA	NA	NA	NA	NA	NA	2.30604	NA	NA	NA	NA	NA	NA	NA
PC [18:3 _ 17:2]	PC [35:5]	PC	765.531	810.529	H77 C44 N1 O10 P1	0.12	FAneg		4.92202	1.88398	NA	NA	NA	NA	NA	NA	NA	NA	NA	NA	NA	NA	NA	NA	NA	NA	NA	NA	4.92202	NA	NA	NA	NA	NA	NA	NA	NA	NA	NA	NA	NA	NA	NA	NA	NA	NA	NA	NA	NA
PC [16:1 _ 16:1]	PC [32:2]	PC	729.532	774.53	H77 C41 N1 O10 P1	1.76	FAneg	Phosphatidylserine	6.29732	2.29705	NA	NA	NA	NA	NA	NA	NA	NA	NA	NA	NA	NA	NA	NA	NA	NA	NA	NA	6.29732	NA	NA	NA	NA	NA	NA	NA	NA	NA	NA	NA	NA	NA	NA	NA	NA	NA	NA	NA	NA
PC [18:1 _ 16:0]	PC [34:1]	PC	759.58	804.578	H83 C43 N1 O10 P1	2.18	FAneg		9.81249	3.72668	NA	NA	NA	NA	NA	NA	NA	NA	NA	NA	NA	NA	NA	NA	NA	NA	NA	3.36307	6.44941	NA	NA	NA	NA	NA	NA	NA	NA	NA	NA	NA	NA	NA	NA	NA	NA	NA	NA	NA	0.706265
PC [18:2 _ 16:2]	PC [34:4]	PC	753.532	798.53	H77 C43 N1 O10 P1	1.45	FAneg	Overlap with unknown lipid class in fraction 11	7.61379	2.86862	NA	NA	NA	NA	NA	NA	NA	NA	NA	NA	65.4732	32.7991	NA	NA	3.01507	NA	NA	NA	7.61379	NA	NA	NA	NA	NA	NA	NA	NA	NA	NA	NA	NA	17.9647	6.55165	NA	NA	0.420157	NA	NA	NA
PC [18:1 _ 16:1]	PC [34:2]	PC	757.564	802.562	H81 C43 N1 O10 P1	2	FAneg	Overlap with unknown lipid class in fraction 11	7.62515	2.88827	NA	NA	NA	NA	NA	NA	NA	NA	NA	NA	10.2827	NA	NA	NA	NA	NA	NA	NA	7.62515	NA	NA	NA	NA	NA	NA	NA	NA	NA	NA	NA	NA	2.95916	NA	NA	NA	NA	NA	NA	NA
PC [18:3 _ 16:2]	PC [34:5]	PC	751.516	796.514	H75 C43 N1 O10 P1	1.25	FAneg	Overlap with unknown lipid class in fraction 11	8.93169	3.35615	NA	NA	NA	NA	NA	NA	NA	NA	NA	NA	4.63166	NA	NA	NA	NA	NA	NA	NA	8.93169	NA	NA	NA	NA	NA	NA	NA	NA	NA	NA	NA	NA	1.12617	NA	NA	NA	NA	NA	NA	NA
PC [18:3 _ 17:1]	PC [35:4]	PC	767.547	812.545	H79 C44 N1 O10 P1	0.89	FAneg		12.6228	4.84429	NA	NA	NA	NA	NA	NA	NA	NA	NA	NA	NA	NA	NA	NA	NA	NA	NA	NA	12.6228	NA	NA	NA	NA	NA	NA	NA	NA	NA	NA	NA	NA	NA	NA	NA	NA	NA	NA	NA	NA
PC [18:2 _ 17:1]	PC [35:3]	PC	769.563	814.562	H81 C44 N1 O10 P1	1.61	FAneg	Overlap with unknown lipid class in fraction 11	12.6407	4.8639	NA	NA	NA	NA	NA	NA	NA	NA	NA	NA	3.96988	NA	NA	NA	NA	NA	NA	NA	12.6407	NA	NA	NA	NA	NA	NA	NA	NA	NA	NA	NA	NA	1.42354	NA	NA	NA	NA	NA	NA	NA
PC [18:0 _ 18:3]	PC [36:3]	PC	783.579	828.577	H83 C45 N1 O10 P1	1.52	FAneg		12.7906	5.01121	NA	NA	NA	NA	NA	NA	NA	NA	NA	NA	NA	NA	NA	NA	NA	NA	NA	NA	12.7906	NA	NA	NA	NA	NA	NA	NA	NA	NA	NA	NA	NA	NA	NA	NA	NA	NA	NA	NA	NA
PC [18:0 _ 18:2]	PC [36:2]	PC	785.595	830.593	H85 C45 N1 O10 P1	1.4	FAneg	Overlap with unknown lipid class in fraction 11	21.5085	8.44849	NA	NA	NA	NA	NA	NA	NA	NA	NA	NA	7.76445	NA	NA	NA	NA	NA	NA	5.93498	15.5735	NA	NA	NA	NA	NA	NA	NA	NA	NA	NA	NA	NA	0.829461	NA	NA	NA	NA	NA	NA	0.208214
PC [18:1 _ 18:1]	PC [36:2]	PC	785.595	830.593	H85 C45 N1 O10 P1	1.4	FAneg		37.6915	14.8051	NA	NA	NA	NA	NA	NA	NA	NA	NA	NA	NA	NA	NA	NA	NA	NA	NA	13.113	24.5784	NA	NA	NA	NA	NA	NA	NA	NA	NA	NA	NA	NA	NA	NA	NA	NA	NA	NA	NA	0.96265
PC [18:2 _ 16:1]	PC [34:3]	PC	755.548	800.546	H79 C43 N1 O10 P1	1.3	FAneg	Overlap with unknown lipid class in fraction 11	46.1422	17.4313	NA	NA	NA	NA	NA	NA	NA	NA	NA	NA	29.6223	5.34917	NA	NA	NA	NA	NA	NA	46.1422	NA	NA	NA	NA	NA	NA	NA	NA	NA	NA	NA	NA	7.3633	2.47388	NA	NA	NA	NA	NA	NA
PC [18:3 _ 16:1]	PC [34:4]	PC	753.532	798.53	H77 C43 N1 O10 P1	1.45	FAneg		54.6285	20.5822	NA	NA	NA	NA	NA	NA	NA	NA	NA	NA	NA	NA	NA	NA	NA	NA	NA	NA	54.6285	NA	NA	NA	NA	NA	NA	NA	NA	NA	NA	NA	NA	NA	NA	NA	NA	NA	NA	NA	NA
PC [18:1 _ 18:3]	PC [36:4]	PC	781.564	826.562	H81 C45 N1 O10 P1	1.84	FAneg		62.7356	24.5159	NA	NA	NA	NA	NA	NA	NA	NA	NA	NA	NA	NA	NA	NA	NA	NA	NA	NA	62.7356	NA	NA	NA	NA	NA	NA	NA	NA	NA	NA	NA	NA	NA	NA	NA	NA	NA	NA	NA	NA
PC [18:3 _ 16:0]	PC [34:3]	PC	755.548	800.546	H79 C43 N1 O10 P1	1.3	FAneg		64.5126	24.3712	NA	NA	NA	NA	NA	NA	NA	NA	NA	NA	NA	NA	NA	NA	NA	NA	NA	NA	64.5126	NA	NA	NA	NA	NA	NA	NA	NA	NA	NA	NA	NA	NA	NA	NA	NA	NA	NA	NA	NA
PC [18:1 _ 18:2]	PC [36:3]	PC	783.579	828.577	H83 C45 N1 O10 P1	1.52	FAneg		81.2215	31.8217	NA	NA	NA	NA	NA	NA	NA	NA	NA	NA	NA	NA	NA	NA	NA	NA	NA	14.6318	66.5897	NA	NA	NA	NA	NA	NA	NA	NA	NA	NA	NA	NA	NA	NA	NA	NA	NA	NA	NA	2.66167
PC [18:2 _ 16:0]	PC [34:2]	PC	757.564	802.562	H81 C43 N1 O10 P1	2	FAneg		81.8821	31.0155	NA	NA	NA	NA	NA	NA	NA	NA	NA	NA	NA	NA	NA	NA	NA	NA	NA	8.92481	72.9573	NA	NA	NA	NA	NA	NA	NA	NA	NA	NA	NA	NA	NA	NA	NA	NA	NA	NA	NA	0.411139
PC [18:2 _ 18:3]	PC [36:5]	PC	779.548	824.546	H79 C45 N1 O10 P1	1.37	FAneg		225.201	87.7776	NA	NA	NA	NA	NA	NA	NA	NA	NA	NA	NA	NA	NA	NA	NA	NA	NA	NA	225.201	NA	NA	NA	NA	NA	NA	NA	NA	NA	NA	NA	NA	NA	NA	NA	NA	NA	NA	NA	NA
PC [18:2 _ 18:2]	PC [36:4]	PC	781.564	826.562	H81 C45 N1 O10 P1	1.84	FAneg		236.668	92.4857	NA	NA	NA	NA	NA	NA	NA	NA	NA	NA	NA	NA	NA	NA	NA	NA	NA	7.37805	229.29	NA	3.38704	NA	NA	NA	NA	NA	NA	NA	NA	NA	NA	NA	NA	NA	NA	NA	NA	NA	0.316443
PC [18:3 _ 18:3]	PC [36:6]	PC	777.533	822.531	H77 C45 N1 O10 P1	2.03	FAneg		292.686	113.786	NA	NA	NA	NA	NA	NA	NA	NA	NA	NA	NA	NA	NA	NA	NA	NA	NA	NA	292.686	2.95033	3.42607	NA	NA	NA	NA	NA	NA	NA	NA	NA	NA	NA	NA	NA	NA	NA	NA	NA	NA
PE [18:1 _ 14:0]	PE [32:1]	PE	689.5	688.493	H71 C37 N1 O8 P1	0.79	FAneg		0.871909	0.300591	NA	NA	NA	NA	NA	NA	NA	NA	NA	NA	0.245592	NA	NA	NA	0.71972	0.152188	NA	NA	NA	NA	0.128183	NA	NA	NA	NA	NA	NA	NA	NA	NA	NA	0.185517	NA	NA	NA	0.279399	0.0275858	NA	NA
PE [16:0 _ 16:1]	PE [32:1]	PE	689.5	688.493	H71 C37 N1 O8 P1	0.79	FAneg		5.15068	1.7757	NA	NA	NA	NA	NA	NA	NA	NA	NA	NA	NA	NA	NA	NA	4.20545	0.819964	0.12526	NA	0.0812916	0.153706	0.511273	NA	NA	NA	NA	NA	NA	NA	NA	NA	NA	NA	NA	NA	NA	1.6679	0.159694	0.00303285	NA
PE [18:2 _ 14:0]	PE [32:2]	PE	687.485	686.477	H69 C37 N1 O8 P1	1.2	FAneg		1.87505	0.644535	NA	NA	NA	0.0763064	NA	NA	NA	NA	NA	NA	NA	NA	NA	NA	1.49972	0.284968	0.090369	NA	NA	NA	0.224526	NA	NA	NA	0.0014238	NA	NA	NA	NA	NA	NA	NA	NA	NA	NA	0.634887	0.0770394	0.0012299	NA
PE [16:0 _ 16:2]	PE [32:2]	PE	687.485	686.477	H69 C37 N1 O8 P1	1.2	FAneg		0.563132	0.193572	NA	NA	NA	NA	NA	NA	NA	NA	NA	NA	NA	NA	NA	NA	0.474272	0.0888596	NA	NA	NA	NA	NA	NA	NA	NA	NA	NA	NA	NA	NA	NA	NA	NA	NA	NA	NA	0.19613	0.015711	NA	NA
PE [16:1 _ 16:1]	PE [32:2]	PE	687.485	686.477	H69 C37 N1 O8 P1	1.2	FAneg		0.917589	0.315414	NA	NA	NA	NA	NA	NA	NA	NA	NA	NA	NA	NA	NA	NA	0.771413	0.146176	NA	NA	NA	NA	NA	NA	NA	NA	NA	NA	NA	NA	NA	NA	NA	NA	NA	NA	NA	0.340109	0.032895	NA	NA
PE [18:3 _ 14:0]	PE [32:3]	PE	685.469	684.462	H67 C37 N1 O8 P1	1.53	FAneg		0.133993	0.0459242	NA	NA	NA	NA	NA	NA	NA	NA	NA	NA	NA	NA	NA	NA	0.133993	NA	NA	NA	NA	NA	NA	NA	NA	NA	NA	NA	NA	NA	NA	NA	NA	NA	NA	NA	NA	0.0252028	NA	NA	NA
PE [17:1 _ 16:0]	PE [33:1]	PE	703.516	702.509	H73 C38 N1 O8 P1	1.28	FAneg		4.3223	1.5204	NA	NA	NA	NA	NA	NA	NA	NA	NA	NA	NA	NA	NA	NA	3.53498	0.68551	0.101813	NA	0.084994	0.145947	0.4564	NA	NA	NA	NA	NA	NA	NA	NA	NA	NA	NA	NA	NA	NA	1.32031	0.163008	0.00589646	NA
PE [18:1 _ 15:0]	PE [33:1]	PE	703.516	702.509	H73 C38 N1 O8 P1	1.28	FAneg		0.744007	0.26171	NA	NA	NA	NA	NA	NA	NA	NA	NA	NA	NA	NA	NA	NA	0.744007	NA	NA	NA	NA	NA	NA	NA	NA	NA	NA	NA	NA	NA	NA	NA	NA	NA	NA	NA	NA	0.23152	NA	NA	NA
PE [17:1 _ 16:1]	PE [33:2]	PE	701.5	700.493	H71 C38 N1 O8 P1	1.26	FAneg		0.523692	0.183685	NA	NA	NA	NA	NA	NA	NA	NA	NA	NA	NA	NA	NA	NA	0.523692	NA	NA	NA	NA	NA	NA	NA	NA	NA	NA	NA	NA	NA	NA	NA	NA	NA	NA	NA	NA	0.220668	NA	NA	NA
PE [17:2 _ 16:0]	PE [33:2]	PE	701.5	700.493	H71 C38 N1 O8 P1	1.26	FAneg		1.86436	0.653925	NA	NA	NA	NA	NA	NA	NA	NA	NA	NA	NA	NA	NA	NA	1.44837	0.415986	NA	NA	NA	NA	0.241541	NA	NA	NA	NA	NA	NA	NA	NA	NA	NA	NA	NA	NA	NA	0.624172	0.132887	NA	NA
PE [18:2 _ 15:0]	PE [33:2]	PE	701.5	700.493	H71 C38 N1 O8 P1	1.26	FAneg		2.30015	0.806779	NA	NA	NA	NA	NA	NA	NA	NA	NA	NA	NA	NA	NA	NA	2.18903	0.11112	NA	NA	NA	NA	NA	NA	NA	NA	NA	NA	NA	NA	NA	NA	NA	NA	NA	NA	NA	0.764503	0.0142251	NA	NA
PE [17:3 _ 16:0]	PE [33:3]	PE	699.485	698.477	H69 C38 N1 O8 P1	0.88	FAneg		0.187009	0.0654048	NA	NA	NA	NA	NA	NA	NA	NA	NA	NA	NA	NA	NA	NA	0.187009	NA	NA	NA	NA	NA	NA	NA	NA	NA	NA	NA	NA	NA	NA	NA	NA	NA	NA	NA	NA	0.0635456	NA	NA	NA
PE [18:3 _ 15:0]	PE [33:3]	PE	699.485	698.477	H69 C38 N1 O8 P1	0.88	FAneg		0.173279	0.0606029	NA	NA	NA	NA	NA	NA	NA	NA	NA	NA	NA	NA	NA	NA	0.173279	NA	NA	NA	NA	NA	NA	NA	NA	NA	NA	NA	NA	NA	NA	NA	NA	NA	NA	NA	NA	0.00334884	NA	NA	NA
PE [18:1 _ 16:0]	PE [34:1]	PE	717.532	716.525	H75 C39 N1 O8 P1	1.53	FAneg		65.9971	23.6775	NA	NA	NA	NA	NA	NA	NA	NA	NA	NA	NA	0.242541	0.0889133	0.151707	51.4708	11.8873	1.8418	0.797169	0.857553	2.31561	7.22576	NA	NA	NA	NA	NA	NA	NA	NA	NA	NA	NA	0.0129723	0.000187182	0.00326993	13.1921	3.07413	0.0956675	0.372105
PE [18:0 _ 16:1]	PE [34:1]	PE	717.532	716.525	H75 C39 N1 O8 P1	1.53	FAneg		0.926033	0.332229	NA	NA	NA	NA	NA	NA	NA	NA	NA	NA	NA	NA	NA	NA	0.229123	0.696909	NA	NA	0.166364	NA	NA	NA	NA	NA	NA	NA	NA	NA	NA	NA	NA	NA	NA	NA	NA	0.0461561	0.197271	NA	NA
PE [18:2 _ 16:0]	PE [34:2]	PE	715.516	714.509	H73 C39 N1 O8 P1	1.05	FAneg		189.002	67.617	NA	NA	NA	NA	NA	NA	NA	NA	NA	NA	NA	0.664743	0.252704	0.408623	150.971	30.8948	4.96843	2.16733	2.31176	6.05659	18.6252	NA	NA	NA	NA	NA	NA	NA	NA	NA	NA	NA	0.0258986	0.00374506	0.0139271	56.4093	6.7905	0.318429	0.966081
PE [18:1 _ 16:1]	PE [34:2]	PE	715.516	714.509	H73 C39 N1 O8 P1	1.05	FAneg		7.45838	2.66829	NA	NA	NA	NA	NA	NA	NA	NA	NA	NA	NA	NA	NA	NA	5.81599	1.36283	0.187004	0.0925487	0.197492	0.229815	0.730075	NA	NA	NA	NA	NA	NA	NA	NA	NA	NA	NA	NA	NA	NA	2.0939	0.315311	0.0182475	0.0270263
PE [18:0 _ 16:2]	PE [34:2]	PE	715.516	714.509	H73 C39 N1 O8 P1	1.05	FAneg		0.111438	0.0398678	NA	NA	NA	NA	NA	NA	NA	NA	NA	NA	NA	NA	NA	NA	NA	0.111438	NA	NA	NA	NA	NA	NA	NA	NA	NA	NA	NA	NA	NA	NA	NA	NA	NA	NA	NA	NA	0.0227214	NA	NA
PE [17:1 _ 17:2]	PE [34:3]	PE	713.5	712.493	H71 C39 N1 O8 P1	1.28	FAneg		0	0	NA	NA	NA	NA	NA	NA	NA	0.316512	NA	NA	NA	NA	NA	NA	NA	NA	NA	NA	NA	NA	NA	NA	NA	NA	NA	NA	NA	NA	0.0660826	NA	NA	NA	NA	NA	NA	NA	NA	NA	NA
PE [18:1 _ 16:2]	PE [34:3]	PE	713.5	712.493	H71 C39 N1 O8 P1	1.28	FAneg		0.180184	0.0642806	NA	NA	NA	NA	NA	NA	NA	NA	NA	NA	NA	NA	NA	NA	0.180184	NA	NA	NA	NA	NA	NA	NA	NA	NA	NA	NA	NA	NA	NA	NA	NA	NA	NA	NA	NA	0.0584483	NA	NA	NA
PE [18:2 _ 16:1]	PE [34:3]	PE	713.5	712.493	H71 C39 N1 O8 P1	1.28	FAneg		9.57212	3.41486	NA	NA	NA	NA	NA	NA	NA	NA	NA	NA	NA	NA	NA	NA	8.01667	1.24227	0.211103	0.102076	0.125471	0.254436	0.684633	NA	NA	NA	NA	NA	NA	NA	NA	NA	NA	NA	NA	NA	NA	3.43083	0.229732	0.0214838	0.0361927
PE [18:3 _ 16:0]	PE [34:3]	PE	713.5	712.493	H71 C39 N1 O8 P1	1.28	FAneg		18.793	6.70441	NA	NA	NA	NA	NA	NA	NA	NA	NA	NA	NA	NA	NA	NA	15.2274	2.87816	0.479508	0.207975	0.290537	0.580344	1.62369	NA	NA	NA	NA	NA	NA	NA	NA	NA	NA	NA	NA	NA	NA	7.15498	0.60331	0.0318181	0.0691066
PE [18:2 _ 16:2]	PE [34:4]	PE	711.485	710.478	H69 C39 N1 O8 P1	1.33	FAneg		1.97416	0.702293	NA	NA	NA	NA	NA	NA	NA	NA	NA	NA	NA	NA	NA	NA	1.50649	0.467669	NA	NA	NA	0.120149	0.371202	NA	NA	NA	NA	NA	NA	NA	NA	NA	NA	NA	NA	NA	NA	0.654218	0.120727	NA	NA
PE [18:3 _ 16:1]	PE [34:4]	PE	711.485	710.478	H69 C39 N1 O8 P1	1.33	FAneg		7.04487	2.50616	NA	NA	NA	NA	NA	NA	NA	NA	NA	NA	NA	NA	NA	NA	5.62535	1.16319	0.1632	0.0931212	0.0893519	0.213741	0.702555	NA	NA	NA	NA	NA	NA	NA	NA	NA	NA	NA	NA	NA	NA	2.66028	0.262872	0.0171152	0.0208293
PE [18:1 _ 16:3]	PE [34:4]	PE	711.485	710.478	H69 C39 N1 O8 P1	1.33	FAneg		0.351607	0.125082	NA	NA	NA	NA	NA	NA	NA	NA	NA	NA	NA	NA	NA	NA	NA	0.351607	NA	NA	NA	NA	NA	NA	NA	NA	NA	NA	NA	NA	NA	NA	NA	NA	NA	NA	NA	NA	0.0965403	NA	NA
PE [18:2 _ 16:3]	PE [34:5]	PE	709.47	708.463	H67 C39 N1 O8 P1	2.28	FAneg		0.217644	0.0772059	NA	NA	NA	NA	NA	NA	NA	NA	NA	NA	NA	NA	NA	NA	0.217644	NA	NA	NA	NA	NA	NA	NA	NA	NA	NA	NA	NA	NA	NA	NA	NA	NA	NA	NA	NA	0.0237115	NA	NA	NA
PE [18:3 _ 16:2]	PE [34:5]	PE	709.47	708.463	H67 C39 N1 O8 P1	2.28	FAneg		0.536566	0.190339	NA	NA	NA	NA	NA	NA	NA	NA	NA	NA	NA	NA	NA	NA	0.416184	0.120383	NA	NA	NA	NA	NA	NA	NA	NA	NA	NA	NA	NA	NA	NA	NA	NA	NA	NA	NA	0.213422	0.0203225	NA	NA
PE [18:0 _ 17:1]	PE [35:1]	PE	731.547	730.54	H77 C40 N1 O8 P1	1.25	FAneg		0.982524	0.359381	NA	NA	NA	NA	NA	NA	NA	NA	NA	NA	NA	NA	NA	NA	0.307117	0.675407	NA	NA	0.0740939	NA	NA	NA	NA	NA	NA	NA	NA	NA	NA	NA	NA	NA	NA	NA	NA	0.0751379	0.195459	NA	NA
PE [18:1 _ 17:0]	PE [35:1]	PE	731.547	730.54	H77 C40 N1 O8 P1	1.25	FAneg		3.06991	1.12289	NA	NA	NA	NA	NA	NA	NA	NA	NA	NA	NA	NA	NA	NA	2.39019	0.587205	0.0925102	NA	NA	0.0938814	0.300122	NA	NA	NA	NA	NA	NA	NA	NA	NA	NA	NA	NA	NA	NA	0.877328	0.151031	0.00383084	NA
PE [19:1 _ 16:0]	PE [35:1]	PE	731.547	730.54	H77 C40 N1 O8 P1	1.25	FAneg		0.780857	0.285617	NA	NA	NA	NA	NA	NA	NA	NA	NA	NA	NA	NA	NA	NA	0.338932	0.334114	0.107811	NA	NA	0.0726935	0.209596	NA	NA	NA	NA	NA	NA	NA	NA	NA	NA	NA	NA	NA	NA	0.144949	0.0619196	0.00635967	NA
PE [18:1 _ 17:1]	PE [35:2]	PE	729.532	728.525	H75 C40 N1 O8 P1	1.31	FAneg		4.25648	1.55262	NA	NA	NA	NA	NA	NA	NA	NA	0.076381	NA	NA	NA	NA	NA	3.22124	0.659764	0.102279	0.273197	0.0925171	0.13509	0.421883	NA	NA	NA	NA	NA	NA	NA	NA	0.00447072	NA	NA	NA	NA	NA	1.32868	0.15285	0.0027198	0.194282
PE [18:2 _ 17:0]	PE [35:2]	PE	729.532	728.525	H75 C40 N1 O8 P1	1.31	FAneg		7.89715	2.88061	NA	NA	NA	NA	NA	NA	NA	NA	NA	NA	NA	NA	NA	NA	6.07052	1.49059	0.202652	0.133385	0.159603	0.214012	0.691446	NA	NA	NA	NA	NA	NA	NA	NA	NA	NA	NA	NA	NA	NA	2.46917	0.370652	0.0107683	0.0276268
PE [18:0 _ 17:2]	PE [35:2]	PE	729.532	728.525	H75 C40 N1 O8 P1	1.31	FAneg		0.269031	0.0981332	NA	NA	NA	NA	NA	NA	NA	NA	NA	NA	NA	NA	NA	NA	NA	0.269031	NA	NA	NA	NA	NA	NA	NA	NA	NA	NA	NA	NA	NA	NA	NA	NA	NA	NA	NA	NA	0.0720124	NA	NA
PE [18:1 _ 17:2]	PE [35:3]	PE	727.516	726.509	H73 C40 N1 O8 P1	1.62	FAneg		0.462563	0.168261	NA	NA	NA	NA	NA	NA	NA	NA	NA	NA	NA	NA	NA	NA	0.37222	0.0903425	NA	NA	NA	NA	NA	NA	NA	NA	NA	NA	NA	NA	NA	NA	NA	NA	NA	NA	NA	0.175418	0.0163233	NA	NA
PE [18:2 _ 17:1]	PE [35:3]	PE	727.516	726.509	H73 C40 N1 O8 P1	1.62	FAneg		3.9001	1.4187	NA	NA	NA	NA	NA	NA	NA	NA	NA	NA	NA	NA	NA	NA	3.17901	0.616306	0.104787	NA	NA	0.117108	0.352877	NA	NA	NA	NA	NA	NA	NA	NA	NA	NA	NA	NA	NA	NA	1.41033	0.144695	0.00586282	NA
PE [18:3 _ 17:0]	PE [35:3]	PE	727.516	726.509	H73 C40 N1 O8 P1	1.62	FAneg		0.602797	0.219272	NA	NA	NA	NA	NA	NA	NA	NA	NA	NA	NA	NA	NA	NA	0.504979	0.097818	NA	NA	NA	NA	NA	NA	NA	NA	NA	NA	NA	NA	NA	NA	NA	NA	NA	NA	NA	0.233582	0.0261786	NA	NA
PE [18:1 _ 17:3]	PE [35:4]	PE	725.501	724.493	H71 C40 N1 O8 P1	1.49	FAneg		0.171796	0.062319	NA	NA	NA	NA	NA	NA	NA	NA	NA	NA	NA	NA	NA	NA	0.171796	NA	NA	NA	NA	NA	NA	NA	NA	NA	NA	NA	NA	NA	NA	NA	NA	NA	NA	NA	NA	0.0713487	NA	NA	NA
PE [18:3 _ 17:1]	PE [35:4]	PE	725.501	724.493	H71 C40 N1 O8 P1	1.49	FAneg		1.20594	0.437453	NA	NA	NA	NA	NA	NA	NA	NA	NA	NA	NA	NA	NA	NA	1.06585	0.140085	NA	NA	NA	NA	0.0860956	NA	NA	NA	NA	NA	NA	NA	NA	NA	NA	NA	NA	NA	NA	0.498497	0.0292383	NA	NA
PE [18:2 _ 17:3]	PE [35:5]	PE	723.486	722.479	H69 C40 N1 O8 P1	2.83	FAneg		4.2853	1.55018	NA	NA	NA	NA	NA	NA	NA	NA	NA	NA	NA	NA	NA	NA	2.10259	1.8933	0.289417	NA	0.11427	0.35892	0.512717	NA	NA	NA	NA	NA	NA	NA	NA	NA	NA	NA	NA	NA	NA	1.0008	0.500535	0.00973055	NA
PE [18:3 _ 17:2]	PE [35:5]	PE	723.486	722.479	H69 C40 N1 O8 P1	2.83	FAneg		2.83584	1.02585	NA	NA	NA	NA	NA	NA	NA	NA	NA	NA	NA	NA	NA	NA	0.931488	1.70731	0.197041	NA	NA	NA	0.50629	NA	NA	NA	NA	NA	NA	NA	NA	NA	NA	NA	NA	NA	NA	0.354142	0.414524	0.0212412	NA
PE [18:0 _ 18:1]	PE [36:1]	PE	745.564	744.556	H79 C41 N1 O8 P1	1.85	FAneg		13.8566	5.1655	NA	NA	NA	NA	NA	NA	NA	NA	NA	NA	NA	0.0939673	0.332571	NA	6.46734	6.82863	0.379659	0.181005	0.336607	0.3151	1.0095	NA	NA	NA	NA	NA	NA	NA	NA	NA	NA	NA	0.0218668	0.0154506	NA	2.3304	1.55622	0.0369628	0.0548161
PE [20:1 _ 16:0]	PE [36:1]	PE	745.564	744.556	H79 C41 N1 O8 P1	1.85	FAneg		2.14628	0.800094	NA	NA	NA	NA	NA	NA	NA	NA	NA	NA	NA	0.0895063	NA	NA	0.393412	1.75287	NA	NA	0.0921642	0.0880352	0.268839	NA	NA	NA	NA	NA	NA	NA	NA	NA	NA	NA	0.00479062	NA	NA	0.348898	0.555036	NA	NA
PE [18:0 _ 18:2]	PE [36:2]	PE	743.548	742.54	H77 C41 N1 O8 P1	1.4	FAneg		43.1527	16.0431	NA	NA	NA	NA	NA	NA	NA	NA	NA	NA	NA	0.184784	0.811912	NA	11.7272	30.309	0.759765	0.356747	1.8051	0.55655	1.82006	NA	NA	NA	NA	NA	NA	NA	NA	NA	NA	NA	0.0747183	0.00273082	NA	3.96235	5.85101	0.0288053	0.158635
PE [18:1 _ 18:1]	PE [36:2]	PE	743.548	742.54	H77 C41 N1 O8 P1	1.4	FAneg		83.89	31.1881	NA	NA	NA	NA	NA	NA	NA	NA	NA	NA	NA	0.310185	0.129455	0.186501	64.5751	16.0003	2.30615	1.00839	1.34156	2.80825	8.42484	NA	NA	NA	NA	NA	NA	NA	NA	NA	NA	NA	0.0126291	0.0103322	0.00451246	22.2729	3.23484	0.134649	0.483873
PE [18:1 _ 18:2]	PE [36:3]	PE	741.532	740.525	H75 C41 N1 O8 P1	1.64	FAneg		55.7085	20.6548	NA	NA	NA	NA	NA	NA	NA	NA	NA	NA	NA	0.190116	0.113074	0.104699	42.9364	10.8856	1.3265	0.56	1.5028	1.5046	4.50088	NA	NA	NA	NA	NA	NA	NA	NA	NA	NA	NA	0.023359	0.00524845	0.00363433	17.7458	2.72049	0.100749	0.276907
PE [18:0 _ 18:3]	PE [36:3]	PE	741.532	740.525	H75 C41 N1 O8 P1	1.64	FAneg		5.87642	2.17878	NA	NA	NA	NA	NA	NA	NA	NA	NA	NA	NA	NA	0.0989492	NA	1.4943	4.24878	0.133344	NA	2.76966	NA	0.217497	NA	NA	NA	NA	NA	NA	NA	NA	NA	NA	NA	NA	0.0104977	NA	0.651007	1.08918	0.0270554	NA
PE [18:1 _ 18:3]	PE [36:4]	PE	739.516	738.509	H73 C41 N1 O8 P1	1.52	FAneg		21.1604	7.82424	NA	NA	NA	NA	NA	NA	NA	NA	NA	NA	NA	0.0804336	NA	NA	16.5663	3.87909	0.507852	0.207152	1.10391	0.619237	1.73844	NA	NA	NA	NA	NA	NA	NA	NA	NA	NA	NA	0.00458731	NA	NA	7.34725	0.952122	0.0587202	0.0793038
PE [18:2 _ 18:2]	PE [36:4]	PE	739.516	738.509	H73 C41 N1 O8 P1	1.52	FAneg		89.6237	33.1391	NA	NA	NA	NA	NA	NA	NA	NA	NA	NA	NA	0.324141	0.154049	0.200018	72.9595	13.6368	2.09763	0.929807	1.23324	2.59802	7.57665	NA	NA	NA	NA	NA	NA	NA	NA	NA	NA	NA	0.0488191	0.0064034	0.0220889	32.7626	3.50078	0.197563	0.373751
PE [18:2 _ 18:3]	PE [36:5]	PE	737.5	736.493	H71 C41 N1 O8 P1	1.2	FAneg		112.221	41.3816	NA	NA	NA	NA	NA	NA	NA	NA	NA	NA	0.0753776	0.421229	0.162215	0.225709	90.3959	17.9334	2.73712	1.15485	1.34178	3.33993	9.67585	NA	NA	NA	NA	NA	NA	NA	NA	NA	NA	0.00403813	0.00147108	0.000316057	0.0167722	44.111	4.15861	0.100852	0.674037
PE [18:3 _ 18:3]	PE [36:6]	PE	735.485	734.478	H69 C41 N1 O8 P1	1.55	FAneg		26.1444	9.61441	NA	NA	NA	NA	NA	NA	NA	NA	NA	NA	NA	0.108334	NA	NA	20.8668	4.30488	0.683893	0.288855	0.338452	0.835012	2.27746	NA	NA	NA	NA	NA	NA	NA	NA	NA	NA	NA	0.016383	NA	NA	10.7006	0.920907	0.00167678	0.145264
PE [19:0 _ 18:1]	PE [37:1]	PE	759.579	758.571	H81 C42 N1 O8 P1	1.25	FAneg		0.73033	0.277372	NA	NA	NA	NA	NA	NA	NA	NA	NA	NA	NA	NA	0.0953697	NA	0.157665	0.344635	0.22803	NA	NA	NA	0.209849	NA	NA	NA	NA	NA	NA	NA	NA	NA	NA	NA	NA	0.00452093	NA	0.0653764	0.0798912	0.0117017	NA
PE [19:1 _ 18:1]	PE [37:2]	PE	757.563	756.556	H79 C42 N1 O8 P1	1.52	FAneg		1.18677	0.449528	NA	NA	NA	NA	NA	NA	NA	NA	NA	NA	NA	NA	NA	NA	0.410265	0.776508	NA	NA	0.0827362	NA	0.168761	NA	NA	NA	NA	NA	NA	NA	NA	NA	NA	NA	NA	NA	NA	0.115908	0.186402	NA	NA
PE [20:1 _ 18:1]	PE [38:2]	PE	771.579	770.571	H81 C43 N1 O8 P1	1.01	FAneg		9.54206	3.68122	NA	NA	NA	NA	NA	NA	NA	NA	NA	NA	NA	0.172486	NA	NA	0.846523	8.52028	NA	0.175258	NA	NA	NA	NA	NA	NA	NA	NA	NA	NA	NA	NA	NA	NA	0.00211675	NA	NA	0.720374	1.8264	NA	0.0946076
PE [20:1 _ 18:2]	PE [38:3]	PE	769.563	768.556	H79 C43 N1 O8 P1	1.4	FAneg		31.8925	12.2717	NA	NA	NA	NA	NA	NA	NA	NA	NA	NA	NA	0.874901	NA	NA	3.73309	27.8035	NA	0.355952	2.10107	0.0960632	0.117953	NA	NA	NA	NA	NA	NA	NA	NA	NA	NA	NA	0.0783562	NA	NA	3.41389	6.68243	NA	0.141731
PE [20:1 _ 18:3]	PE [38:4]	PE	767.548	766.541	H77 C43 N1 O8 P1	2.15	FAneg		5.88145	2.25715	NA	NA	NA	NA	NA	NA	NA	NA	NA	NA	NA	0.338899	NA	NA	0.702584	5.17887	NA	NA	1.43058	NA	NA	NA	NA	NA	NA	NA	NA	NA	NA	NA	NA	NA	0.0699754	NA	NA	0.610904	1.40693	NA	NA
PG [18:1 _ 18:1]	PG [36:2]	PG	774.542	773.534	H78 C42 O10 P1	0.7	FAneg		0.675633	0.261653	NA	NA	NA	NA	NA	NA	NA	NA	NA	NA	NA	NA	0.675633	NA	NA	NA	0.527076	NA	NA	NA	NA	NA	NA	NA	NA	NA	NA	NA	NA	NA	NA	NA	NA	0.0388142	NA	NA	NA	0.0373729	NA
PG [16:0 _ 18:3]	PG [34:3]	PG	744.495	743.488	H72 C40 O10 P1	1.66	FAneg		0.949855	0.353581	NA	NA	NA	NA	NA	NA	NA	NA	NA	NA	NA	NA	0.949855	NA	NA	NA	0.715791	NA	NA	NA	NA	NA	NA	NA	NA	NA	NA	NA	NA	NA	NA	NA	NA	0.00900599	NA	NA	NA	0.0798907	NA
PG [16:0 _ 18:2]	PG [34:2]	PG	746.511	745.504	H74 C40 O10 P1	1.3	FAneg		8.58505	3.20441	NA	NA	NA	NA	NA	NA	NA	NA	NA	NA	NA	NA	7.15198	1.43306	NA	NA	5.4106	NA	NA	NA	NA	NA	NA	NA	NA	NA	NA	NA	NA	NA	NA	NA	NA	0.0437103	0.0165665	NA	NA	0.608673	NA
PG [16:0 _ 18:1]	PG [34:1]	PG	748.526	747.519	H76 C40 O10 P1	1.31	FAneg		10.7145	4.01005	NA	NA	NA	NA	NA	NA	NA	NA	NA	NA	NA	NA	9.40899	1.30554	NA	0.538125	7.00593	NA	NA	NA	NA	NA	NA	NA	NA	NA	NA	NA	NA	NA	NA	NA	NA	0.500724	0.00610406	NA	0.0330541	0.582525	NA
PI [32:1]	PI [32:1]	PI	808.508	826.542	H81 C41 N1 O13 P1	-2.34	Headpos		1.02753	0.415382	NA	NA	NA	NA	NA	NA	NA	NA	NA	NA	NA	NA	NA	NA	NA	0.888635	0.0902302	0.0486607	NA	0.0805041	0.283354	NA	NA	NA	NA	NA	NA	NA	NA	NA	NA	NA	NA	NA	NA	NA	0.0160461	0.0036074	0.0120808
PI [32:2]	PI [32:2]	PI	806.495	824.529	H79 C41 N1 O13 P1	0.38	Headpos		0.669534	0.269988	NA	NA	NA	NA	NA	NA	NA	NA	NA	NA	NA	NA	NA	NA	NA	0.586259	0.0540098	0.0292651	NA	0.0418859	0.156282	NA	NA	NA	NA	NA	NA	NA	NA	NA	NA	NA	NA	NA	NA	NA	0.0230688	0.00572453	0.00138629
PI [33:1]	PI [33:1]	PI	822.526	840.56	H83 C42 N1 O13 P1	0.04	Headpos		0.922642	0.379449	NA	NA	NA	NA	NA	NA	NA	NA	NA	NA	NA	NA	NA	NA	NA	0.796519	0.084694	0.0414295	NA	0.0707787	0.23838	NA	NA	NA	NA	NA	NA	NA	NA	NA	NA	NA	NA	NA	NA	NA	0.0129811	0.00367873	0.000184288
PI [33:2]	PI [33:2]	PI	820.51	838.543	H81 C42 N1 O13 P1	-0.56	Headpos		0.622762	0.255491	NA	NA	NA	NA	NA	NA	NA	NA	NA	NA	NA	NA	NA	NA	NA	0.546872	0.051347	0.0245436	NA	0.0381548	0.124955	NA	NA	NA	NA	NA	NA	NA	NA	NA	NA	NA	NA	NA	NA	NA	0.0258411	0.00781284	0.000172262
PI [33:3]	PI [33:3]	PI	818.494	836.528	H79 C42 N1 O13 P1	-0.67	Headpos		0.0862132	0.0352825	NA	NA	NA	NA	NA	NA	NA	NA	NA	NA	NA	NA	NA	NA	NA	0.0862132	NA	NA	NA	NA	NA	NA	NA	NA	NA	NA	NA	NA	NA	NA	NA	NA	NA	NA	NA	NA	0.0257059	NA	NA
PI [34:1]	PI [34:1]	PI	836.54	854.574	H85 C43 N1 O13 P1	-1.17	Headpos		43.1125	18.0327	NA	NA	NA	NA	NA	NA	NA	NA	NA	0.031249	0.0337625	0.0436646	0.0398495	0.0470765	0.2795	35.8497	3.84876	1.96944	1.16507	3.24838	11.2086	NA	NA	NA	NA	NA	NA	NA	NA	NA	0.0014036	2.75971e-05	0.00751418	0.00301748	0.00196087	0.0261791	1.53137	0.117387	0.215662
PI [34:2]	PI [34:2]	PI	834.525	852.558	H83 C43 N1 O13 P1	-1.41	Headpos		56.9616	23.7679	NA	NA	NA	NA	NA	NA	NA	NA	NA	0.0779706	0.0479453	0.0630844	0.0529511	0.0596798	0.463428	47.7085	4.7512	2.51892	1.51959	4.18154	14.9218	NA	NA	NA	NA	NA	NA	NA	NA	NA	0.000302204	0.00590231	0.01766	0.00199395	0.000955539	0.0507556	1.56677	0.0594274	0.200359
PI [34:3]	PI [34:3]	PI	832.509	850.543	H81 C43 N1 O13 P1	-0.93	Headpos		6.95336	2.89437	NA	NA	NA	NA	NA	NA	NA	NA	NA	NA	NA	NA	NA	NA	0.0590713	5.88652	0.547929	0.27766	0.182183	0.480353	1.63276	NA	NA	NA	NA	NA	NA	NA	NA	NA	NA	NA	NA	NA	NA	0.00467117	0.0666445	0.0243873	0.00786014
PI [34:4]	PI [34:4]	PI	830.494	848.527	H79 C43 N1 O13 P1	-1.07	Headpos		0.254009	0.105476	NA	NA	NA	NA	NA	NA	NA	NA	NA	NA	NA	NA	NA	NA	NA	0.254009	NA	NA	NA	NA	NA	NA	NA	NA	NA	NA	NA	NA	NA	NA	NA	NA	NA	NA	NA	NA	0.00780439	NA	NA
PI [35:1]	PI [35:1]	PI	850.557	868.59	H87 C44 N1 O13 P1	-0.61	Headpos		2.05382	0.873447	NA	NA	NA	NA	NA	NA	NA	NA	NA	NA	NA	NA	NA	NA	NA	1.76035	0.193926	0.0995474	NA	0.178277	0.652579	NA	NA	NA	NA	NA	NA	NA	NA	NA	NA	NA	NA	NA	NA	NA	0.12054	0.000285501	0.00558423
PI [35:2]	PI [35:2]	PI	848.54	866.574	H85 C44 N1 O13 P1	-1.39	Headpos		3.38892	1.43782	NA	NA	NA	NA	NA	NA	NA	NA	NA	NA	NA	NA	NA	NA	NA	2.92503	0.316959	0.146935	NA	0.258534	0.900867	NA	NA	NA	NA	NA	NA	NA	NA	NA	NA	NA	NA	NA	NA	NA	0.120959	0.014688	0.0100992
PI [35:3]	PI [35:3]	PI	846.525	864.559	H83 C44 N1 O13 P1	-0.99	Headpos		0.87858	0.37187	NA	NA	NA	NA	NA	NA	NA	NA	NA	NA	NA	NA	NA	NA	NA	0.775376	0.0662026	0.0370015	NA	0.0615141	0.198957	NA	NA	NA	NA	NA	NA	NA	NA	NA	NA	NA	NA	NA	NA	NA	0.0374036	0.00423219	0.00695396
PI [35:4]	PI [35:4]	PI	844.508	862.542	H81 C44 N1 O13 P1	-2.25	Headpos		0.164859	0.0696123	NA	NA	NA	NA	NA	NA	NA	NA	NA	NA	NA	NA	NA	NA	NA	0.164859	NA	NA	NA	NA	NA	NA	NA	NA	NA	NA	NA	NA	NA	NA	NA	NA	NA	NA	NA	NA	0.0107112	NA	NA
PI [36:1]	PI [36:1]	PI	864.572	882.606	H89 C45 N1 O13 P1	-1.17	Headpos		10.4788	4.52985	NA	NA	NA	NA	NA	NA	NA	NA	NA	NA	NA	NA	NA	NA	0.0805471	8.45601	1.09027	0.526879	0.325115	0.892834	3.48632	NA	NA	NA	NA	NA	NA	NA	NA	NA	NA	NA	NA	NA	NA	0.00421481	0.642363	0.0122995	0.0483177
PI [36:2]	PI [36:2]	PI	862.556	880.59	H87 C45 N1 O13 P1	-1.44	Headpos		21.3338	9.2008	NA	NA	NA	NA	NA	NA	NA	NA	NA	0.0315756	NA	0.0265565	NA	0.0233013	0.151488	17.7264	1.85304	0.988208	0.614634	1.65721	5.83237	NA	NA	NA	NA	NA	NA	NA	NA	NA	0.000238113	NA	0.00911703	NA	0.000746707	0.0113424	0.411131	0.00290223	0.112295
PI [36:3]	PI [36:3]	PI	860.54	878.574	H85 C45 N1 O13 P1	-1.13	Headpos		12.4986	5.37776	NA	NA	NA	0.114738	NA	NA	NA	NA	NA	NA	NA	NA	NA	NA	0.0915347	10.6051	0.987591	0.493135	0.321224	0.82977	3.06167	NA	NA	NA	0.0179253	NA	NA	NA	NA	NA	NA	NA	NA	NA	NA	0.035904	0.0990916	0.0451607	0.0356141
PI [36:4]	PI [36:4]	PI	858.525	876.558	H83 C45 N1 O13 P1	-1.28	Headpos		6.02199	2.58501	NA	NA	NA	0.133696	NA	NA	NA	NA	NA	NA	NA	NA	NA	NA	0.0579309	5.0825	0.49001	0.239537	0.152015	0.392885	1.30574	NA	NA	NA	0.0200682	NA	NA	NA	NA	NA	NA	NA	NA	NA	NA	0.00968977	0.130572	0.0451433	0.020535
PI [36:5]	PI [36:5]	PI	856.508	874.542	H81 C45 N1 O13 P1	-1.96	Headpos		2.51227	1.07589	NA	NA	NA	NA	NA	NA	NA	NA	NA	0.0269248	NA	NA	NA	NA	NA	2.21688	0.194088	0.101299	NA	0.180389	0.612956	NA	NA	NA	NA	NA	NA	NA	NA	NA	0.00652394	NA	NA	NA	NA	NA	0.137789	0.00284894	0.00951355
PI [36:6]	PI [36:6]	PI	854.493	872.527	H79 C45 N1 O13 P1	-1.46	Headpos		0.760056	0.324731	NA	NA	NA	NA	NA	NA	NA	NA	NA	NA	NA	NA	NA	NA	NA	0.679838	0.0517092	0.0285094	NA	0.0409096	0.162933	NA	NA	NA	NA	NA	NA	NA	NA	NA	NA	NA	NA	NA	NA	NA	0.00104929	0.00209541	0.000368023
EE [18:0]	EE [18:0]	SE	662.599	680.632	H82 C46 O2 N1	-2.33	MS1pos	Cholesterolester	36.5145	12.0972	NA	5.78207	26.3506	4.38183	NA	NA	NA	NA	NA	NA	NA	NA	NA	NA	NA	NA	NA	NA	NA	NA	NA	NA	0.373988	3.26605	0.417144	NA	NA	NA	NA	NA	NA	NA	NA	NA	NA	NA	NA	NA	NA
EE [18:2]	EE [18:2]	SE	658.568	676.602	H78 C46 O2 N1	-0.85	MS1pos	Cholesterolester	34.6377	11.4057	NA	NA	34.6377	NA	NA	NA	NA	NA	NA	NA	NA	NA	NA	NA	NA	NA	NA	NA	NA	NA	NA	NA	NA	1.77713	NA	NA	NA	NA	NA	NA	NA	NA	NA	NA	NA	NA	NA	NA	NA
ZE [18:1]	ZE [18:1]	SE	648.584	666.618	H80 C45 O2 N1	-1.09	MS1pos	Cholesterolester	19.0357	6.17314	NA	NA	19.0357	NA	NA	NA	NA	NA	NA	NA	NA	NA	NA	NA	NA	NA	NA	NA	NA	NA	NA	NA	NA	2.30751	NA	NA	NA	NA	NA	NA	NA	NA	NA	NA	NA	NA	NA	NA	NA
ZE [18:2]	ZE [18:2]	SE	646.568	664.602	H78 C45 O2 N1	-0.71	MS1pos		8.93991	2.89013	NA	NA	8.93991	NA	NA	NA	NA	NA	NA	NA	NA	NA	NA	NA	NA	NA	NA	NA	NA	NA	NA	NA	NA	0.0409947	NA	NA	NA	NA	NA	NA	NA	NA	NA	NA	NA	NA	NA	NA	NA
ZE [18:3]	ZE [18:3]	SE	644.552	662.586	H76 C45 O2 N1	-1.14	MS1pos	Cholesterolester	5.78132	1.86318	NA	NA	5.78132	NA	NA	NA	NA	NA	NA	NA	NA	NA	NA	NA	NA	NA	NA	NA	NA	NA	NA	NA	NA	1.20215	NA	NA	NA	NA	NA	NA	NA	NA	NA	NA	NA	NA	NA	NA	NA
TG [14:0 _ 18:2 _ 16:1]	TG [48:3]	TG	800.689	818.723	H96 C51 O6 N1	-0.61	FApos		0.660727	0.264518	NA	NA	0.660727	NA	NA	NA	NA	NA	NA	NA	NA	NA	NA	NA	NA	NA	NA	NA	NA	NA	NA	NA	NA	0.0275293	NA	NA	NA	NA	NA	NA	NA	NA	NA	NA	NA	NA	NA	NA	NA
TG [16:1 _ 16:1 _ 16:1]	TG [48:3]	TG	800.689	818.723	H96 C51 O6 N1	-0.61	FApos		0.647293	0.25914	NA	NA	0.647293	NA	NA	NA	NA	NA	NA	NA	NA	NA	NA	NA	NA	NA	NA	NA	NA	NA	NA	NA	NA	0.0405168	NA	NA	NA	NA	NA	NA	NA	NA	NA	NA	NA	NA	NA	NA	NA
TG [16:0 _ 18:1 _ 16:0]	TG [50:1]	TG	832.751	850.785	H104 C53 O6 N1	-0.74	FApos		0.815304	0.339473	NA	NA	0.815304	NA	NA	NA	NA	NA	NA	NA	NA	NA	NA	NA	NA	NA	NA	NA	NA	NA	NA	NA	NA	0.0193732	NA	NA	NA	NA	NA	NA	NA	NA	NA	NA	NA	NA	NA	NA	NA
TG [14:1 _ 18:1 _ 18:1]	TG [50:3]	TG	828.72	846.754	H100 C53 O6 N1	-1.06	FApos		4.97174	2.06009	NA	NA	4.97174	NA	NA	NA	NA	NA	NA	NA	NA	NA	NA	NA	NA	NA	NA	NA	NA	NA	NA	NA	NA	0.102855	NA	NA	NA	NA	NA	NA	NA	NA	NA	NA	NA	NA	NA	NA	NA
TG [15:0 _ 18:2 _ 17:1]	TG [50:3]	TG	828.72	846.754	H100 C53 O6 N1	-1.06	FApos		2.74801	1.13866	NA	NA	2.74801	NA	NA	NA	NA	NA	NA	NA	NA	NA	NA	NA	NA	NA	NA	NA	NA	NA	NA	NA	NA	1.29606	NA	NA	NA	NA	NA	NA	NA	NA	NA	NA	NA	NA	NA	NA	NA
TG [15:1 _ 18:1 _ 17:1]	TG [50:3]	TG	828.72	846.754	H100 C53 O6 N1	-1.06	FApos		3.73897	1.54928	NA	NA	3.73897	NA	NA	NA	NA	NA	NA	NA	NA	NA	NA	NA	NA	NA	NA	NA	NA	NA	NA	NA	NA	1.64054	NA	NA	NA	NA	NA	NA	NA	NA	NA	NA	NA	NA	NA	NA	NA
TG [16:2 _ 18:1 _ 16:0]	TG [50:3]	TG	828.72	846.754	H100 C53 O6 N1	-1.06	FApos		2.42561	1.00507	NA	NA	2.42561	NA	NA	NA	NA	NA	NA	NA	NA	NA	NA	NA	NA	NA	NA	NA	NA	NA	NA	NA	NA	0.0152591	NA	NA	NA	NA	NA	NA	NA	NA	NA	NA	NA	NA	NA	NA	NA
TG [14:0 _ 18:2 _ 18:2]	TG [50:4]	TG	826.704	844.738	H98 C53 O6 N1	-0.78	FApos		4.85121	2.00526	NA	NA	4.85121	NA	NA	NA	NA	NA	NA	NA	NA	NA	NA	NA	NA	NA	NA	NA	NA	NA	NA	NA	NA	0.0659624	NA	NA	NA	NA	NA	NA	NA	NA	NA	NA	NA	NA	NA	NA	NA
TG [16:1 _ 18:2 _ 16:1]	TG [50:4]	TG	826.704	844.738	H98 C53 O6 N1	-0.78	FApos		3.88063	1.60407	NA	NA	3.88063	NA	NA	NA	NA	NA	NA	NA	NA	NA	NA	NA	NA	NA	NA	NA	NA	NA	NA	NA	NA	0.0289489	NA	NA	NA	NA	NA	NA	NA	NA	NA	NA	NA	NA	NA	NA	NA
TG [16:1 _ 18:3 _ 16:0]	TG [50:4]	TG	826.704	844.738	H98 C53 O6 N1	-0.78	FApos		2.45199	1.01353	NA	NA	2.45199	NA	NA	NA	NA	NA	NA	NA	NA	NA	NA	NA	NA	NA	NA	NA	NA	NA	NA	NA	NA	0.0441275	NA	NA	NA	NA	NA	NA	NA	NA	NA	NA	NA	NA	NA	NA	NA
TG [14:0 _ 20:5 _ 16:0]	TG [50:5]	TG	824.689	842.722	H96 C53 O6 N1	-0.96	FApos		1.23624	0.509756	NA	NA	1.23624	NA	NA	NA	NA	NA	NA	NA	NA	NA	NA	NA	NA	NA	NA	NA	NA	NA	NA	NA	NA	0.39434	NA	NA	NA	NA	NA	NA	NA	NA	NA	NA	NA	NA	NA	NA	NA
TG [16:1 _ 18:3 _ 16:1]	TG [50:5]	TG	824.689	842.722	H96 C53 O6 N1	-0.96	FApos		1.72148	0.709841	NA	NA	1.72148	NA	NA	NA	NA	NA	NA	NA	NA	NA	NA	NA	NA	NA	NA	NA	NA	NA	NA	NA	NA	0.12923	NA	NA	NA	NA	NA	NA	NA	NA	NA	NA	NA	NA	NA	NA	NA
TG [16:2 _ 18:3 _ 16:0]	TG [50:5]	TG	824.689	842.722	H96 C53 O6 N1	-0.96	FApos		1.27328	0.52503	NA	NA	1.27328	NA	NA	NA	NA	NA	NA	NA	NA	NA	NA	NA	NA	NA	NA	NA	NA	NA	NA	NA	NA	0.264076	NA	NA	NA	NA	NA	NA	NA	NA	NA	NA	NA	NA	NA	NA	NA
TG [15:1 _ 19:0 _ 17:1]	TG [51:2]	TG	844.751	862.785	H104 C54 O6 N1	-0.68	FApos		0.666224	0.281397	NA	NA	0.666224	NA	NA	NA	NA	NA	NA	NA	NA	NA	NA	NA	NA	NA	NA	NA	NA	NA	NA	NA	NA	0.118001	NA	NA	NA	NA	NA	NA	NA	NA	NA	NA	NA	NA	NA	NA	NA
TG [15:1 _ 18:1 _ 18:1]	TG [51:3]	TG	842.736	860.769	H102 C54 O6 N1	-0.84	FApos		0.976195	0.411337	NA	NA	0.976195	NA	NA	NA	NA	NA	NA	NA	NA	NA	NA	NA	NA	NA	NA	NA	NA	NA	NA	NA	NA	0.116006	NA	NA	NA	NA	NA	NA	NA	NA	NA	NA	NA	NA	NA	NA	NA
TG [15:0 _ 18:2 _ 18:2]	TG [51:4]	TG	840.72	858.754	H100 C54 O6 N1	-1.04	FApos		1.58803	0.667546	NA	NA	1.58803	NA	NA	NA	NA	NA	NA	NA	NA	NA	NA	NA	NA	NA	NA	NA	NA	NA	NA	NA	NA	0.0781702	NA	NA	NA	NA	NA	NA	NA	NA	NA	NA	NA	NA	NA	NA	NA
TG [15:2 _ 18:1 _ 18:1]	TG [51:4]	TG	840.72	858.754	H100 C54 O6 N1	-1.04	FApos		0.638465	0.268385	NA	NA	0.638465	NA	NA	NA	NA	NA	NA	NA	NA	NA	NA	NA	NA	NA	NA	NA	NA	NA	NA	NA	NA	0.0283891	NA	NA	NA	NA	NA	NA	NA	NA	NA	NA	NA	NA	NA	NA	NA
TG [16:1 _ 18:2 _ 17:1]	TG [51:4]	TG	840.72	858.754	H100 C54 O6 N1	-1.04	FApos		1.26869	0.533308	NA	NA	1.26869	NA	NA	NA	NA	NA	NA	NA	NA	NA	NA	NA	NA	NA	NA	NA	NA	NA	NA	NA	NA	0.0486473	NA	NA	NA	NA	NA	NA	NA	NA	NA	NA	NA	NA	NA	NA	NA
TG [15:0 _ 18:2 _ 18:3]	TG [51:5]	TG	838.704	856.738	H98 C54 O6 N1	-1.11	FApos		0.679765	0.285061	NA	NA	0.679765	NA	NA	NA	NA	NA	NA	NA	NA	NA	NA	NA	NA	NA	NA	NA	NA	NA	NA	NA	NA	0.0201549	NA	NA	NA	NA	NA	NA	NA	NA	NA	NA	NA	NA	NA	NA	NA
TG [15:1 _ 18:2 _ 18:2]	TG [51:5]	TG	838.704	856.738	H98 C54 O6 N1	-1.11	FApos		0.73471	0.308102	NA	NA	0.73471	NA	NA	NA	NA	NA	NA	NA	NA	NA	NA	NA	NA	NA	NA	NA	NA	NA	NA	NA	NA	0.0320428	NA	NA	NA	NA	NA	NA	NA	NA	NA	NA	NA	NA	NA	NA	NA
TG [16:0 _ 18:1 _ 18:1]	TG [52:2]	TG	858.767	876.801	H106 C55 O6 N1	-0.68	FApos		17.0694	7.32932	NA	NA	17.0694	NA	NA	NA	NA	NA	NA	NA	NA	NA	NA	NA	NA	NA	NA	NA	NA	NA	NA	NA	NA	0.918411	NA	NA	NA	NA	NA	NA	NA	NA	NA	NA	NA	NA	NA	NA	NA
TG [16:0 _ 18:1 _ 18:3]	TG [52:4]	TG	854.736	872.769	H102 C55 O6 N1	-0.9	FApos		14.9601	6.39346	NA	NA	14.9601	NA	NA	NA	NA	NA	NA	NA	NA	NA	NA	NA	NA	NA	NA	NA	NA	NA	NA	NA	NA	1.73636	NA	NA	NA	NA	NA	NA	NA	NA	NA	NA	NA	NA	NA	NA	NA
TG [16:0 _ 18:1 _ 18:4]	TG [52:5]	TG	852.72	870.754	H100 C55 O6 N1	-0.78	FApos		9.66792	4.12201	NA	NA	9.66792	NA	NA	NA	NA	NA	NA	NA	NA	NA	NA	NA	NA	NA	NA	NA	NA	NA	NA	NA	NA	1.00053	NA	NA	NA	NA	NA	NA	NA	NA	NA	NA	NA	NA	NA	NA	NA
TG [16:1 _ 18:0 _ 18:4]	TG [52:5]	TG	852.72	870.754	H100 C55 O6 N1	-0.78	FApos		12.6076	5.37537	NA	NA	12.6076	NA	NA	NA	NA	NA	NA	NA	NA	NA	NA	NA	NA	NA	NA	NA	NA	NA	NA	NA	NA	7.49441	NA	NA	NA	NA	NA	NA	NA	NA	NA	NA	NA	NA	NA	NA	NA
TG [16:1 _ 18:2 _ 18:2]	TG [52:5]	TG	852.72	870.754	H100 C55 O6 N1	-0.78	FApos		21.295	9.07932	NA	NA	21.295	NA	NA	NA	NA	NA	NA	NA	NA	NA	NA	NA	NA	NA	NA	NA	NA	NA	NA	NA	NA	1.64424	NA	NA	NA	NA	NA	NA	NA	NA	NA	NA	NA	NA	NA	NA	NA
TG [16:3 _ 18:0 _ 18:2]	TG [52:5]	TG	852.72	870.754	H100 C55 O6 N1	-0.78	FApos		16.278	6.9403	NA	NA	16.278	NA	NA	NA	NA	NA	NA	NA	NA	NA	NA	NA	NA	NA	NA	NA	NA	NA	NA	NA	NA	11.9571	NA	NA	NA	NA	NA	NA	NA	NA	NA	NA	NA	NA	NA	NA	NA
TG [16:3 _ 18:1 _ 18:1]	TG [52:5]	TG	852.72	870.754	H100 C55 O6 N1	-0.78	FApos		7.48917	3.19308	NA	NA	7.48917	NA	NA	NA	NA	NA	NA	NA	NA	NA	NA	NA	NA	NA	NA	NA	NA	NA	NA	NA	NA	2.18303	NA	NA	NA	NA	NA	NA	NA	NA	NA	NA	NA	NA	NA	NA	NA
TG [16:0 _ 18:1 _ 18:5]	TG [52:6]	TG	850.704	868.738	H98 C55 O6 N1	-0.77	FApos		1.3453	0.572228	NA	NA	1.3453	NA	NA	NA	NA	NA	NA	NA	NA	NA	NA	NA	NA	NA	NA	NA	NA	NA	NA	NA	NA	0.117251	NA	NA	NA	NA	NA	NA	NA	NA	NA	NA	NA	NA	NA	NA	NA
TG [16:0 _ 18:2 _ 18:4]	TG [52:6]	TG	850.704	868.738	H98 C55 O6 N1	-0.77	FApos		5.39405	2.29437	NA	NA	5.39405	NA	NA	NA	NA	NA	NA	NA	NA	NA	NA	NA	NA	NA	NA	NA	NA	NA	NA	NA	NA	0.505751	NA	NA	NA	NA	NA	NA	NA	NA	NA	NA	NA	NA	NA	NA	NA
TG [16:0 _ 18:3 _ 18:3]	TG [52:6]	TG	850.704	868.738	H98 C55 O6 N1	-0.77	FApos		9.06512	3.85587	NA	NA	9.06512	NA	NA	NA	NA	NA	NA	NA	NA	NA	NA	NA	NA	NA	NA	NA	NA	NA	NA	NA	NA	0.739553	NA	NA	NA	NA	NA	NA	NA	NA	NA	NA	NA	NA	NA	NA	NA
TG [16:1 _ 18:1 _ 18:4]	TG [52:6]	TG	850.704	868.738	H98 C55 O6 N1	-0.77	FApos		4.49576	1.91228	NA	NA	4.49576	NA	NA	NA	NA	NA	NA	NA	NA	NA	NA	NA	NA	NA	NA	NA	NA	NA	NA	NA	NA	0.598491	NA	NA	NA	NA	NA	NA	NA	NA	NA	NA	NA	NA	NA	NA	NA
TG [16:1 _ 18:2 _ 18:3]	TG [52:6]	TG	850.704	868.738	H98 C55 O6 N1	-0.77	FApos		9.94989	4.23221	NA	NA	9.94989	NA	NA	NA	NA	NA	NA	NA	NA	NA	NA	NA	NA	NA	NA	NA	NA	NA	NA	NA	NA	1.01327	NA	NA	NA	NA	NA	NA	NA	NA	NA	NA	NA	NA	NA	NA	NA
TG [16:2 _ 18:1 _ 18:3]	TG [52:6]	TG	850.704	868.738	H98 C55 O6 N1	-0.77	FApos		5.06609	2.15487	NA	NA	5.06609	NA	NA	NA	NA	NA	NA	NA	NA	NA	NA	NA	NA	NA	NA	NA	NA	NA	NA	NA	NA	0.481655	NA	NA	NA	NA	NA	NA	NA	NA	NA	NA	NA	NA	NA	NA	NA
TG [16:2 _ 18:2 _ 18:2]	TG [52:6]	TG	850.704	868.738	H98 C55 O6 N1	-0.77	FApos		6.54972	2.78594	NA	NA	6.54972	NA	NA	NA	NA	NA	NA	NA	NA	NA	NA	NA	NA	NA	NA	NA	NA	NA	NA	NA	NA	0.693545	NA	NA	NA	NA	NA	NA	NA	NA	NA	NA	NA	NA	NA	NA	NA
TG [16:3 _ 18:1 _ 18:2]	TG [52:6]	TG	850.704	868.738	H98 C55 O6 N1	-0.77	FApos		3.46365	1.47327	NA	NA	3.46365	NA	NA	NA	NA	NA	NA	NA	NA	NA	NA	NA	NA	NA	NA	NA	NA	NA	NA	NA	NA	0.337634	NA	NA	NA	NA	NA	NA	NA	NA	NA	NA	NA	NA	NA	NA	NA
TG [17:1 _ 18:1 _ 18:1]	TG [53:3]	TG	870.767	888.801	H106 C56 O6 N1	-0.41	FApos		3.08386	1.34266	NA	NA	3.08386	NA	NA	NA	NA	NA	NA	NA	NA	NA	NA	NA	NA	NA	NA	NA	NA	NA	NA	NA	NA	0.0726401	NA	NA	NA	NA	NA	NA	NA	NA	NA	NA	NA	NA	NA	NA	NA
TG [17:0 _ 18:1 _ 18:3]	TG [53:4]	TG	868.751	886.785	H104 C56 O6 N1	-0.69	FApos		2.95441	1.28332	NA	NA	2.95441	NA	NA	NA	NA	NA	NA	NA	NA	NA	NA	NA	NA	NA	NA	NA	NA	NA	NA	NA	NA	0.138149	NA	NA	NA	NA	NA	NA	NA	NA	NA	NA	NA	NA	NA	NA	NA
TG [17:0 _ 18:2 _ 18:2]	TG [53:4]	TG	868.751	886.785	H104 C56 O6 N1	-0.69	FApos		4.94696	2.14884	NA	NA	4.94696	NA	NA	NA	NA	NA	NA	NA	NA	NA	NA	NA	NA	NA	NA	NA	NA	NA	NA	NA	NA	0.107871	NA	NA	NA	NA	NA	NA	NA	NA	NA	NA	NA	NA	NA	NA	NA
TG [17:1 _ 18:0 _ 18:3]	TG [53:4]	TG	868.751	886.785	H104 C56 O6 N1	-0.69	FApos		2.1658	0.940771	NA	NA	2.1658	NA	NA	NA	NA	NA	NA	NA	NA	NA	NA	NA	NA	NA	NA	NA	NA	NA	NA	NA	NA	0.0940342	NA	NA	NA	NA	NA	NA	NA	NA	NA	NA	NA	NA	NA	NA	NA
TG [17:1 _ 18:1 _ 18:2]	TG [53:4]	TG	868.751	886.785	H104 C56 O6 N1	-0.69	FApos		5.93631	2.57859	NA	NA	5.93631	NA	NA	NA	NA	NA	NA	NA	NA	NA	NA	NA	NA	NA	NA	NA	NA	NA	NA	NA	NA	0.0482235	NA	NA	NA	NA	NA	NA	NA	NA	NA	NA	NA	NA	NA	NA	NA
TG [17:2 _ 18:0 _ 18:2]	TG [53:4]	TG	868.751	886.785	H104 C56 O6 N1	-0.69	FApos		2.67919	1.16378	NA	NA	2.67919	NA	NA	NA	NA	NA	NA	NA	NA	NA	NA	NA	NA	NA	NA	NA	NA	NA	NA	NA	NA	0.0365165	NA	NA	NA	NA	NA	NA	NA	NA	NA	NA	NA	NA	NA	NA	NA
TG [17:2 _ 18:1 _ 18:1]	TG [53:4]	TG	868.751	886.785	H104 C56 O6 N1	-0.69	FApos		4.45716	1.93608	NA	NA	4.45716	NA	NA	NA	NA	NA	NA	NA	NA	NA	NA	NA	NA	NA	NA	NA	NA	NA	NA	NA	NA	0.209052	NA	NA	NA	NA	NA	NA	NA	NA	NA	NA	NA	NA	NA	NA	NA
TG [17:2 _ 19:0 _ 17:2]	TG [53:4]	TG	868.751	886.785	H104 C56 O6 N1	-0.69	FApos		0.847396	0.368088	NA	NA	0.847396	NA	NA	NA	NA	NA	NA	NA	NA	NA	NA	NA	NA	NA	NA	NA	NA	NA	NA	NA	NA	0.0834092	NA	NA	NA	NA	NA	NA	NA	NA	NA	NA	NA	NA	NA	NA	NA
TG [17:2 _ 19:1 _ 17:1]	TG [53:4]	TG	868.751	886.785	H104 C56 O6 N1	-0.69	FApos		2.09892	0.911718	NA	NA	2.09892	NA	NA	NA	NA	NA	NA	NA	NA	NA	NA	NA	NA	NA	NA	NA	NA	NA	NA	NA	NA	0.0108027	NA	NA	NA	NA	NA	NA	NA	NA	NA	NA	NA	NA	NA	NA	NA
TG [17:0 _ 18:2 _ 18:3]	TG [53:5]	TG	866.736	884.769	H102 C56 O6 N1	-0.9	FApos		3.4468	1.49373	NA	NA	3.4468	NA	NA	NA	NA	NA	NA	NA	NA	NA	NA	NA	NA	NA	NA	NA	NA	NA	NA	NA	NA	0.079662	NA	NA	NA	NA	NA	NA	NA	NA	NA	NA	NA	NA	NA	NA	NA
TG [17:1 _ 18:1 _ 18:3]	TG [53:5]	TG	866.736	884.769	H102 C56 O6 N1	-0.9	FApos		4.37359	1.89538	NA	NA	4.37359	NA	NA	NA	NA	NA	NA	NA	NA	NA	NA	NA	NA	NA	NA	NA	NA	NA	NA	NA	NA	0.214099	NA	NA	NA	NA	NA	NA	NA	NA	NA	NA	NA	NA	NA	NA	NA
TG [17:1 _ 18:2 _ 18:2]	TG [53:5]	TG	866.736	884.769	H102 C56 O6 N1	-0.9	FApos		5.34308	2.31552	NA	NA	5.34308	NA	NA	NA	NA	NA	NA	NA	NA	NA	NA	NA	NA	NA	NA	NA	NA	NA	NA	NA	NA	0.0670862	NA	NA	NA	NA	NA	NA	NA	NA	NA	NA	NA	NA	NA	NA	NA
TG [17:1 _ 19:4 _ 17:0]	TG [53:5]	TG	866.736	884.769	H102 C56 O6 N1	-0.9	FApos		2.96737	1.28596	NA	NA	2.96737	NA	NA	NA	NA	NA	NA	NA	NA	NA	NA	NA	NA	NA	NA	NA	NA	NA	NA	NA	NA	0.0124365	NA	NA	NA	NA	NA	NA	NA	NA	NA	NA	NA	NA	NA	NA	NA
TG [17:2 _ 18:1 _ 18:2]	TG [53:5]	TG	866.736	884.769	H102 C56 O6 N1	-0.9	FApos		3.51705	1.52417	NA	NA	3.51705	NA	NA	NA	NA	NA	NA	NA	NA	NA	NA	NA	NA	NA	NA	NA	NA	NA	NA	NA	NA	0.135153	NA	NA	NA	NA	NA	NA	NA	NA	NA	NA	NA	NA	NA	NA	NA
TG [17:2 _ 19:1 _ 17:2]	TG [53:5]	TG	866.736	884.769	H102 C56 O6 N1	-0.9	FApos		0.819226	0.355026	NA	NA	0.819226	NA	NA	NA	NA	NA	NA	NA	NA	NA	NA	NA	NA	NA	NA	NA	NA	NA	NA	NA	NA	0.203921	NA	NA	NA	NA	NA	NA	NA	NA	NA	NA	NA	NA	NA	NA	NA
TG [17:2 _ 19:2 _ 17:1]	TG [53:5]	TG	866.736	884.769	H102 C56 O6 N1	-0.9	FApos		2.10192	0.910904	NA	NA	2.10192	NA	NA	NA	NA	NA	NA	NA	NA	NA	NA	NA	NA	NA	NA	NA	NA	NA	NA	NA	NA	0.0110024	NA	NA	NA	NA	NA	NA	NA	NA	NA	NA	NA	NA	NA	NA	NA
TG [17:3 _ 18:1 _ 18:1]	TG [53:5]	TG	866.736	884.769	H102 C56 O6 N1	-0.9	FApos		3.01227	1.30542	NA	NA	3.01227	NA	NA	NA	NA	NA	NA	NA	NA	NA	NA	NA	NA	NA	NA	NA	NA	NA	NA	NA	NA	0.216828	NA	NA	NA	NA	NA	NA	NA	NA	NA	NA	NA	NA	NA	NA	NA
TG [17:3 _ 19:0 _ 17:2]	TG [53:5]	TG	866.736	884.769	H102 C56 O6 N1	-0.9	FApos		0.893448	0.387192	NA	NA	0.893448	NA	NA	NA	NA	NA	NA	NA	NA	NA	NA	NA	NA	NA	NA	NA	NA	NA	NA	NA	NA	0.00193436	NA	NA	NA	NA	NA	NA	NA	NA	NA	NA	NA	NA	NA	NA	NA
TG [17:3 _ 19:1 _ 17:1]	TG [53:5]	TG	866.736	884.769	H102 C56 O6 N1	-0.9	FApos		2.47321	1.07181	NA	NA	2.47321	NA	NA	NA	NA	NA	NA	NA	NA	NA	NA	NA	NA	NA	NA	NA	NA	NA	NA	NA	NA	0.688068	NA	NA	NA	NA	NA	NA	NA	NA	NA	NA	NA	NA	NA	NA	NA
TG [17:3 _ 19:2 _ 17:0]	TG [53:5]	TG	866.736	884.769	H102 C56 O6 N1	-0.9	FApos		0.670351	0.290509	NA	NA	0.670351	NA	NA	NA	NA	NA	NA	NA	NA	NA	NA	NA	NA	NA	NA	NA	NA	NA	NA	NA	NA	0.0417598	NA	NA	NA	NA	NA	NA	NA	NA	NA	NA	NA	NA	NA	NA	NA
TG [17:0 _ 18:1 _ 18:5]	TG [53:6]	TG	864.72	882.754	H100 C56 O6 N1	-0.46	FApos		0.822831	0.355759	NA	NA	0.822831	NA	NA	NA	NA	NA	NA	NA	NA	NA	NA	NA	NA	NA	NA	NA	NA	NA	NA	NA	NA	0.205455	NA	NA	NA	NA	NA	NA	NA	NA	NA	NA	NA	NA	NA	NA	NA
TG [17:0 _ 18:2 _ 18:4]	TG [53:6]	TG	864.72	882.754	H100 C56 O6 N1	-0.46	FApos		2.84578	1.2304	NA	NA	2.84578	NA	NA	NA	NA	NA	NA	NA	NA	NA	NA	NA	NA	NA	NA	NA	NA	NA	NA	NA	NA	1.32457	NA	NA	NA	NA	NA	NA	NA	NA	NA	NA	NA	NA	NA	NA	NA
TG [17:0 _ 18:3 _ 18:3]	TG [53:6]	TG	864.72	882.754	H100 C56 O6 N1	-0.46	FApos		2.74585	1.18719	NA	NA	2.74585	NA	NA	NA	NA	NA	NA	NA	NA	NA	NA	NA	NA	NA	NA	NA	NA	NA	NA	NA	NA	0.661541	NA	NA	NA	NA	NA	NA	NA	NA	NA	NA	NA	NA	NA	NA	NA
TG [17:1 _ 18:1 _ 18:4]	TG [53:6]	TG	864.72	882.754	H100 C56 O6 N1	-0.46	FApos		1.68398	0.728085	NA	NA	1.68398	NA	NA	NA	NA	NA	NA	NA	NA	NA	NA	NA	NA	NA	NA	NA	NA	NA	NA	NA	NA	0.117666	NA	NA	NA	NA	NA	NA	NA	NA	NA	NA	NA	NA	NA	NA	NA
TG [17:1 _ 18:2 _ 18:3]	TG [53:6]	TG	864.72	882.754	H100 C56 O6 N1	-0.46	FApos		3.08819	1.33521	NA	NA	3.08819	NA	NA	NA	NA	NA	NA	NA	NA	NA	NA	NA	NA	NA	NA	NA	NA	NA	NA	NA	NA	0.0165545	NA	NA	NA	NA	NA	NA	NA	NA	NA	NA	NA	NA	NA	NA	NA
TG [17:1 _ 19:4 _ 17:1]	TG [53:6]	TG	864.72	882.754	H100 C56 O6 N1	-0.46	FApos		2.32135	1.00366	NA	NA	2.32135	NA	NA	NA	NA	NA	NA	NA	NA	NA	NA	NA	NA	NA	NA	NA	NA	NA	NA	NA	NA	0.124322	NA	NA	NA	NA	NA	NA	NA	NA	NA	NA	NA	NA	NA	NA	NA
TG [17:1 _ 19:5 _ 17:0]	TG [53:6]	TG	864.72	882.754	H100 C56 O6 N1	-0.46	FApos		1.77654	0.768103	NA	NA	1.77654	NA	NA	NA	NA	NA	NA	NA	NA	NA	NA	NA	NA	NA	NA	NA	NA	NA	NA	NA	NA	0.646162	NA	NA	NA	NA	NA	NA	NA	NA	NA	NA	NA	NA	NA	NA	NA
TG [17:2 _ 18:1 _ 18:3]	TG [53:6]	TG	864.72	882.754	H100 C56 O6 N1	-0.46	FApos		1.75729	0.759783	NA	NA	1.75729	NA	NA	NA	NA	NA	NA	NA	NA	NA	NA	NA	NA	NA	NA	NA	NA	NA	NA	NA	NA	0.0822017	NA	NA	NA	NA	NA	NA	NA	NA	NA	NA	NA	NA	NA	NA	NA
TG [17:2 _ 18:2 _ 18:2]	TG [53:6]	TG	864.72	882.754	H100 C56 O6 N1	-0.46	FApos		2.77938	1.20169	NA	NA	2.77938	NA	NA	NA	NA	NA	NA	NA	NA	NA	NA	NA	NA	NA	NA	NA	NA	NA	NA	NA	NA	0.067133	NA	NA	NA	NA	NA	NA	NA	NA	NA	NA	NA	NA	NA	NA	NA
TG [17:2 _ 19:2 _ 17:2]	TG [53:6]	TG	864.72	882.754	H100 C56 O6 N1	-0.46	FApos		0.819102	0.354147	NA	NA	0.819102	NA	NA	NA	NA	NA	NA	NA	NA	NA	NA	NA	NA	NA	NA	NA	NA	NA	NA	NA	NA	0.136698	NA	NA	NA	NA	NA	NA	NA	NA	NA	NA	NA	NA	NA	NA	NA
TG [17:2 _ 19:4 _ 17:0]	TG [53:6]	TG	864.72	882.754	H100 C56 O6 N1	-0.46	FApos		0.770144	0.332979	NA	NA	0.770144	NA	NA	NA	NA	NA	NA	NA	NA	NA	NA	NA	NA	NA	NA	NA	NA	NA	NA	NA	NA	0.205935	NA	NA	NA	NA	NA	NA	NA	NA	NA	NA	NA	NA	NA	NA	NA
TG [17:3 _ 18:1 _ 18:2]	TG [53:6]	TG	864.72	882.754	H100 C56 O6 N1	-0.46	FApos		1.83788	0.794625	NA	NA	1.83788	NA	NA	NA	NA	NA	NA	NA	NA	NA	NA	NA	NA	NA	NA	NA	NA	NA	NA	NA	NA	0.0442085	NA	NA	NA	NA	NA	NA	NA	NA	NA	NA	NA	NA	NA	NA	NA
TG [17:3 _ 19:2 _ 17:1]	TG [53:6]	TG	864.72	882.754	H100 C56 O6 N1	-0.46	FApos		1.3134	0.567863	NA	NA	1.3134	NA	NA	NA	NA	NA	NA	NA	NA	NA	NA	NA	NA	NA	NA	NA	NA	NA	NA	NA	NA	0.327775	NA	NA	NA	NA	NA	NA	NA	NA	NA	NA	NA	NA	NA	NA	NA
TG [17:3 _ 18:2 _ 18:2]	TG [53:7]	TG	862.704	880.738	H98 C56 O6 N1	-1.46	FApos		1.30706	0.563803	NA	NA	1.30706	NA	NA	NA	NA	NA	NA	NA	NA	NA	NA	NA	NA	NA	NA	NA	NA	NA	NA	NA	NA	0.134718	NA	NA	NA	NA	NA	NA	NA	NA	NA	NA	NA	NA	NA	NA	NA
TG [18:1 _ 18:1 _ 18:1]	TG [54:3]	TG	884.783	902.817	H108 C57 O6 N1	-0.65	FApos		134.742	59.6086	NA	0.740666	134.001	NA	NA	NA	NA	NA	NA	NA	NA	NA	NA	NA	NA	NA	NA	NA	NA	NA	NA	NA	0.0368129	37.8757	NA	NA	NA	NA	NA	NA	NA	NA	NA	NA	NA	NA	NA	NA	NA
TG [18:2 _ 18:0 _ 18:2]	TG [54:4]	TG	882.767	900.801	H106 C57 O6 N1	-0.59	FApos		64.3597	28.4073	NA	NA	64.3597	NA	NA	NA	NA	NA	NA	NA	NA	NA	NA	NA	NA	NA	NA	NA	NA	NA	NA	NA	NA	22.691	NA	NA	NA	NA	NA	NA	NA	NA	NA	NA	NA	NA	NA	NA	NA
TG [18:3 _ 18:1 _ 18:1]	TG [54:5]	TG	880.751	898.785	H104 C57 O6 N1	-0.58	FApos		140.33	61.7977	NA	0.951832	137.179	1.00601	1.19283	NA	NA	NA	NA	NA	NA	NA	NA	NA	NA	NA	NA	NA	NA	NA	NA	NA	0.0807323	37.2741	0.0756675	0.165797	NA	NA	NA	NA	NA	NA	NA	NA	NA	NA	NA	NA	NA
TG [18:4 _ 18:0 _ 18:1]	TG [54:5]	TG	880.751	898.785	H104 C57 O6 N1	-0.58	FApos		91.5186	40.3026	NA	0.620342	89.4365	0.668703	0.793039	NA	NA	NA	NA	NA	NA	NA	NA	NA	NA	NA	NA	NA	NA	NA	NA	NA	0.0610296	24.6678	0.0608256	0.116005	NA	NA	NA	NA	NA	NA	NA	NA	NA	NA	NA	NA	NA
TG [18:2 _ 18:2 _ 18:2]	TG [54:6]	TG	878.736	896.769	H102 C57 O6 N1	-0.74	FApos		106.794	46.922	NA	0.593168	104.003	0.943917	1.25394	NA	NA	NA	NA	NA	NA	NA	NA	NA	NA	NA	NA	NA	NA	NA	NA	NA	0.0172326	26.779	0.00461183	0.149815	NA	NA	NA	NA	NA	NA	NA	NA	NA	NA	NA	NA	NA
TG [18:4 _ 18:0 _ 18:2]	TG [54:6]	TG	878.736	896.769	H102 C57 O6 N1	-0.74	FApos		35.4106	15.5583	NA	NA	35.4106	NA	NA	NA	NA	NA	NA	NA	NA	NA	NA	NA	NA	NA	NA	NA	NA	NA	NA	NA	NA	9.11887	NA	NA	NA	NA	NA	NA	NA	NA	NA	NA	NA	NA	NA	NA	NA
TG [18:4 _ 18:1 _ 18:1]	TG [54:6]	TG	878.736	896.769	H102 C57 O6 N1	-0.74	FApos		37.9641	16.6802	NA	NA	37.9641	NA	NA	NA	NA	NA	NA	NA	NA	NA	NA	NA	NA	NA	NA	NA	NA	NA	NA	NA	NA	9.88501	NA	NA	NA	NA	NA	NA	NA	NA	NA	NA	NA	NA	NA	NA	NA
TG [18:5 _ 18:0 _ 18:1]	TG [54:6]	TG	878.736	896.769	H102 C57 O6 N1	-0.74	FApos		29.1217	12.7951	NA	NA	29.1217	NA	NA	NA	NA	NA	NA	NA	NA	NA	NA	NA	NA	NA	NA	NA	NA	NA	NA	NA	NA	7.42167	NA	NA	NA	NA	NA	NA	NA	NA	NA	NA	NA	NA	NA	NA	NA
TG [18:3 _ 18:1 _ 18:3]	TG [54:7]	TG	876.72	894.754	H100 C57 O6 N1	-0.67	FApos		46.0145	20.1709	NA	NA	45.2666	NA	0.747857	NA	NA	NA	NA	NA	NA	NA	NA	NA	NA	NA	NA	NA	NA	NA	NA	NA	NA	14.5739	NA	0.111525	NA	NA	NA	NA	NA	NA	NA	NA	NA	NA	NA	NA	NA
TG [18:3 _ 18:2 _ 18:2]	TG [54:7]	TG	876.72	894.754	H100 C57 O6 N1	-0.67	FApos		56.7897	24.8944	NA	NA	55.8765	NA	0.913227	NA	NA	NA	NA	NA	NA	NA	NA	NA	NA	NA	NA	NA	NA	NA	NA	NA	NA	20.4023	NA	0.149999	NA	NA	NA	NA	NA	NA	NA	NA	NA	NA	NA	NA	NA
TG [18:4 _ 18:1 _ 18:2]	TG [54:7]	TG	876.72	894.754	H100 C57 O6 N1	-0.67	FApos		23.21	10.1743	NA	NA	23.21	NA	NA	NA	NA	NA	NA	NA	NA	NA	NA	NA	NA	NA	NA	NA	NA	NA	NA	NA	NA	8.66502	NA	NA	NA	NA	NA	NA	NA	NA	NA	NA	NA	NA	NA	NA	NA
TG [18:5 _ 18:1 _ 18:1]	TG [54:7]	TG	876.72	894.754	H100 C57 O6 N1	-0.67	FApos		15.1281	6.63156	NA	NA	15.1281	NA	NA	NA	NA	NA	NA	NA	NA	NA	NA	NA	NA	NA	NA	NA	NA	NA	NA	NA	NA	4.63783	NA	NA	NA	NA	NA	NA	NA	NA	NA	NA	NA	NA	NA	NA	NA
TG [18:3 _ 18:2 _ 18:3]	TG [54:8]	TG	874.705	892.738	H98 C57 O6 N1	-0.58	FApos		19.6098	8.57641	NA	NA	19.6098	NA	NA	NA	NA	NA	NA	NA	NA	NA	NA	NA	NA	NA	NA	NA	NA	NA	NA	NA	NA	0.970249	NA	NA	NA	NA	NA	NA	NA	NA	NA	NA	NA	NA	NA	NA	NA
TG [18:4 _ 18:2 _ 18:2]	TG [54:8]	TG	874.705	892.738	H98 C57 O6 N1	-0.58	FApos		10.3758	4.53788	NA	NA	10.3758	NA	NA	NA	NA	NA	NA	NA	NA	NA	NA	NA	NA	NA	NA	NA	NA	NA	NA	NA	NA	1.15482	NA	NA	NA	NA	NA	NA	NA	NA	NA	NA	NA	NA	NA	NA	NA
TG [18:3 _ 18:3 _ 18:3]	TG [54:9]	TG	872.689	890.723	H96 C57 O6 N1	-0.7	FApos		13.543	5.90941	NA	NA	13.543	NA	NA	NA	NA	NA	NA	NA	NA	NA	NA	NA	NA	NA	NA	NA	NA	NA	NA	NA	NA	1.94187	NA	NA	NA	NA	NA	NA	NA	NA	NA	NA	NA	NA	NA	NA	NA
TG [18:4 _ 18:2 _ 18:3]	TG [54:9]	TG	872.689	890.723	H96 C57 O6 N1	-0.7	FApos		5.61778	2.45129	NA	NA	5.61778	NA	NA	NA	NA	NA	NA	NA	NA	NA	NA	NA	NA	NA	NA	NA	NA	NA	NA	NA	NA	0.763316	NA	NA	NA	NA	NA	NA	NA	NA	NA	NA	NA	NA	NA	NA	NA
TG [18:1 _ 26:0 _ 18:1]	TG [62:2]	TG	998.924	1016.96	H126 C65 O6 N1	-0.24	FApos		2.12609	1.0619	NA	NA	2.12609	NA	NA	NA	NA	NA	NA	NA	NA	NA	NA	NA	NA	NA	NA	NA	NA	NA	NA	NA	NA	0.07031	NA	NA	NA	NA	NA	NA	NA	NA	NA	NA	NA	NA	NA	NA	NA
TG [18:2 _ 26:0 _ 18:2]	TG [62:4]	TG	994.892	1012.93	H122 C65 O6 N1	-0.83	FApos		1.56681	0.779401	NA	NA	1.56681	NA	NA	NA	NA	NA	NA	NA	NA	NA	NA	NA	NA	NA	NA	NA	NA	NA	NA	NA	NA	0.113757	NA	NA	NA	NA	NA	NA	NA	NA	NA	NA	NA	NA	NA	NA	NA
[truncated: 3 more columns]

## Sheet: SRM_quant_shotgun_results
	MolecularSpecies	LipidSpecies	Class	m/z	Sumformula_IonSpecies	Masserror [ppm]	Level	IsobaricOverlap	Blank	Fr02	Fr03	Fr04	Fr05	Fr06	Fr07	Fr08	Fr09	Fr1	Fr15	Fr16	Fr17	Fr19	Fr20	Fr21	Fr22	nonfractionatedExtract	sd_ Blank	sd_ Fr02	sd_ Fr03	sd_ Fr04	sd_ Fr05	sd_ Fr06	sd_ Fr07	sd_ Fr08	sd_ Fr09	sd_ Fr1	sd_ Fr15	sd_ Fr16	sd_ Fr17	sd_ Fr19	sd_ Fr20	sd_ Fr21	sd_ Fr22	sd_nonfractionatedExtract
	TG 56:8	TG 56:8	TG	920.769	H102 C59 O6 N1	-0.69	MS1pos	NA	NA	5.04237	NA	NA	NA	NA	NA	NA	NA	NA	NA	NA	NA	NA	NA	NA	NA	4.09548	NA	0.143989	NA	NA	NA	NA	NA	NA	NA	NA	NA	NA	NA	NA	NA	NA	NA	0.318449
	TG 56:7	TG 56:7	TG	922.785	H104 C59 O6 N1	-0.5	MS1pos	NA	NA	10.0051	NA	NA	NA	NA	NA	NA	NA	NA	NA	NA	NA	NA	NA	NA	NA	8.01136	NA	1.24371	NA	NA	NA	NA	NA	NA	NA	NA	NA	NA	NA	NA	NA	NA	NA	1.20027
	TG 56:6	TG 56:6	TG	924.801	H106 C59 O6 N1	-0.98	MS1pos	NA	NA	10.4103	NA	NA	NA	NA	NA	NA	NA	NA	NA	NA	NA	NA	NA	NA	NA	8.88534	NA	0.039937	NA	NA	NA	NA	NA	NA	NA	NA	NA	NA	NA	NA	NA	NA	NA	0.820692
	TG 56:4	TG 56:4	TG	928.832	H110 C59 O6 N1	-0.66	MS1pos	NA	NA	2.17283	NA	NA	NA	NA	NA	NA	NA	NA	NA	NA	NA	NA	NA	NA	NA	1.97546	NA	NA	NA	NA	NA	NA	NA	NA	NA	NA	NA	NA	NA	NA	NA	NA	NA	0.127494
	TG 54:7	TG 54:7	TG	894.753	H100 C57 O6 N1	-1.4	MS1pos	NA	NA	6.16448	NA	NA	NA	NA	NA	NA	NA	NA	NA	NA	NA	NA	NA	NA	NA	5.01349	NA	0.323613	NA	NA	NA	NA	NA	NA	NA	NA	NA	NA	NA	NA	NA	NA	NA	0.178273
	TG 54:6	TG 54:6	TG	896.77	H102 C57 O6 N1	-0.5	MS1pos	NA	NA	23.8497	NA	NA	NA	NA	NA	NA	NA	NA	NA	NA	NA	NA	NA	NA	NA	19.6168	NA	0.250972	0.046259	NA	NA	NA	NA	NA	NA	NA	NA	NA	NA	NA	NA	NA	NA	1.53189
	TG 54:5	TG 54:5	TG	898.785	H104 C57 O6 N1	-1.16	MS1pos	NA	NA	43.1347	NA	NA	NA	NA	NA	NA	NA	NA	NA	NA	NA	NA	NA	NA	NA	35.4359	NA	0.287131	2.39445	NA	NA	NA	NA	NA	NA	NA	NA	NA	NA	NA	NA	NA	NA	3.20129
	TG 54:4	TG 54:4	TG	900.801	H106 C57 O6 N1	-0.6	MS1pos	NA	NA	64.754	NA	NA	NA	NA	NA	NA	NA	NA	NA	NA	NA	NA	NA	NA	NA	51.0424	NA	1.114	4.2498	NA	NA	NA	NA	NA	NA	NA	NA	NA	NA	NA	NA	NA	NA	4.21766
	TG 54:3	TG 54:3	TG	902.817	H108 C57 O6 N1	-0.2	MS1pos	NA	NA	48.0363	NA	NA	NA	NA	NA	NA	NA	NA	NA	NA	NA	NA	NA	NA	NA	40.7378	NA	0.530617	0.157297	NA	NA	NA	NA	NA	NA	NA	NA	NA	NA	NA	NA	NA	NA	2.00899
	TG 53:4	TG 53:4	TG	886.785	H104 C56 O6 N1	-1.1	MS1pos	NA	NA	2.66092	NA	NA	NA	NA	NA	NA	NA	NA	NA	NA	NA	NA	NA	NA	NA	2.14021	NA	0.301372	NA	NA	NA	NA	NA	NA	NA	NA	NA	NA	NA	NA	NA	NA	NA	0.0873579
	TG 53:3	TG 53:3	TG	888.801	H106 C56 O6 N1	-0.38	MS1pos	NA	NA	4.59926	NA	NA	NA	NA	NA	NA	NA	NA	NA	NA	NA	NA	NA	NA	NA	3.69045	NA	0.457496	NA	NA	NA	NA	NA	NA	NA	NA	NA	NA	NA	NA	NA	NA	NA	0.277776
	TG 53:2	TG 53:2	TG	890.817	H108 C56 O6 N1	-0.14	MS1pos	NA	NA	2.78225	NA	NA	NA	NA	NA	NA	NA	NA	NA	NA	NA	NA	NA	NA	NA	2.43969	NA	0.307315	NA	NA	NA	NA	NA	NA	NA	NA	NA	NA	NA	NA	NA	NA	NA	0.385437
	TG 52:6	TG 52:6	TG	868.738	H98 C55 O6 N1	-0.93	MS1pos	NA	NA	3.78914	NA	NA	NA	NA	NA	NA	NA	NA	NA	NA	NA	NA	NA	NA	NA	3.08496	NA	0.854793	NA	NA	NA	NA	NA	NA	NA	NA	NA	NA	NA	NA	NA	NA	NA	0.271015
	TG 51:3	TG 51:3	TG	860.769	H102 C54 O6 N1	-1.08	MS1pos	NA	NA	4.45961	NA	NA	NA	NA	NA	NA	NA	NA	NA	NA	NA	NA	NA	NA	NA	3.7842	NA	0.53233	NA	NA	NA	NA	NA	NA	NA	NA	NA	NA	NA	NA	NA	NA	NA	0.346016
	TG 51:2	TG 51:2	TG	862.785	H104 C54 O6 N1	-0.58	MS1pos	NA	NA	5.59021	NA	NA	NA	NA	NA	NA	NA	NA	NA	NA	NA	NA	NA	NA	NA	4.65601	NA	0.27813	NA	NA	NA	NA	NA	NA	NA	NA	NA	NA	NA	NA	NA	NA	NA	0.118576
	TG 50:5	TG 50:5	TG	842.722	H96 C53 O6 N1	-1.36	MS1pos	NA	NA	2.77809	NA	NA	NA	NA	NA	NA	NA	NA	NA	NA	NA	NA	NA	NA	NA	2.23378	NA	NA	NA	NA	NA	NA	NA	NA	NA	NA	NA	NA	NA	NA	NA	NA	NA	0.0289872
	TG 50:4	TG 50:4	TG	844.738	H98 C53 O6 N1	-0.73	MS1pos	NA	NA	12.3827	NA	NA	NA	NA	NA	NA	NA	NA	NA	NA	NA	NA	NA	NA	NA	10.9238	NA	1.09963	NA	NA	NA	NA	NA	NA	NA	NA	NA	NA	NA	NA	NA	NA	NA	0.782648
	TG 50:2	TG 50:2	TG	848.769	H102 C53 O6 N1	-0.86	MS1pos	NA	NA	78.1353	NA	NA	NA	NA	NA	NA	NA	NA	NA	NA	NA	NA	NA	NA	NA	68.1428	NA	1.79828	3.00183	NA	NA	NA	NA	NA	NA	NA	NA	NA	NA	NA	NA	NA	NA	2.68654
	TG 50:0	TG 50:0	TG	852.801	H106 C53 O6 N1	-0.7	MS1pos	NA	NA	3.28676	NA	NA	NA	NA	NA	NA	NA	NA	NA	NA	NA	NA	NA	NA	NA	2.3007	NA	0.506479	NA	NA	NA	NA	NA	NA	NA	NA	NA	NA	NA	NA	NA	NA	NA	0.0668928
	TG 49:1	TG 49:1	TG	836.77	H102 C52 O6 N1	-0.49	MS1pos	NA	NA	1.98677	NA	NA	NA	NA	NA	NA	NA	NA	NA	NA	NA	NA	NA	NA	NA	1.99107	NA	0.0855117	NA	NA	NA	NA	NA	NA	NA	NA	NA	NA	NA	NA	NA	NA	NA	0.0259362
	TG 48:2	TG 48:2	TG	820.739	H98 C51 O6 N1	-0.45	MS1pos	NA	NA	16.4498	NA	NA	NA	NA	NA	NA	NA	NA	NA	NA	NA	NA	NA	NA	NA	15.8169	NA	0.193786	NA	NA	NA	NA	NA	NA	NA	NA	NA	NA	NA	NA	NA	NA	NA	0.118659
	TG 48:1	TG 48:1	TG	822.754	H100 C51 O6 N1	-0.39	MS1pos	NA	NA	19.2525	NA	NA	NA	NA	NA	NA	NA	NA	NA	NA	NA	NA	NA	NA	NA	17.822	NA	0.152416	0.582086	NA	NA	NA	NA	NA	NA	NA	NA	NA	NA	NA	NA	NA	NA	0.117129
	TG 48:0	TG 48:0	TG	824.77	H102 C51 O6 N1	-0.72	MS1pos	NA	NA	6.25747	NA	NA	NA	NA	NA	NA	NA	NA	NA	NA	NA	NA	NA	NA	NA	5.26418	NA	0.0330693	NA	NA	NA	NA	NA	NA	NA	NA	NA	NA	NA	NA	NA	NA	NA	0.263491
	TG 46:1	TG 46:1	TG	794.723	H96 C49 O6 N1	-0.73	MS1pos	NA	NA	5.00879	NA	NA	NA	NA	NA	NA	NA	NA	NA	NA	NA	NA	NA	NA	NA	4.88754	NA	0.128841	NA	NA	NA	NA	NA	NA	NA	NA	NA	NA	NA	NA	NA	NA	NA	0.124046
	TG 46:0	TG 46:0	TG	796.738	H98 C49 O6 N1	-0.71	MS1pos	NA	NA	2.96957	NA	NA	NA	NA	NA	NA	NA	NA	NA	NA	NA	NA	NA	NA	NA	2.69792	NA	0.0235983	NA	NA	NA	NA	NA	NA	NA	NA	NA	NA	NA	NA	NA	NA	NA	0.0060762
	SM d18:1 _ 25:1	SM d43:2	SM	827.7	H96 C48 N2 O6 P1	-0.46	MS1pos	NA	NA	NA	NA	NA	NA	NA	NA	NA	NA	NA	NA	NA	NA	NA	NA	1.56142	NA	NA	NA	NA	NA	NA	NA	NA	NA	NA	NA	NA	NA	NA	NA	NA	NA	0	NA	NA
	SM d18:1 _ 24:3	SM d42:4	SM	809.652	H90 C47 N2 O6 P1	-1.53	MS1pos	NA	NA	NA	NA	NA	NA	NA	NA	NA	NA	NA	NA	NA	NA	NA	NA	3.77134	NA	3.39911	NA	NA	NA	NA	NA	NA	NA	NA	NA	NA	NA	NA	NA	NA	NA	0	NA	0.360796
	SM d18:1 _ 24:2	SM d42:3	SM	811.668	H92 C47 N2 O6 P1	-1.04	MS1pos	NA	NA	NA	NA	NA	NA	NA	NA	NA	NA	NA	NA	NA	NA	NA	NA	22.3542	NA	16.3977	NA	NA	NA	NA	NA	NA	NA	NA	NA	NA	NA	NA	NA	NA	NA	0	NA	0.448989
	SM d18:1 _ 24:1	SM d42:2	SM	813.684	H94 C47 N2 O6 P1	-0.95	MS1pos	NA	NA	NA	NA	NA	NA	NA	NA	NA	NA	NA	NA	NA	NA	NA	NA	42.9237	NA	31.7946	NA	NA	NA	NA	NA	NA	NA	NA	NA	NA	NA	NA	NA	NA	NA	0	NA	0.210567
	SM d18:1 _ 24:0	SM d42:1	SM	815.7	H96 C47 N2 O6 P1	-0.1	MS1pos	NA	NA	NA	NA	NA	NA	NA	NA	NA	NA	NA	NA	NA	NA	NA	NA	15.8756	NA	10.6969	NA	NA	NA	NA	NA	NA	NA	NA	NA	NA	NA	NA	NA	NA	NA	0	NA	0.213489
	SM d18:1 _ 23:1	SM d41:2	SM	799.669	H92 C46 N2 O6 P1	-0.15	MS1pos	NA	NA	NA	NA	NA	NA	NA	NA	NA	NA	NA	NA	NA	NA	NA	NA	7.12436	NA	5.04489	NA	NA	NA	NA	NA	NA	NA	NA	NA	NA	NA	NA	NA	NA	NA	0	NA	0.0458188
	SM d18:1 _ 23:0	SM d41:1	SM	801.684	H94 C46 N2 O6 P1	-0.31	MS1pos	NA	NA	NA	NA	NA	NA	NA	NA	NA	NA	NA	NA	NA	NA	NA	NA	9.80224	NA	6.88163	NA	NA	NA	NA	NA	NA	NA	NA	NA	NA	NA	NA	NA	NA	NA	0	NA	0.104526
	SM d18:1 _ 22:2	SM d40:3	SM	783.636	H88 C45 N2 O6 P1	-1.25	MS1pos	NA	NA	NA	NA	NA	NA	NA	NA	NA	NA	NA	NA	NA	NA	NA	NA	2.14997	NA	NA	NA	NA	NA	NA	NA	NA	NA	NA	NA	NA	NA	NA	NA	NA	NA	0	NA	NA
	SM d18:1 _ 22:1	SM d40:2	SM	785.652	H90 C45 N2 O6 P1	-1.05	MS1pos	NA	NA	NA	NA	NA	NA	NA	NA	NA	NA	NA	NA	NA	NA	NA	NA	17.0359	NA	14.3209	NA	NA	NA	NA	NA	NA	NA	NA	NA	NA	NA	NA	NA	NA	NA	0	NA	0.641982
	SM d18:1 _ 22:0	SM d40:1	SM	787.667	H92 C45 N2 O6 P1	-1.89	MS1pos	NA	NA	NA	NA	NA	NA	NA	NA	NA	NA	NA	NA	NA	NA	NA	NA	23.6044	NA	17.6047	NA	NA	NA	NA	NA	NA	NA	NA	NA	NA	NA	NA	NA	NA	NA	0	NA	0.0870947
	SM d18:1 _ 21:0	SM d39:1	SM	773.652	H90 C44 N2 O6 P1	-1.34	MS1pos	NA	NA	NA	NA	NA	NA	NA	NA	NA	NA	NA	NA	NA	NA	NA	NA	3.19027	NA	2.66361	NA	NA	NA	NA	NA	NA	NA	NA	NA	NA	NA	NA	NA	NA	NA	0	NA	0.0164796
	SM d18:1 _ 20:1	SM d38:2	SM	757.622	H86 C43 N2 O6 P1	0.61	MS1pos	NA	NA	NA	NA	NA	NA	NA	NA	NA	NA	NA	NA	NA	NA	NA	NA	4.30828	NA	3.1117	NA	NA	NA	NA	NA	NA	NA	NA	NA	NA	NA	NA	NA	NA	NA	0	NA	0.147493
	SM d18:1 _ 20:0	SM d38:1	SM	759.637	H88 C43 N2 O6 P1	-0.76	MS1pos	NA	NA	NA	NA	NA	NA	NA	NA	NA	NA	NA	NA	NA	NA	NA	NA	9.87778	NA	8.43735	NA	NA	NA	NA	NA	NA	NA	NA	NA	NA	NA	NA	NA	NA	NA	0	NA	0.548287
	SM d18:1 _ 18:3	SM d36:4	SM	725.558	H78 C41 N2 O6 P1	-1.35	MS1pos	NA	NA	NA	NA	NA	NA	NA	NA	NA	NA	NA	NA	NA	NA	NA	NA	4.92559	NA	6.65866	NA	NA	NA	NA	NA	NA	NA	NA	NA	NA	NA	NA	NA	NA	NA	0	NA	0.0176306
	SM d18:1 _ 18:1	SM d36:2	SM	729.59	H82 C41 N2 O6 P1	-0.09	MS1pos	NA	NA	NA	NA	NA	NA	NA	NA	NA	NA	NA	NA	NA	NA	NA	NA	8.97165	NA	8.52075	NA	NA	NA	NA	NA	NA	NA	NA	NA	NA	NA	NA	NA	NA	NA	0	NA	0.171023
	SM d18:1 _ 18:0	SM d36:1	SM	731.605	H84 C41 N2 O6 P1	-1.6	MS1pos	NA	NA	NA	NA	NA	NA	NA	NA	NA	NA	NA	NA	NA	NA	NA	NA	15.9337	NA	14.4512	NA	NA	NA	NA	NA	NA	NA	NA	NA	NA	NA	NA	NA	NA	NA	0	NA	0.354436
	SM d18:1 _ 17:0	SM d35:1	SM	717.59	H82 C40 N2 O6 P1	-0.76	MS1pos	NA	NA	NA	NA	NA	NA	NA	NA	NA	NA	NA	NA	NA	NA	NA	NA	2.07491	NA	NA	NA	NA	NA	NA	NA	NA	NA	NA	NA	NA	NA	NA	NA	NA	NA	0	NA	NA
	SM d18:1 _ 16:1	SM d34:2	SM	701.558	H78 C39 N2 O6 P1	-1.1	MS1pos	NA	NA	NA	NA	NA	NA	NA	NA	NA	NA	NA	NA	NA	NA	NA	NA	11.5376	NA	14.062	NA	NA	NA	NA	NA	NA	NA	NA	NA	NA	NA	NA	NA	NA	NA	0	NA	0.132667
	SM d18:1 _ 16:0	SM d34:1	SM	703.574	H80 C39 N2 O6 P1	-1.35	MS1pos	NA	NA	NA	NA	NA	NA	NA	NA	NA	NA	NA	NA	NA	NA	NA	NA	81.2256	NA	93.5914	NA	NA	NA	NA	NA	NA	NA	NA	NA	NA	NA	NA	NA	NA	NA	0	NA	2.66976
	SM d18:1 _ 15:0	SM d33:1	SM	689.559	H78 C38 N2 O6 P1	-0.58	MS1pos	NA	NA	NA	NA	NA	NA	NA	NA	NA	NA	NA	NA	NA	NA	NA	NA	3.23174	NA	3.58732	NA	NA	NA	NA	NA	NA	NA	NA	NA	NA	NA	NA	NA	NA	NA	0	NA	0.0768585
	SM d18:1 _ 14:0	SM d32:1	SM	675.543	H76 C37 N2 O6 P1	-0.94	MS1pos	NA	NA	NA	NA	NA	NA	NA	NA	NA	NA	NA	NA	NA	NA	NA	NA	5.50584	NA	6.84468	NA	NA	NA	NA	NA	NA	NA	NA	NA	NA	NA	NA	NA	NA	NA	0	NA	0.48035
	PE O-18:1 _ 22:6	PE O-40:7	PE	774.546	H77 C45 N1 O7 P1	2.01	FAneg	NA	NA	NA	NA	NA	NA	NA	NA	NA	NA	NA	0.323137	NA	NA	NA	NA	NA	NA	0.877672	NA	NA	NA	NA	NA	NA	NA	NA	NA	NA	NA	NA	NA	NA	NA	NA	NA	0.0918396
	PE O-18:1 _ 22:5	PE O-40:6	PE	776.561	H79 C45 N1 O7 P1	1.92	FAneg	NA	NA	NA	NA	NA	NA	NA	NA	NA	NA	NA	0.491542	NA	NA	NA	NA	NA	NA	0.777343	NA	NA	NA	NA	NA	NA	NA	NA	NA	NA	0.00648194	NA	NA	NA	NA	NA	NA	0.012307
	PE O-20:1 _ 20:4	PE O-40:5	PE	778.576	H81 C45 N1 O7 P1	0.41	FAneg	NA	NA	NA	NA	NA	NA	NA	NA	NA	NA	NA	NA	NA	NA	NA	NA	NA	NA	2.07168	NA	NA	NA	NA	NA	NA	NA	NA	NA	NA	NA	NA	NA	NA	NA	NA	NA	0.292761
	PE O-16:1 _ 22:6	PE O-38:7	PE	746.515	H73 C43 N1 O7 P1	1.99	FAneg	NA	NA	NA	NA	NA	NA	NA	NA	NA	NA	NA	0.310916	NA	NA	NA	NA	NA	NA	0.88698	NA	NA	NA	NA	NA	NA	NA	NA	NA	NA	NA	NA	NA	NA	NA	NA	NA	0.0353549
	PE O-18:2 _ 20:4	PE O-38:6	PE	748.53	H75 C43 N1 O7 P1	1.98	FAneg	NA	NA	NA	NA	NA	NA	NA	NA	NA	NA	NA	3.19128	2.92481	NA	NA	NA	NA	NA	4.65725	NA	NA	NA	NA	NA	NA	NA	NA	NA	NA	0.0880403	NA	NA	NA	NA	NA	NA	0.196949
	PE O-16:1 _ 22:5	PE O-38:6	PE	748.53	H75 C43 N1 O7 P1	1.98	FAneg	NA	NA	NA	NA	NA	NA	NA	NA	NA	NA	NA	0.754954	NA	NA	NA	NA	NA	NA	1.11075	NA	NA	NA	NA	NA	NA	NA	NA	NA	NA	0.0783265	NA	NA	NA	NA	NA	NA	0.110291
	PE O-18:1 _ 20:4	PE O-38:5	PE	750.545	H77 C43 N1 O7 P1	1.54	FAneg	NA	NA	NA	NA	NA	NA	NA	NA	NA	NA	NA	6.29592	4.63468	NA	NA	NA	NA	NA	8.59989	NA	NA	NA	NA	NA	NA	NA	NA	NA	NA	0.966154	NA	NA	NA	NA	NA	NA	0.435816
	PE O-18:1 _ 20:3	PE O-38:4	PE	752.561	H79 C43 N1 O7 P1	0.95	FAneg	NA	NA	NA	NA	NA	NA	NA	NA	NA	NA	NA	1.12285	NA	NA	NA	NA	NA	NA	1.19633	NA	NA	NA	NA	NA	NA	NA	NA	NA	NA	0.0191254	NA	NA	NA	NA	NA	NA	0.0270452
	PE O-16:1 _ 20:4	PE O-36:5	PE	722.515	H73 C41 N1 O7 P1	2.31	FAneg	NA	NA	NA	NA	NA	NA	NA	NA	NA	NA	NA	4.32715	3.58767	NA	NA	NA	NA	NA	6.28562	NA	NA	NA	NA	NA	NA	NA	NA	NA	NA	0.124188	NA	NA	NA	NA	NA	NA	0.232859
	PE O-18:2 _ 18:2	PE O-36:4	PE	724.53	H75 C41 N1 O7 P1	1.51	FAneg	NA	NA	NA	NA	NA	NA	NA	NA	NA	NA	NA	1.76445	NA	NA	NA	NA	NA	NA	1.99782	NA	NA	NA	NA	NA	NA	NA	NA	NA	NA	0.159329	NA	NA	NA	NA	NA	NA	0.104833
	PE O-18:1 _ 18:2	PE O-36:3	PE	726.546	H77 C41 N1 O7 P1	1.99	FAneg	NA	NA	NA	NA	NA	NA	NA	NA	NA	NA	NA	6.43326	NA	NA	NA	NA	NA	NA	7.91377	NA	NA	NA	NA	NA	NA	NA	NA	NA	NA	0.668565	NA	NA	NA	NA	NA	NA	0.0866484
	PE O-16:1 _ 18:2	PE O-34:3	PE	698.514	H73 C39 N1 O7 P1	1.47	FAneg	NA	NA	NA	NA	NA	NA	NA	NA	NA	NA	NA	2.69783	NA	NA	NA	NA	NA	NA	2.6882	NA	NA	NA	NA	NA	NA	NA	NA	NA	NA	0.051259	NA	NA	NA	NA	NA	NA	0.269034
	PE 22:6 _ 18:1	PE 40:7	PE	788.523	H75 C45 N1 O8 P1	-0.53	FAneg	NA	NA	NA	NA	NA	NA	NA	NA	NA	NA	NA	NA	NA	NA	NA	NA	NA	NA	1.25818	NA	NA	NA	NA	NA	NA	NA	NA	NA	NA	NA	NA	NA	NA	NA	NA	NA	0.469014
	PE 22:6 _ 18:0	PE 40:6	PE	790.541	H77 C45 N1 O8 P1	1.79	FAneg	NA	NA	NA	NA	NA	NA	NA	NA	NA	NA	NA	NA	NA	NA	NA	NA	NA	NA	0.739708	NA	NA	NA	NA	NA	NA	NA	NA	NA	NA	NA	NA	NA	NA	NA	NA	NA	0.101746
	PE 22:5 _ 18:0	PE 40:5	PE	792.555	H79 C45 N1 O8 P1	-0.04	FAneg	NA	NA	NA	NA	NA	NA	NA	NA	NA	NA	NA	NA	NA	NA	NA	NA	NA	NA	0.70596	NA	NA	NA	NA	NA	NA	NA	NA	NA	NA	NA	NA	NA	NA	NA	NA	NA	0.0265437
	PE 22:4 _ 18:0	PE 40:4	PE	794.572	H81 C45 N1 O8 P1	1.77	FAneg	NA	NA	NA	NA	NA	NA	NA	NA	NA	NA	NA	NA	NA	NA	NA	NA	NA	NA	1.96102	NA	NA	NA	NA	NA	NA	NA	NA	NA	NA	NA	NA	NA	NA	NA	NA	NA	0.17493
	PE 22:6 _ 16:0	PE 38:6	PE	762.509	H73 C43 N1 O8 P1	1.89	FAneg	NA	NA	NA	NA	NA	NA	NA	NA	NA	NA	NA	0.535238	NA	NA	NA	NA	NA	NA	1.23412	NA	NA	NA	NA	NA	NA	NA	NA	NA	NA	0.0634105	NA	NA	NA	NA	NA	NA	0.112712
	PE 20:4 _ 18:2	PE 38:6	PE	762.509	H73 C43 N1 O8 P1	1.89	FAneg	NA	NA	NA	NA	NA	NA	NA	NA	NA	NA	NA	NA	NA	NA	NA	NA	NA	NA	0.213874	NA	NA	NA	NA	NA	NA	NA	NA	NA	NA	NA	NA	NA	NA	NA	NA	NA	0.00608089
	PE 20:4 _ 18:1	PE 38:5	PE	764.525	H75 C43 N1 O8 P1	1.57	FAneg	NA	NA	NA	NA	NA	NA	NA	NA	NA	NA	NA	0.715164	NA	NA	NA	NA	NA	NA	1.13934	NA	NA	NA	NA	NA	NA	NA	NA	NA	NA	0.00397807	NA	NA	NA	NA	NA	NA	0.0408278
	PE 22:5 _ 16:0	PE 38:5	PE	764.525	H75 C43 N1 O8 P1	1.57	FAneg	NA	NA	NA	NA	NA	NA	NA	NA	NA	NA	NA	0.267564	NA	NA	NA	NA	NA	NA	1.08851	NA	NA	NA	NA	NA	NA	NA	NA	NA	NA	NA	NA	NA	NA	NA	NA	NA	0.0585332
	PE 20:4 _ 18:0	PE 38:4	PE	766.541	H77 C43 N1 O8 P1	1.66	FAneg	NA	NA	NA	NA	NA	NA	NA	NA	NA	NA	NA	2.71524	NA	NA	NA	NA	NA	NA	7.83894	NA	NA	NA	NA	NA	NA	NA	NA	NA	NA	0.259986	NA	NA	NA	NA	NA	NA	0.274065
	PE 20:3 _ 18:1	PE 38:4	PE	766.541	H77 C43 N1 O8 P1	1.66	FAneg	NA	NA	NA	NA	NA	NA	NA	NA	NA	NA	NA	NA	NA	NA	NA	NA	NA	NA	0.446476	NA	NA	NA	NA	NA	NA	NA	NA	NA	NA	NA	NA	NA	NA	NA	NA	NA	0.0216945
	PE 20:3 _ 18:0	PE 38:3	PE	768.555	H79 C43 N1 O8 P1	0.62	FAneg	NA	NA	NA	NA	NA	NA	NA	NA	NA	NA	NA	0.449808	NA	NA	NA	NA	NA	NA	2.07823	NA	NA	NA	NA	NA	NA	NA	NA	NA	NA	0.0450206	NA	NA	NA	NA	NA	NA	0.139339
	PE 20:2 _ 18:0	PE 38:2	PE	770.569	H81 C43 N1 O8 P1	-1.59	FAneg	NA	NA	NA	NA	NA	NA	NA	NA	NA	NA	NA	NA	NA	NA	NA	NA	NA	NA	3.4769	NA	NA	NA	NA	NA	NA	NA	NA	NA	NA	NA	NA	NA	NA	NA	NA	NA	0.170769
	PE 20:4 _ 16:0	PE 36:4	PE	738.51	H73 C41 N1 O8 P1	2.66	FAneg	NA	NA	NA	NA	NA	NA	NA	NA	NA	NA	NA	2.18453	NA	NA	NA	NA	NA	NA	3.18423	NA	NA	NA	NA	NA	NA	NA	NA	NA	NA	0.0435133	NA	NA	NA	NA	NA	NA	0.238186
	PE 18:2 _ 18:2	PE 36:4	PE	738.51	H73 C41 N1 O8 P1	2.66	FAneg	NA	NA	NA	NA	NA	NA	NA	NA	NA	NA	NA	0.899282	NA	NA	NA	NA	NA	NA	0.95261	NA	NA	NA	NA	NA	NA	NA	NA	NA	NA	0.158578	NA	NA	NA	NA	NA	NA	0.085478
	PE 18:1 _ 18:2	PE 36:3	PE	740.525	H75 C41 N1 O8 P1	1.31	FAneg	NA	NA	NA	NA	NA	NA	NA	NA	NA	NA	NA	2.27206	NA	NA	NA	NA	NA	NA	3.34317	NA	NA	NA	NA	NA	NA	NA	NA	NA	NA	0.159145	NA	NA	NA	NA	NA	NA	0.0533609
	PE 20:3 _ 16:0	PE 36:3	PE	740.525	H75 C41 N1 O8 P1	1.31	FAneg	NA	NA	NA	NA	NA	NA	NA	NA	NA	NA	NA	NA	NA	NA	NA	NA	NA	NA	0.277947	NA	NA	NA	NA	NA	NA	NA	NA	NA	NA	NA	NA	NA	NA	NA	NA	NA	0.0335404
	PE 18:0 _ 18:2	PE 36:2	PE	742.54	H77 C41 N1 O8 P1	0.92	FAneg	NA	NA	NA	NA	NA	NA	NA	NA	NA	NA	NA	2.67439	3.93106	NA	NA	NA	NA	NA	18.8645	NA	NA	NA	NA	NA	NA	NA	NA	NA	NA	0.101374	NA	NA	NA	NA	NA	NA	0.0403379
	PE 18:1 _ 18:1	PE 36:2	PE	742.54	H77 C41 N1 O8 P1	0.92	FAneg	NA	NA	NA	NA	NA	NA	NA	NA	NA	NA	NA	0.86637	3.04243	NA	NA	NA	NA	NA	1.02809	NA	NA	NA	NA	NA	NA	NA	NA	NA	NA	0.178059	NA	NA	NA	NA	NA	NA	0.0324217
	PE 18:0 _ 18:1	PE 36:1	PE	744.557	H79 C41 N1 O8 P1	3.07	FAneg	NA	NA	NA	NA	NA	NA	NA	NA	NA	NA	NA	0.843192	NA	NA	NA	NA	NA	NA	7.60062	NA	NA	NA	NA	NA	NA	NA	NA	NA	NA	0.248218	NA	NA	NA	NA	NA	NA	0.273584
	PE 18:2 _ 16:0	PE 34:2	PE	714.509	H73 C39 N1 O8 P1	1.07	FAneg	NA	NA	NA	NA	NA	NA	NA	NA	NA	NA	NA	2.07381	3.11416	NA	NA	NA	NA	NA	2.41221	NA	NA	NA	NA	NA	NA	NA	NA	NA	NA	0.0417071	NA	NA	NA	NA	NA	NA	0.00492395
	PE 18:1 _ 16:0	PE 34:1	PE	716.525	H75 C39 N1 O8 P1	1.34	FAneg	NA	NA	NA	NA	NA	NA	NA	NA	NA	NA	NA	1.20238	NA	NA	NA	NA	NA	NA	1.34833	NA	NA	NA	NA	NA	NA	NA	NA	NA	NA	0.0378588	NA	NA	NA	NA	NA	NA	0.0730631
	PE 18:0 _ 16:1	PE 34:1	PE	716.525	H75 C39 N1 O8 P1	1.34	FAneg	NA	NA	NA	NA	NA	NA	NA	NA	NA	NA	NA	NA	NA	NA	NA	NA	NA	NA	1.30181	NA	NA	NA	NA	NA	NA	NA	NA	NA	NA	NA	NA	NA	NA	NA	NA	NA	0.0329993
	PE 18:0 _ 16:0	PE 34:0	PE	718.539	H77 C39 N1 O8 P1	0.19	FAneg	NA	NA	NA	NA	NA	NA	NA	NA	NA	NA	NA	NA	NA	NA	NA	NA	NA	NA	1.19564	NA	NA	NA	NA	NA	NA	NA	NA	NA	NA	NA	NA	NA	NA	NA	NA	NA	0.0814205
	PC O-38:6	PC O-38:6	PC	836.582	H83 C47 N1 O9 P1	1.65	MS1neg	NA	NA	NA	NA	NA	NA	NA	NA	NA	NA	NA	NA	NA	NA	NA	4.23313	NA	NA	5.46724	NA	NA	NA	NA	NA	NA	NA	NA	NA	NA	NA	NA	NA	NA	0.309712	NA	NA	0.462584
	PC O-38:5	PC O-38:5	PC	838.598	H85 C47 N1 O9 P1	1.9	MS1neg	NA	NA	NA	NA	NA	NA	NA	NA	NA	NA	NA	NA	NA	NA	NA	11.2641	NA	NA	10.016	NA	NA	NA	NA	NA	NA	NA	NA	NA	NA	NA	NA	NA	NA	0.400674	NA	NA	0.367581
	PC O-38:4	PC O-38:4	PC	840.615	H87 C47 N1 O9 P1	2.5	MS1neg	NA	NA	NA	NA	NA	NA	NA	NA	NA	NA	294.125	NA	NA	NA	NA	4.69738	NA	NA	4.40851	NA	NA	NA	NA	NA	NA	NA	NA	NA	NA	NA	NA	NA	NA	0.332341	NA	NA	NA
	PC O-36:5	PC O-36:5	PC	810.567	H81 C45 N1 O9 P1	2.29	MS1neg	NA	NA	NA	NA	NA	NA	NA	NA	NA	NA	NA	NA	NA	NA	NA	8.63348	NA	NA	11.1831	NA	NA	NA	NA	NA	NA	NA	NA	NA	NA	NA	NA	NA	NA	0.462168	NA	NA	0.450812
	PC O-36:4	PC O-36:4	PC	812.582	H83 C45 N1 O9 P1	1.74	MS1neg	NA	NA	NA	NA	NA	NA	NA	NA	NA	NA	NA	NA	NA	NA	NA	10.5598	NA	NA	10.3558	NA	NA	NA	NA	NA	NA	NA	NA	NA	NA	NA	NA	NA	NA	0.240186	NA	NA	1.18724
	PC O-36:3	PC O-36:3	PC	814.598	H85 C45 N1 O9 P1	1.64	MS1neg	NA	NA	NA	NA	NA	NA	NA	NA	NA	NA	352.638	NA	NA	NA	NA	3.85126	NA	NA	3.56447	NA	NA	NA	NA	NA	NA	NA	NA	NA	NA	NA	NA	NA	NA	0.0238665	NA	NA	NA
	PC 40:7	PC 40:7	PC	876.577	H83 C49 N1 O10 P1	1.48	MS1neg	NA	NA	NA	NA	NA	NA	NA	NA	NA	NA	NA	NA	NA	NA	NA	3.68383	NA	NA	NA	NA	NA	NA	NA	NA	NA	NA	NA	NA	NA	NA	NA	NA	NA	0.238873	NA	NA	NA
	PC 40:6	PC 40:6	PC	878.593	H85 C49 N1 O10 P1	1.8	MS1neg	NA	NA	NA	NA	NA	NA	NA	NA	NA	NA	NA	NA	NA	NA	NA	14.2115	NA	NA	12.6955	NA	NA	NA	NA	NA	NA	NA	NA	NA	NA	NA	NA	NA	NA	0.494762	NA	NA	0.953591
	PC 40:5	PC 40:5	PC	880.608	H87 C49 N1 O10 P1	0.75	MS1neg	NA	NA	NA	NA	NA	NA	NA	NA	NA	NA	209.12	NA	NA	NA	NA	7.1334	NA	NA	7.58553	NA	NA	NA	NA	NA	NA	NA	NA	NA	NA	NA	NA	NA	NA	0.292028	NA	NA	0.204185
	PC 38:7	PC 38:7	PC	848.546	H79 C47 N1 O10 P1	1.3	MS1neg	NA	NA	NA	NA	NA	NA	NA	NA	NA	NA	NA	NA	NA	NA	NA	NA	NA	NA	3.97935	NA	NA	NA	NA	NA	NA	NA	NA	NA	NA	NA	NA	NA	NA	NA	NA	NA	0.0544737
	PC 38:6	PC 38:6	PC	850.562	H81 C47 N1 O10 P1	2.28	MS1neg	NA	NA	NA	NA	NA	NA	NA	NA	NA	NA	NA	NA	NA	NA	NA	42.3	NA	47.1697	40.696	NA	NA	NA	NA	NA	NA	NA	NA	NA	NA	NA	NA	NA	NA	2.53805	NA	NA	1.56079
	PC 38:5	PC 38:5	PC	852.578	H83 C47 N1 O10 P1	1.99	MS1neg	NA	NA	NA	NA	NA	NA	NA	NA	NA	NA	NA	NA	NA	NA	NA	42.6441	NA	NA	39.9436	NA	NA	NA	NA	NA	NA	NA	NA	NA	NA	NA	NA	NA	NA	0.889534	NA	NA	1.36811
	PC 38:4	PC 38:4	PC	854.593	H85 C47 N1 O10 P1	1.8	MS1neg	NA	NA	NA	NA	NA	NA	NA	NA	NA	NA	NA	NA	NA	NA	NA	91.1107	116.18	NA	88.9128	NA	NA	NA	NA	NA	NA	NA	NA	NA	NA	NA	NA	NA	NA	1.3702	NA	NA	2.91221
	PC 38:3	PC 38:3	PC	856.61	H87 C47 N1 O10 P1	2.91	MS1neg	NA	NA	NA	NA	NA	NA	NA	NA	NA	NA	202.674	NA	NA	NA	NA	24.8841	NA	NA	23.7766	NA	NA	NA	NA	NA	NA	NA	NA	NA	NA	NA	NA	NA	NA	0.465186	NA	NA	1.38283
	PC 37:5	PC 37:5	PC	838.562	H81 C46 N1 O10 P1	1.85	MS1neg	NA	NA	NA	NA	NA	NA	NA	NA	NA	NA	NA	NA	NA	NA	NA	NA	NA	NA	4.24752	NA	NA	NA	NA	NA	NA	NA	NA	NA	NA	NA	NA	NA	NA	NA	NA	NA	0.0824239
	PC 37:4	PC 37:4	PC	840.578	H83 C46 N1 O10 P1	2.47	MS1neg	NA	NA	NA	NA	NA	NA	NA	NA	NA	NA	272.699	NA	NA	NA	NA	NA	NA	NA	7.29222	NA	NA	NA	NA	NA	NA	NA	NA	NA	NA	NA	NA	NA	NA	NA	NA	NA	0.455336
	PC 36:5	PC 36:5	PC	824.546	H79 C45 N1 O10 P1	2.04	MS1neg	NA	NA	NA	NA	NA	NA	NA	NA	NA	NA	NA	NA	NA	NA	NA	11.7489	NA	NA	30.0757	NA	NA	NA	NA	NA	NA	NA	NA	NA	NA	NA	NA	NA	NA	1.10449	NA	NA	1.34295
	PC 36:4	PC 36:4	PC	826.562	H81 C45 N1 O10 P1	1.92	MS1neg	NA	NA	NA	NA	NA	NA	NA	NA	NA	NA	NA	NA	NA	NA	NA	171.233	162.175	88.5121	173.73	NA	NA	NA	NA	NA	NA	NA	NA	NA	NA	NA	NA	NA	NA	3.90656	NA	NA	0.873515
	PC 36:3	PC 36:3	PC	828.578	H83 C45 N1 O10 P1	1.92	MS1neg	NA	NA	NA	NA	NA	NA	NA	NA	NA	NA	NA	NA	NA	NA	NA	91.0276	63.5871	58.0447	82.6581	NA	NA	NA	NA	NA	NA	NA	NA	NA	NA	NA	NA	NA	NA	3.01609	NA	NA	3.10188
	PC 36:2	PC 36:2	PC	830.593	H85 C45 N1 O10 P1	1.96	MS1neg	NA	NA	NA	NA	NA	NA	NA	NA	NA	NA	NA	NA	NA	NA	NA	189.611	210.965	410.075	181.546	NA	NA	NA	NA	NA	NA	NA	NA	NA	NA	NA	NA	NA	NA	0.601342	NA	NA	4.37243
	PC 36:1	PC 36:1	PC	832.609	H87 C45 N1 O10 P1	2.24	MS1neg	NA	NA	NA	NA	NA	NA	NA	NA	NA	NA	NA	NA	NA	NA	NA	19.9401	NA	NA	20.2966	NA	NA	NA	NA	NA	NA	NA	NA	NA	NA	NA	NA	NA	NA	0.00745135	NA	NA	0.996388
	PC 35:2	PC 35:2	PC	816.577	H83 C44 N1 O10 P1	1.22	MS1neg	NA	NA	NA	NA	NA	NA	NA	NA	NA	NA	NA	NA	NA	NA	NA	6.57066	NA	NA	9.24204	NA	NA	NA	NA	NA	NA	NA	NA	NA	NA	NA	NA	NA	NA	0.103169	NA	NA	0.058948
	PC 34:4	PC 34:4	PC	798.53	H77 C43 N1 O10 P1	1.78	MS1neg	NA	NA	NA	NA	NA	NA	NA	NA	NA	NA	NA	NA	NA	NA	NA	NA	NA	NA	6.32783	NA	NA	NA	NA	NA	NA	NA	NA	NA	NA	NA	NA	NA	NA	NA	NA	NA	0.222736
	PC 34:3	PC 34:3	PC	800.546	H79 C43 N1 O10 P1	1.91	MS1neg	NA	NA	NA	NA	NA	NA	NA	NA	NA	NA	NA	NA	NA	NA	NA	13.1297	NA	NA	24.7733	NA	NA	NA	NA	NA	NA	NA	NA	NA	NA	NA	NA	NA	NA	0.615095	NA	NA	1.8919
	PC 34:2	PC 34:2	PC	802.562	H81 C43 N1 O10 P1	2.01	MS1neg	NA	NA	NA	NA	NA	NA	NA	NA	NA	NA	NA	NA	NA	NA	NA	404.623	420.231	711.164	381.971	NA	NA	NA	NA	NA	NA	NA	NA	NA	NA	NA	NA	NA	NA	7.6526	NA	NA	1.2392
	PC 34:1	PC 34:1	PC	804.578	H83 C43 N1 O10 P1	1.97	MS1neg	NA	NA	NA	NA	NA	NA	NA	NA	NA	NA	474.949	NA	NA	NA	NA	157.488	176.637	316.279	152.969	NA	NA	NA	NA	NA	NA	NA	NA	NA	NA	NA	NA	NA	NA	4.55617	NA	NA	2.19557
	PC 32:2	PC 32:2	PC	774.53	H77 C41 N1 O10 P1	1.27	MS1neg	NA	NA	NA	NA	NA	NA	NA	NA	NA	NA	NA	NA	NA	NA	NA	NA	NA	NA	4.17241	NA	NA	NA	NA	NA	NA	NA	NA	NA	NA	NA	NA	NA	NA	NA	NA	NA	0.396016
	PC 32:1	PC 32:1	PC	776.547	H79 C41 N1 O10 P1	2.42	MS1neg	NA	NA	NA	NA	NA	NA	NA	NA	NA	NA	NA	NA	NA	NA	NA	15.628	NA	NA	14.6564	NA	NA	NA	NA	NA	NA	NA	NA	NA	NA	NA	NA	NA	NA	0.376903	NA	NA	0.835825
	PC 32:0	PC 32:0	PC	778.562	H81 C41 N1 O10 P1	1.59	MS1neg	NA	NA	NA	NA	NA	NA	NA	NA	NA	NA	NA	NA	NA	NA	NA	9.51952	NA	NA	10.2539	NA	NA	NA	NA	NA	NA	NA	NA	NA	NA	NA	NA	NA	NA	0.129207	NA	NA	0.54962
	PA 18:2 _ 18:2	PA 36:4	PA	695.467	H68 C39 O8 P1	1.83	FAneg	NA	NA	NA	NA	NA	NA	NA	NA	NA	NA	NA	6.5172	2.77746	3.39623	NA	NA	NA	NA	0.329022	NA	NA	NA	NA	NA	NA	NA	NA	NA	NA	NA	NA	NA	NA	NA	NA	NA	0.00901971
	PA 18:3 _ 18:1	PA 36:4	PA	695.467	H68 C39 O8 P1	1.83	FAneg	NA	NA	NA	NA	NA	NA	NA	NA	NA	NA	NA	NA	NA	NA	NA	NA	NA	NA	0.175402	NA	NA	NA	NA	NA	NA	NA	NA	NA	NA	NA	NA	NA	NA	NA	NA	NA	0.0169605
	PA 18:2 _ 18:1	PA 36:3	PA	697.483	H70 C39 O8 P1	1.81	FAneg	NA	NA	NA	NA	NA	NA	NA	NA	NA	NA	NA	NA	1.94554	2.55647	NA	NA	NA	NA	0.430329	NA	NA	NA	NA	NA	NA	NA	NA	NA	NA	NA	NA	NA	NA	NA	NA	NA	0.00476354
	PA 18:1 _ 18:1	PA 36:2	PA	699.498	H72 C39 O8 P1	1.49	FAneg	NA	NA	NA	NA	NA	NA	NA	NA	NA	NA	NA	13.6798	4.72988	5.19897	NA	NA	NA	NA	0.387272	NA	NA	NA	NA	NA	NA	NA	NA	NA	NA	4.39025	NA	NA	NA	NA	NA	NA	0.0164866
	PA 18:2 _ 18:0	PA 36:2	PA	699.498	H72 C39 O8 P1	1.49	FAneg	NA	NA	NA	NA	NA	NA	NA	NA	NA	NA	NA	3.29716	3.4133	NA	NA	NA	NA	NA	0.340901	NA	NA	NA	NA	NA	NA	NA	NA	NA	NA	NA	NA	NA	NA	NA	NA	NA	0.0146668
	PA 16:0 _ 18:2	PA 34:2	PA	671.466	H68 C37 O8 P1	1.22	FAneg	NA	NA	NA	NA	NA	NA	NA	NA	NA	NA	NA	18.8315	7.97994	12.1168	14.2979	NA	NA	NA	0.455266	NA	NA	NA	NA	NA	NA	NA	NA	NA	NA	0.863726	1.86406	NA	NA	NA	NA	NA	0.00153249
	PA 16:1 _ 18:1	PA 34:2	PA	671.466	H68 C37 O8 P1	1.22	FAneg	NA	NA	NA	NA	NA	NA	NA	NA	NA	NA	NA	NA	NA	NA	NA	NA	NA	NA	0.127169	NA	NA	NA	NA	NA	NA	NA	NA	NA	NA	NA	NA	NA	NA	NA	NA	NA	0.0133601
	PA 16:0 _ 18:1	PA 34:1	PA	673.482	H70 C37 O8 P1	1.33	FAneg	NA	NA	NA	NA	NA	NA	NA	NA	NA	NA	NA	16.0546	5.85178	6.82402	10.2153	NA	NA	NA	0.203707	NA	NA	NA	NA	NA	NA	NA	NA	NA	NA	1.01778	0.603351	NA	NA	NA	NA	NA	0.0164303
	PA 16:0 _ 18:0	PA 34:0	PA	675.498	H72 C37 O8 P1	1.66	FAneg	NA	NA	NA	NA	NA	NA	NA	NA	NA	NA	NA	NA	NA	NA	NA	NA	NA	NA	0.16425	NA	NA	NA	NA	NA	NA	NA	NA	NA	NA	NA	NA	NA	NA	NA	NA	NA	0.024991
	PA 15:3 _ 16:0	PA 31:3	PA	627.404	H60 C34 O8 P1	0.98	FAneg	NA	NA	NA	NA	NA	NA	NA	NA	NA	NA	NA	NA	NA	NA	NA	NA	NA	NA	0.133718	NA	NA	NA	NA	NA	NA	NA	NA	NA	NA	NA	NA	NA	NA	NA	NA	NA	0.0228017
	LPE 22:6	LPE 22:6	LPE	524.278	H43 C27 N1 O7 P1	-0.83	FAneg	NA	NA	NA	NA	NA	NA	NA	NA	NA	NA	NA	NA	NA	NA	NA	NA	NA	NA	0.288702	NA	NA	NA	NA	NA	NA	NA	NA	NA	NA	NA	NA	NA	NA	NA	NA	NA	0.00534236
	LPE 22:5	LPE 22:5	LPE	526.294	H45 C27 N1 O7 P1	-0.32	FAneg	NA	NA	NA	NA	NA	NA	NA	NA	NA	NA	NA	NA	NA	NA	NA	NA	NA	NA	0.203911	NA	NA	NA	NA	NA	NA	NA	NA	NA	NA	NA	NA	NA	NA	NA	NA	NA	0.0184202
	LPE 22:4	LPE 22:4	LPE	528.309	H47 C27 N1 O7 P1	-0.16	FAneg	NA	NA	NA	NA	NA	NA	NA	NA	NA	NA	NA	NA	NA	NA	NA	NA	NA	NA	0.0890997	NA	NA	NA	NA	NA	NA	NA	NA	NA	NA	NA	NA	NA	NA	NA	NA	NA	0.0160979
	LPE 20:4	LPE 20:4	LPE	500.278	H43 C25 N1 O7 P1	0.01	FAneg	NA	NA	NA	NA	NA	NA	NA	NA	NA	NA	NA	NA	1.64091	1.78919	NA	NA	NA	NA	1.51015	NA	NA	NA	NA	NA	NA	NA	NA	NA	NA	NA	NA	NA	NA	NA	NA	NA	0.0785811
	LPE 20:3	LPE 20:3	LPE	502.293	H45 C25 N1 O7 P1	-1.64	FAneg	NA	NA	NA	NA	NA	NA	NA	NA	NA	NA	NA	NA	NA	NA	NA	NA	NA	NA	0.210383	NA	NA	NA	NA	NA	NA	NA	NA	NA	NA	NA	NA	NA	NA	NA	NA	NA	0.0172989
	LPE 18:3	LPE 18:3	LPE	474.263	H41 C23 N1 O7 P1	-0.01	FAneg	NA	NA	NA	NA	NA	NA	NA	NA	NA	NA	NA	NA	NA	NA	NA	NA	NA	NA	0.0684374	NA	NA	NA	NA	NA	NA	NA	NA	NA	NA	NA	NA	NA	NA	NA	NA	NA	0.00622176
	LPE 18:2	LPE 18:2	LPE	476.278	H43 C23 N1 O7 P1	-0.14	FAneg	NA	NA	NA	NA	NA	NA	NA	NA	NA	NA	NA	NA	2.78219	3.58293	NA	NA	NA	NA	2.32142	NA	NA	NA	NA	NA	NA	NA	NA	NA	NA	NA	0.359969	NA	NA	NA	NA	NA	0.0666881
	LPE 18:1	LPE 18:1	LPE	478.294	H45 C23 N1 O7 P1	-0.24	FAneg	NA	NA	NA	NA	NA	NA	NA	NA	NA	NA	NA	NA	1.53028	1.76751	NA	NA	NA	NA	1.11215	NA	NA	NA	NA	NA	NA	NA	NA	NA	NA	NA	0.0228459	NA	NA	NA	NA	NA	0.0231676
	LPE 18:0	LPE 18:0	LPE	480.309	H47 C23 N1 O7 P1	-0.26	FAneg	NA	NA	NA	NA	NA	NA	NA	NA	NA	NA	NA	NA	1.49391	1.27588	NA	NA	NA	NA	0.995122	NA	NA	NA	NA	NA	NA	NA	NA	NA	NA	NA	0.238725	NA	NA	NA	NA	NA	0.00846173
	LPE 16:0	LPE 16:0	LPE	452.278	H43 C21 N1 O7 P1	0.08	FAneg	NA	NA	NA	NA	NA	NA	NA	NA	NA	NA	NA	NA	0.862936	0.968995	NA	NA	NA	NA	0.736605	NA	NA	NA	NA	NA	NA	NA	NA	NA	NA	NA	NA	NA	NA	NA	NA	NA	0.0931464
	LPC 19:8	LPC 19:8	LPC	522.26	H41 C27 N1 O7 P1	-2.81	Headpos	NA	NA	NA	NA	NA	NA	NA	NA	NA	NA	NA	NA	NA	NA	NA	NA	NA	16.3167	19.4725	NA	NA	NA	NA	NA	NA	NA	NA	NA	NA	NA	NA	NA	NA	NA	NA	NA	1.6385
	LPC 18:2	LPC 18:2	LPC	520.339	H51 C26 N1 O7 P1	-0.87	Headpos	NA	NA	NA	NA	NA	NA	NA	NA	NA	NA	NA	NA	NA	NA	NA	NA	NA	27.4333	33.4902	NA	NA	NA	NA	NA	NA	NA	NA	NA	NA	NA	NA	NA	NA	NA	NA	NA	0.259933
	LPC 18:1	LPC 18:1	LPC	522.355	H53 C26 N1 O7 P1	-0.25	Headpos	NA	NA	NA	NA	NA	NA	NA	NA	NA	NA	NA	NA	NA	NA	NA	NA	NA	16.3167	19.4725	NA	NA	NA	NA	NA	NA	NA	NA	NA	NA	NA	NA	NA	NA	NA	NA	NA	1.6385
	LPC 18:0	LPC 18:0	LPC	524.37	H55 C26 N1 O7 P1	-1.03	Headpos	NA	NA	NA	NA	NA	NA	NA	NA	NA	NA	NA	NA	NA	NA	NA	NA	NA	17.3686	24.2763	NA	NA	NA	NA	NA	NA	NA	NA	NA	NA	NA	NA	NA	NA	NA	NA	NA	0.322517
	LPC 16:0	LPC 16:0	LPC	496.339	H51 C24 N1 O7 P1	-1.19	Headpos	NA	NA	NA	NA	NA	NA	NA	NA	NA	NA	NA	NA	NA	NA	NA	NA	NA	84.2739	84.9503	NA	NA	NA	NA	NA	NA	NA	NA	NA	NA	NA	NA	NA	NA	NA	NA	NA	14.4107
	DG 36:3	DG 36:3	DG	636.556	H74 C39 O5 N1	-1.07	MS1pos	NA	NA	NA	2.11717	16.5887	NA	NA	NA	NA	NA	NA	NA	NA	NA	NA	NA	NA	NA	4.75036	NA	NA	0.171537	0.135603	NA	NA	NA	NA	NA	NA	NA	NA	NA	NA	NA	NA	NA	0.868788
	DG 36:2	DG 36:2	DG	638.571	H76 C39 O5 N1	-0.88	MS1pos	NA	NA	NA	2.83701	10.8828	NA	NA	NA	NA	NA	NA	NA	NA	NA	NA	NA	NA	NA	3.63256	NA	NA	0.115444	0.538315	NA	NA	NA	NA	NA	NA	NA	NA	NA	NA	NA	NA	NA	0.20743
	DG 36:1	DG 36:1	DG	640.587	H78 C39 O5 N1	-0.87	MS1pos	NA	NA	NA	0.518628	1.5294	NA	NA	NA	NA	NA	NA	NA	NA	NA	NA	NA	NA	NA	NA	NA	NA	0.0497211	NA	NA	NA	NA	NA	NA	NA	NA	NA	NA	NA	NA	NA	NA	NA
	DG 34:3	DG 34:3	DG	608.524	H70 C37 O5 N1	-1.04	MS1pos	NA	NA	NA	0.561716	2.44456	NA	NA	NA	NA	NA	NA	NA	NA	NA	NA	NA	NA	NA	NA	NA	NA	0.0271006	0.0686926	NA	NA	NA	NA	NA	NA	NA	NA	NA	NA	NA	NA	NA	NA
	DG 32:1	DG 32:1	DG	584.525	H70 C35 O5 N1	-0.16	MS1pos	NA	NA	NA	0.99316	NA	NA	NA	NA	NA	NA	NA	NA	NA	NA	NA	NA	NA	NA	NA	NA	NA	0.0352186	NA	NA	NA	NA	NA	NA	NA	NA	NA	NA	NA	NA	NA	NA	NA

## Sheet: SRM_rawdata_pos
MASS	CHEMSC	ERROR	CLASS	NAME	SPECIES	ISOBARIC	PRINTENS:ISTD_Blank1.mzML	PRINTENS:ISTD_Blank2.mzML	PRINTENS:SRM_Fr01_3.mzML	PRINTENS:SRM_Fr01_4.mzML	PRINTENS:SRM_Fr02_1.mzML	PRINTENS:SRM_Fr02_2.mzML	PRINTENS:SRM_Fr03_1.mzML	PRINTENS:SRM_Fr03_2.mzML	PRINTENS:SRM_Fr04_1.mzML	PRINTENS:SRM_Fr04_2.mzML	PRINTENS:SRM_Fr05_2.mzML	PRINTENS:SRM_Fr06_1.mzML	PRINTENS:SRM_Fr06_2.mzML	PRINTENS:SRM_Fr07_1.mzML	PRINTENS:SRM_Fr08_1.mzML	PRINTENS:SRM_Fr08_2.mzML	PRINTENS:SRM_Fr09_1.mzML	PRINTENS:SRM_Fr09_2.mzML	PRINTENS:SRM_Fr10_1.mzML	PRINTENS:SRM_Fr10_2.mzML	PRINTENS:SRM_Fr11_3.mzML	PRINTENS:SRM_Fr11_4.mzML	PRINTENS:SRM_Fr12_3.mzML	PRINTENS:SRM_Fr12_4.mzML	PRINTENS:SRM_Fr13_3.mzML	PRINTENS:SRM_Fr13_4.mzML	PRINTENS:SRM_Fr14_1.mzML	PRINTENS:SRM_Fr15_3.mzML	PRINTENS:SRM_Fr15_4.mzML	PRINTENS:SRM_Fr16_1.mzML	PRINTENS:SRM_Fr16_2.mzML	PRINTENS:SRM_Fr17_1.mzML	PRINTENS:SRM_Fr17_2.mzML	PRINTENS:SRM_Fr18_2.mzML	PRINTENS:SRM_Fr19_1.mzML	PRINTENS:SRM_Fr20_1.mzML	PRINTENS:SRM_Fr20_2.mzML	PRINTENS:SRM_Fr21_1.mzML	PRINTENS:SRM_Fr21_2.mzML	PRINTENS:SRM_Fr22_3.mzML	PRINTENS:SRM_nonfractionated1.mzML	PRINTENS:SRM_nonfractionated2.mzML	PRINTENS:SolventBlank1.mzML
###	Cholesterolester
612.57	H74 C41 O2 N1	-2.02	SE	CE [14:1]	CE [14:1]		0	0	177175	196278	0	0	0	24686.8	0	0	0	0	0	0	0	0	0	0	0	0	0	0	0	0	0	0	0	0	0	0	0	0	0	0	0	0	0	0	0	0	0	28594.7	0
614.586	H76 C41 O2 N1	-1.07	SE	CE [14:0]	CE [14:0]		0	0	13324.5	0	547013	775788	346440	150408	0	0	0	0	0	0	0	0	0	0	0	0	0	0	0	0	0	0	0	0	0	0	0	0	0	0	0	0	0	0	0	0	1.2958e+06	1.4607e+06	0
628.602	H78 C42 O2 N1	-0.97	SE	CE [15:0]	CE [15:0]		0	0	0	0	0	88114.8	0	24032.6	0	0	0	0	27851.6	0	0	0	0	0	0	0	0	0	0	0	0	0	0	0	0	0	0	0	0	0	0	0	0	0	0	0	76789	152376	0
638.587	H76 C43 O2 N1	-0.28	SE	CE [16:2]	CE [16:2]		0	0	0	0	0	39164	0	0	0	0	0	0	0	0	0	0	0	0	0	0	0	0	0	0	0	0	0	0	0	0	0	0	0	0	0	0	0	0	0	0	25114	61331.2	0
640.602	H78 C43 O2 N1	-1.12	SE	CE [16:1]	CE [16:1]	Zymosterolester_PR	0	0	0	0	8.15753e+06	7.91668e+06	2.95287e+06	2545412	619939	591366	174027	217757	398761	56480.9	19945.9	0	8598.8	20432.6	6855.7	0	0	0	62920.4	0	25596.3	64660.7	0	15203.2	0	0	0	0	0	0	0	0	0	0	0	181775	1.03276e+07	1.22611e+07	0
642.618	H80 C43 O2 N1	-0.87	SE	CE [16:0]	CE [16:0]		0	0	230177	158671	1.66648e+07	1.63023e+07	7.10286e+06	6.93996e+06	1.93191e+06	1.69386e+06	825022	598314	1.1573e+06	449806	93235	379923	105584	214482	56987.5	0	205089	11434.4	39799.2	36763.7	125884	91430.5	0	88435.7	231170	8280.9	0	0	0	0	0	0	0	0	0	66404.5	2.03398e+07	2.36041e+07	0
652.604	H78 C44 O2 N1	1.99	SE	CE [17:2]	CE [17:2]		0	0	0	16575.3	0	0	0	0	0	0	0	0	0	0	0	0	0	0	0	0	0	0	0	0	0	0	0	0	0	0	0	0	0	0	0	0	0	0	0	0	0	0	0
654.618	H80 C44 O2 N1	-0.24	SE	CE [17:1]	CE [17:1]		0	0	18302.7	0	135640	322054	60936.1	24024.4	0	0	0	0	0	0	0	0	0	0	0	0	0	0	0	0	0	0	0	0	0	0	0	0	0	0	0	0	0	0	0	0	555148	490250	0
656.633	H82 C44 O2 N1	-1	SE	CE [17:0]	CE [17:0]		0	0	0	0	0	178218	0	0	0	0	0	0	0	0	0	0	0	0	0	0	0	0	0	0	0	0	0	0	0	0	0	0	0	0	0	0	0	0	0	0	184403	199452	0
662.586	H76 C45 O2 N1	-1.23	SE	CE [18:4]	CE [18:4]		0	0	0	0	0	0	0	0	0	0	0	0	0	0	0	0	0	0	0	0	0	0	0	0	0	0	0	0	0	0	0	0	0	0	0	0	0	0	0	0	32165.4	0	0
664.602	H78 C45 O2 N1	-0.58	SE	CE [18:3]	CE [18:3]	Zymosterolester_PR	0	0	14336	0	5.33305e+06	5.3864e+06	1880964	1.62593e+06	588919	768682	0	0	0	0	27974.2	0	0	0	0	0	0	0	0	0	0	0	0	0	0	0	0	0	0	0	0	0	0	0	0	0	5.11194e+06	6.29182e+06	0
666.618	H80 C45 O2 N1	-1.17	SE	CE [18:2]	CE [18:2]	Zymosterolester_PR	0	15296.2	1.43319e+06	1.57198e+06	1.21241e+08	1.23044e+08	4.80055e+07	4.27994e+07	9.61607e+06	9.39124e+06	5483115	2.23881e+06	5.06554e+06	1.654e+06	1.36147e+06	2.24966e+06	429934	1.28005e+06	270778	282928	304538	75217.4	335146	111602	464467	444039	0	307792	521613	30266.2	181331	0	28681.8	0	0	0	0	0	0	0	1.30025e+08	1.64712e+08	0
668.634	H82 C45 O2 N1	-0.79	SE	CE [18:1]	CE [18:1]		0	0	245303	180488	3.27084e+07	3.16183e+07	1.2416e+07	1.16452e+07	2.6315e+06	2.4716e+06	1.34462e+06	747978	1.28213e+06	553826	550261	614287	157454	375428	113868	0	94692.9	48561.2	78962.9	38402.6	181975	66068.1	0	0	17886.8	7038.6	12102	0	10269.2	0	0	0	0	5711	5711	0	3.42988e+07	4.14835e+07	0
670.649	H84 C45 O2 N1	-0.46	SE	CE [18:0]	CE [18:0]		0	13865.8	0	0	913390	1.0569e+06	467494	476108	0	63979.1	0	0	33101.3	0	10681.1	0	0	20553.9	0	0	0	0	0	0	0	0	0	0	0	0	0	0	0	0	0	0	0	0	0	0	813462	1.0113e+06	0
678.616	H80 C46 O2 N1	-2.75	SE	CE [19:3]	CE [19:3]		0	0	0	22918.2	0	23276.9	0	45062.7	0	0	0	0	0	0	0	0	0	0	0	0	10007.1	0	0	0	0	0	0	0	0	0	0	0	0	0	0	0	0	0	0	0	77999.2	0	0
680.633	H82 C46 O2 N1	-1.75	SE	CE [19:2]	CE [19:2]		4.87323e+06	5.65917e+06	0	0	1.66843e+06	1.79245e+06	773750	812714	107757	51687.9	152708	0	0	0	0	0	0	0	0	0	0	0	0	0	0	0	0	0	0	0	0	0	0	0	0	0	0	0	0	0	614831	837910	0
682.65	H84 C46 O2 N1	0.45	SE	CE [19:1]	CE [19:1]		0	0	0	0	0	0	0	0	0	0	0	0	0	0	0	0	0	0	0	0	0	0	0	0	0	0	0	0	0	0	0	0	0	0	0	0	0	0	0	0	0	30367.5	0
688.602	H78 C47 O2 N1	-0.71	SE	CE [20:5]	CE [20:5]		0	0	0	0	1.60041e+06	1.90302e+06	622818	556314	105078	96570.4	63544.3	14656	0	0	0	0	0	0	0	0	0	0	0	0	0	0	0	0	0	0	0	0	0	0	0	0	0	0	0	0	1.44767e+06	2.07275e+06	0
690.617	H80 C47 O2 N1	-1.29	SE	CE [20:4]	CE [20:4]		0	0	97336.6	156423	2.48609e+07	2.52111e+07	8.93032e+06	7.63592e+06	1.75351e+06	1.5834e+06	728058	349929	624583	44226.9	114281	382024	0	56040.2	0	0	0	0	0	0	11662.1	0	0	0	27227.9	0	0	0	0	0	0	0	0	0	0	0	2.21027e+07	2.866e+07	0
692.633	H82 C47 O2 N1	-1.85	SE	CE [20:3]	CE [20:3]		0	0	191596	138949	1.61163e+06	2.03042e+06	692222	685864	0	0	23633.8	0	0	0	0	0	0	0	0	0	0	0	0	0	0	0	0	0	0	0	0	0	0	0	0	0	0	0	0	0	1.7994e+06	2.34882e+06	0
694.648	H84 C47 O2 N1	-2.56	SE	CE [20:2]	CE [20:2]		0	18613	584984	557656	0	90263.8	22328.7	0	0	28184.9	0	0	0	0	0	0	0	0	0	0	0	10195	0	0	0	0	0	0	0	0	0	0	0	0	0	0	0	0	0	0	117907	47518.7	0
696.665	H86 C47 O2 N1	-0.34	SE	CE [20:1]	CE [20:1]		0	0	0	0	32755.7	0	0	0	0	0	0	0	0	0	0	0	0	0	0	0	0	0	0	0	0	0	0	0	0	0	0	0	0	0	0	0	0	0	0	119290	0	0	0
698.682	H88 C47 O2 N1	0.89	SE	CE [20:0]	CE [20:0]		0	0	0	0	0	0	0	0	0	0	0	0	0	0	0	0	0	0	0	0	0	0	0	0	0	0	0	0	0	6557.7	0	0	0	0	0	0	0	0	0	0	0	28846.1	0
700.604	H78 C48 O2 N1	1.5	SE	CE [21:6]	CE [21:6]		0	0	27757.2	18765.5	0	0	0	0	0	0	0	0	0	0	0	0	0	0	0	0	0	0	0	0	0	0	0	0	0	0	0	0	0	0	0	0	0	0	0	0	0	0	0
702.617	H80 C48 O2 N1	-1.84	SE	CE [21:5]	CE [21:5]		0	0	0	0	0	0	0	0	0	0	0	0	0	0	0	0	0	0	0	0	0	0	0	0	0	0	0	0	0	0	0	0	0	0	0	0	0	0	0	0	26912	0	0
708.666	H86 C48 O2 N1	0.74	SE	CE [21:2]	CE [21:2]		0	0	0	0	0	0	0	0	0	0	0	0	0	0	0	0	0	0	0	0	0	0	0	0	0	0	0	0	0	0	0	0	0	0	0	0	0	0	0	0	0	68375	0
710.679	H88 C48 O2 N1	-2.04	SE	CE [21:1]	CE [21:1]		0	0	0	0	0	0	0	0	0	0	0	0	0	0	0	0	0	0	0	0	0	0	0	0	18265.7	0	0	0	0	0	0	0	0	0	0	0	0	0	0	0	26144	0	0
714.617	H80 C49 O2 N1	-1.88	SE	CE [22:6]	CE [22:6]		0	31328.2	17061.9	0	1.53743e+06	1.14344e+06	319227	274330	0	0	23242.7	0	0	0	0	0	0	0	0	0	0	0	0	0	0	0	0	24956.3	0	0	0	0	0	0	0	0	0	0	0	0	1081694	1.25646e+06	0
716.634	H82 C49 O2 N1	-0.71	SE	CE [22:5]	CE [22:5]		0	0	0	0	0	0	0	26788.7	0	0	0	0	0	0	0	0	0	13507.3	0	0	0	0	0	0	0	0	0	0	0	0	0	0	0	0	0	0	0	0	0	0	57729.7	78122	0
718.649	H84 C49 O2 N1	-0.82	SE	CE [22:4]	CE [22:4]		0	0	0	0	0	0	0	0	0	0	0	0	0	0	0	0	0	0	0	0	0	0	0	0	0	0	0	0	0	0	0	0	0	0	0	0	0	0	0	0	25314.9	34822.4	0
722.68	H88 C49 O2 N1	-1.75	SE	CE [22:2]	CE [22:2]		0	0	0	0	0	258836	0	0	0	0	0	0	0	0	0	0	0	0	0	0	0	22610.7	0	0	0	0	0	0	0	0	0	0	0	0	0	0	0	0	0	0	53808.2	146469	0
724.697	H90 C49 O2 N1	0.4	SE	CE [22:1]	CE [22:1]		0	0	0	0	0	20017.1	0	0	0	0	0	0	0	0	0	0	0	0	0	0	0	0	0	0	0	0	0	0	0	0	0	0	0	0	0	0	0	0	0	0	0	0	0
726.711	H92 C49 O2 N1	-1.39	SE	CE [22:0]	CE [22:0]		0	0	0	0	0	0	0	0	0	0	0	0	0	0	0	0	0	0	0	0	0	0	0	0	0	0	0	0	0	0	0	0	0	0	0	0	0	0	0	0	24880.6	0	0
728.635	H82 C50 O2 N1	1.38	SE	CE [23:6]	CE [23:6]		0	0	0	0	0	0	0	0	0	0	0	0	0	0	0	0	0	0	0	115931	0	0	0	0	0	0	0	0	0	0	0	0	0	0	0	0	0	0	0	0	0	0	0
730.651	H84 C50 O2 N1	1.72	SE	CE [23:5]	CE [23:5]		0	0	0	0	0	0	0	0	0	0	0	0	0	0	0	0	0	0	0	0	21277.6	0	0	31807.8	0	0	0	0	0	0	0	0	0	0	0	0	0	0	0	0	0	0	0
734.683	H88 C50 O2 N1	2.84	SE	CE [23:3]	CE [23:3]		0	0	0	0	0	0	0	0	0	0	0	0	0	0	0	0	0	0	0	0	0	0	0	0	0	0	0	23697.9	0	0	0	0	0	0	0	0	0	0	0	0	0	0	0
736.695	H90 C50 O2 N1	-1.99	SE	CE [23:2]	CE [23:2]		0	0	0	0	0	23249.4	0	0	0	0	0	14264.5	0	0	0	0	0	0	0	101980	0	0	0	0	0	0	0	0	0	0	0	0	0	0	0	0	0	0	0	0	23183.3	136467	0
742.648	H84 C51 O2 N1	-2.45	SE	CE [24:6]	CE [24:6]		0	0	104634	26022.5	0	0	0	0	0	0	0	0	0	0	0	0	0	0	0	0	0	0	0	0	0	18320.2	0	0	0	0	0	0	0	0	0	0	0	0	0	0	0	0	29671.8
744.664	H86 C51 O2 N1	-1.83	SE	CE [24:5]	CE [24:5]		0	0	0	0	0	0	0	0	0	31721.9	0	0	0	0	0	0	0	0	0	0	0	0	0	0	0	0	0	0	0	0	0	0	0	0	0	0	0	0	0	0	0	0	0
###	Diacylglycerol
580.493	H66 C35 O5 N1	-0.66	DG	DG [32:3]	DG [18:2 _ 14:1]		0	80705.3	738135	739618	0	0	244842	171759	169020	24224.5	57701.9	343552	51624.4	124326	0	425408	372731	226912	235614	0	27606.2	0	0	46942	11514.4	0	0	10371.5	0	0	0	0	0	0	0	0	0	82327	82327	0	0	0	49192.9
582.509	H68 C35 O5 N1	-0.51	DG	DG [32:2]	DG [18:1 _ 14:1]		0	0	22358.7	11320.9	0	0	920807	792758	318942	148879	0	0	0	20881.3	0	0	0	0	8265.5	0	0	0	0	0	0	4257.5	0	37974	0	0	0	0	0	0	0	0	0	0	0	0	53299.1	0	0
582.509	H68 C35 O5 N1	-0.51	DG	DG [32:2]	DG [18:2 _ 14:0]		0	0	22358.7	11320.9	0	0	920807	792758	318942	148879	0	0	0	20881.3	0	0	0	0	8265.5	0	0	0	0	0	0	4257.5	0	37974	0	0	0	0	0	0	0	0	0	0	0	0	53299.1	0	0
582.509	H68 C35 O5 N1	-0.51	DG	DG [32:2]	DG [16:1 _ 16:1]		0	0	22358.7	11320.9	0	0	920807	792758	318942	148879	0	0	0	20881.3	0	0	0	0	8265.5	0	0	0	0	0	0	4257.5	0	37974	0	0	0	0	0	0	0	0	0	0	0	0	53299.1	0	0
584.525	H70 C35 O5 N1	-0.16	DG	DG [32:1]	DG [18:1 _ 14:0]		0	0	0	0	0	0	2.73267e+06	2.11073e+06	641650	490738	47737.5	23494.4	70120.2	60134.8	0	0	0	0	0	0	0	0	0	0	0	11353.9	0	19779.7	0	0	0	0	0	0	0	0	0	0	0	0	236597	74835.5	0
584.525	H70 C35 O5 N1	-0.16	DG	DG [32:1]	DG [16:0 _ 16:1]		0	0	0	0	0	0	2.73267e+06	2.11073e+06	641650	490738	47737.5	23494.4	70120.2	60134.8	0	0	0	0	0	0	0	0	0	0	0	11353.9	0	19779.7	0	0	0	0	0	0	0	0	0	0	0	0	236597	74835.5	0
586.54	H72 C35 O5 N1	-0.56	DG	DG [32:0]	DG [16:0 _ 16:0]		1.05656e+06	1.1368e+06	0	0	31569.2	255820	3.5854e+06	2.76084e+06	1.35871e+06	1.25511e+06	229039	821679	2.48852e+06	2.96364e+06	1.0379e+06	1.86639e+06	373167	2.27737e+06	150106	516305	274827	12828.2	1.08953e+06	202349	1739767	1.33201e+06	361599	1.36162e+06	1.78635e+06	79989.3	663076	498920	171084	100930	437500	271609	233812	127347	127347	812718	32920.1	25665.6	2.36312e+06
600.556	H74 C36 O5 N1	-0.57	DG	DG [33:0]	DG [17:0 _ 16:0]		0	0	0	0	0	0	121341	0	0	0	53989.4	115865	354380	341097	50002.3	181672	17218.4	70091.5	33125.4	0	0	0	47760.7	0	145794	104117	0	153075	129506	0	0	36682.8	0	0	0	0	0	0	0	0	0	0	43198.7
606.509	H68 C37 O5 N1	-0.77	DG	DG [34:4]	DG [18:3 _ 16:1]		595836	914790	62095.9	0	119920	274715	252867	295008	211675	248450	31831.6	0	47591.7	0	0	0	11976.4	0	0	0	0	0	0	0	0	0	0	0	0	0	0	0	0	0	0	0	0	0	0	0	0	42950.2	0
608.524	H70 C37 O5 N1	-1.04	DG	DG [34:3]	DG [18:2 _ 16:1]		0	16391	12983.1	59707.1	0	0	1.55919e+06	1.18272e+06	1.66419e+06	1.59845e+06	0	23252.1	0	0	0	67281.5	0	19659.5	0	0	0	0	0	0	0	11988.6	0	0	0	0	11050.1	0	9500.5	0	0	0	0	0	0	0	47814.1	51066.4	0
608.524	H70 C37 O5 N1	-1.04	DG	DG [34:3]	DG [18:3 _ 16:0]		0	16391	12983.1	59707.1	0	0	1.55919e+06	1.18272e+06	1.66419e+06	1.59845e+06	0	23252.1	0	0	0	67281.5	0	19659.5	0	0	0	0	0	0	0	11988.6	0	0	0	0	11050.1	0	9500.5	0	0	0	0	0	0	0	47814.1	51066.4	0
614.571	H76 C37 O5 N1	-1.1	DG	DG [34:0]	DG [18:0 _ 16:0]		1.17569e+06	1.35293e+06	17530.9	36615.3	70505.1	136473	3.05119e+06	2.51902e+06	1.31852e+06	1.43065e+06	894170	965551	2.8587e+06	3.08454e+06	1.03835e+06	2241580	478938	2.76027e+06	234008	720920	460758	66882.1	1295252	338480	2338811	1.75639e+06	349984	1.76802e+06	2.11225e+06	90266.4	806501	766458	221248	180574	1.03739e+06	295154	242150	277172	277172	2.08964e+06	118312	25328.9	2.66285e+06
624.556	H74 C38 O5 N1	-0.68	DG	DG [35:2]	DG [18:2 _ 17:0]		0	0	0	0	0	0	225049	87609	68518.5	54588.3	0	10923.2	0	23683.8	0	0	0	0	0	0	0	0	0	0	0	0	0	12842.3	0	0	0	0	0	0	0	0	36474.7	0	0	0	0	0	0
630.508	H68 C39 O5 N1	-1.22	DG	DG [36:6]	DG [18:3 _ 18:3]		0	0	0	11775.1	0	0	0	29393.3	26298.5	59316.3	0	0	24246.2	0	0	0	0	0	0	0	0	0	0	0	0	0	0	0	0	0	0	0	0	0	0	0	0	0	0	0	0	24860	0
636.556	H74 C39 O5 N1	-1.07	DG	DG [36:3]	DG [18:0 _ 18:3]		0	0	0	19429.9	0	0	6.00846e+06	4.35086e+06	1.11372e+07	1.1003e+07	208173	46922.6	60228.9	0	14389.6	0	11073.9	16467.7	10062.3	0	0	0	0	0	0	0	0	0	0	0	0	0	0	0	0	0	0	0	0	0	1298505	1.48365e+06	0
638.571	H76 C39 O5 N1	-0.88	DG	DG [36:2]	DG [18:0 _ 18:2]		0	0	0	19044.9	0	0	7.39596e+06	6.36242e+06	7.51849e+06	7006398	233896	113995	415633	20850.7	14250.4	24612.2	17183.6	19367	8898.1	0	0	0	20396.6	0	0	0	0	18559.3	35346.2	11889.1	0	0	0	0	0	0	0	5169.7	5169.7	0	1094390	1.04518e+06	0
638.571	H76 C39 O5 N1	-0.88	DG	DG [36:2]	DG [18:1 _ 18:1]		0	0	0	19044.9	0	0	7.39596e+06	6.36242e+06	7.51849e+06	7006398	233896	113995	415633	20850.7	14250.4	24612.2	17183.6	19367	8898.1	0	0	0	20396.6	0	0	0	0	18559.3	35346.2	11889.1	0	0	0	0	0	0	0	5169.7	5169.7	0	1094390	1.04518e+06	0
640.587	H78 C39 O5 N1	-0.87	DG	DG [36:1]	DG [18:0 _ 18:1]		0	0	0	14263.9	0	0	1.29772e+06	1.20721e+06	1.02089e+06	952995	175670	286987	1093165	682532	0	22270.1	32583.3	111568	101049	0	20412.5	0	104250	53030.4	205121	93631.4	0	479305	672140	6006.7	64034.8	0	63684.6	0	0	35711.5	0	66901.3	66901.3	480661	23642	35389.5	16548.9
642.602	H80 C39 O5 N1	-0.86	DG	DG [36:0]	DG [18:0 _ 18:0]		377376	473914	32296	18996.2	0	0	1.39469e+06	1.26812e+06	243168	209633	36648.7	263986	941797	1.02612e+06	131166	150893	0	781660	26008	281768	74598.9	4811.1	134345	0	952359	659511	0	825309	924052	0	250461	200816	48326.1	0	88878	80807.3	0	55142.8	55142.8	141320	0	0	943165
648.556	H74 C40 O5 N1	-1.04	DG	DG [37:4]	DG [19:3 _ 18:1]		0	29856.5	80067.1	123979	514513	991456	508888	1153231	753641	398401	1.6004e+06	340249	1.35703e+06	1.24766e+06	15888.5	447098	292169	461781	129290	186559	0	0	0	0	81133.3	45833.5	0	144460	127390	0	83772.4	0	0	28757.9	0	0	0	0	0	0	0	0	0
664.587	H78 C41 O5 N1	-0.72	DG	DG [38:3]	DG [20:1 _ 18:2]		0	0	0	0	0	0	0	47906.2	178649	151716	24550.7	0	0	25406.2	0	0	0	0	0	0	0	0	0	0	0	0	0	0	0	0	0	0	0	0	0	0	0	0	0	0	24975.2	37986	0
664.587	H78 C41 O5 N1	-0.72	DG	DG [38:3]	DG [20:2 _ 18:1]		0	0	0	0	0	0	0	47906.2	178649	151716	24550.7	0	0	25406.2	0	0	0	0	0	0	0	0	0	0	0	0	0	0	0	0	0	0	0	0	0	0	0	0	0	0	24975.2	37986	0
666.603	H80 C41 O5 N1	-0.18	DG	DG [38:2]	DG [20:1 _ 18:1]		0	0	0	0	0	26332.3	0	24464	47848.1	0	0	0	22927.2	25223.2	0	0	0	0	6755.5	0	0	26857.9	0	32840.8	0	0	0	32809.9	0	0	0	0	0	0	0	0	0	6381.2	6381.2	0	0	0	0
686.571	H76 C43 O5 N1	-0.74	DG	DG [40:6]	DG [22:4 _ 18:2]		0	0	0	0	0	0	52155	23239.6	359811	216319	0	0	0	0	0	0	0	0	0	0	0	0	0	0	0	0	0	0	0	0	0	0	0	0	0	0	0	0	0	0	0	0	0
686.571	H76 C43 O5 N1	-0.74	DG	DG [40:6]	DG [22:5 _ 18:1]		0	0	0	0	0	0	52155	23239.6	359811	216319	0	0	0	0	0	0	0	0	0	0	0	0	0	0	0	0	0	0	0	0	0	0	0	0	0	0	0	0	0	0	0	0	0
###	Lysophosphatidylcholine
426.261	H41 C19 N1 O7 P1	-1.38	LPC	LPC [11:0]	LPC [11:0]		0	0	0	23692.7	0	0	0	0	0	0	0	0	0	0	0	0	0	0	0	0	0	0	0	0	0	0	0	0	0	0	0	0	0	0	0	0	4201.5	0	0	0	0	0	0
438.261	H41 C20 N1 O7 P1	-0.19	LPC	LPC [12:1]	LPC [12:1]		0	0	0	0	0	0	0	16501.5	0	0	0	0	15936.2	0	0	0	6021.9	0	5009.6	0	0	0	0	0	0	10223.8	0	0	0	0	0	0	0	0	0	0	4477.1	0	0	0	0	0	0
452.277	H43 C21 N1 O7 P1	0.28	LPC	LPC [13:1]	LPC [13:1]		69629.4	70579.3	0	0	0	0	0	0	0	0	0	132749	87229.4	16359.5	0	121234	167899	68392.7	219019	0	23601.2	0	0	30199.9	60089.6	22183.6	78866.3	87936	69942.4	0	84207.5	0	7988.2	20765.2	0	0	0	141528	141528	0	0	0	0
454.292	H45 C21 N1 O7 P1	-1.32	LPC	LPC [13:0]	LPC [13:0]	Lysophosphatidylethanolamine_PR	0	0	0	0	0	0	0	0	0	0	0	0	0	0	0	0	0	0	0	0	0	0	0	0	0	0	0	27397.6	16789.9	44183.8	260214	0	23518.1	0	0	0	0	0	0	0	103196	35531.3	0
466.293	H45 C22 N1 O7 P1	0.01	LPC	LPC [14:1]	LPC [14:1]		0	0	0	0	0	0	0	0	0	0	0	0	0	0	0	19066.6	0	0	11954.5	0	0	0	0	0	0	0	0	0	0	0	0	0	17773	0	0	0	4673.8	0	0	0	0	0	0
468.308	H47 C22 N1 O7 P1	-0.81	LPC	LPC [14:0]	LPC [14:0]		0	0	0	0	0	0	0	0	0	0	0	0	0	0	0	0	0	0	0	0	0	0	0	0	0	0	0	0	0	0	0	0	0	0	0	0	0	0	0	2.12301e+06	939288	1.03167e+06	0
478.292	H45 C23 N1 O7 P1	-1.12	LPC	LPC [15:2]	LPC [15:2]	Lysophosphatidylethanolamine_PR	0	0	28747.5	23622.4	0	17821.9	0	0	0	0	0	0	0	0	0	19904.8	0	0	0	0	0	0	0	0	0	0	0	333071	414409	130889	733061	64159.9	23084.9	0	0	0	0	0	0	0	336913	288149	0
480.308	H47 C23 N1 O7 P1	0.16	LPC	LPC [15:1]	LPC [15:1]	Lysophosphatidylethanolamine_PR	0	0	0	0	0	0	0	0	0	0	0	0	0	0	0	0	0	0	0	0	0	0	0	0	0	14459.7	0	140797	121280	27598.5	411558	24905.1	16383.6	0	0	27111.3	8700.9	8701.1	8701.1	108470	83192.4	25829.6	0
482.324	H49 C23 N1 O7 P1	-0.58	LPC	LPC [15:0]	LPC [15:0]	Lysophosphatidylethanolamine_PR	70887.6	56411.4	0	0	0	0	0	0	0	22016.8	0	0	0	0	0	0	0	0	0	0	0	0	0	0	0	0	0	7834.1	20445.3	29794.1	364756	0	0	0	0	0	54226.5	0	0	1.92425e+06	1.0297e+06	934979	0
494.324	H49 C24 N1 O7 P1	-0.15	LPC	LPC [16:1]	LPC [16:1]		0	0	0	26780.1	0	0	0	0	0	0	0	0	0	0	0	0	0	0	0	0	0	0	0	0	9630.3	0	0	30065.3	104818	14215.2	0	0	20168.2	0	0	0	55351.7	8392.3	8392.3	7.63168e+06	2.39408e+06	2.68365e+06	0
496.339	H51 C24 N1 O7 P1	-1.19	LPC	LPC [16:0]	LPC [16:0]		0	0	0	0	0	0	0	0	0	0	0	0	0	0	0	0	0	0	0	0	6500	0	0	0	17183.5	14768.4	0	138371	65329.2	44428.8	168216	36691.4	23248.1	0	30773.7	81031.2	434366	4.4603e+06	4.4603e+06	2.18973e+08	72302370	7.59893e+07	0
510.26	H41 C26 N1 O7 P1	-1.93	LPC	LPC [18:7]	LPC [18:7]		0	0	0	0	0	0	14769.2	0	0	0	0	0	0	0	0	0	0	0	0	0	0	0	0	0	0	0	0	0	0	0	0	0	0	0	0	0	0	0	0	0	0	0	0
510.355	H53 C25 N1 O7 P1	-0.82	LPC	LPC [17:0]	LPC [17:0]		0	0	0	0	0	0	24061.8	0	0	0	0	0	17060.7	0	0	0	0	0	0	0	0	0	0	0	0	0	0	0	0	0	0	0	0	0	0	0	0	174638	174638	3.10955e+06	975942	976005	0
520.339	H51 C26 N1 O7 P1	-0.87	LPC	LPC [18:2]	LPC [18:2]		0	0	0	0	0	0	0	0	0	0	0	0	0	0	15267.6	0	14114.8	0	0	0	0	0	0	0	5864.5	0	49613	43315.4	36995.2	17317.5	100478	40023.9	0	0	30268.8	131288	104939	184073	184073	7.48904e+07	2.32089e+07	2.51816e+07	0
522.26	H41 C27 N1 O7 P1	-2.81	LPC	LPC [19:8]	LPC [19:8]		0	20127.4	0	0	174220	541362	102793	238977	143048	26631.6	0	0	174876	239076	0	0	0	51281.1	0	0	0	0	0	0	9793.6	0	0	0	0	0	0	0	0	0	0	0	0	4786.8	4786.8	0	0	0	41148.1
522.355	H53 C26 N1 O7 P1	-0.25	LPC	LPC [18:1]	LPC [18:1]		0	0	0	0	0	0	0	0	0	0	0	0	0	0	0	0	0	0	0	0	0	0	0	0	0	0	0	12014.7	0	0	35620.6	0	0	0	0	0	80802.9	1.60164e+06	1.60164e+06	5.24319e+07	1.58292e+07	17240461	0
524.37	H55 C26 N1 O7 P1	-1.03	LPC	LPC [18:0]	LPC [18:0]		0	0	0	0	0	0	0	0	0	0	0	0	0	0	0	60932.5	0	0	0	0	0	0	0	0	0	0	0	0	0	7229.2	8843.4	0	0	0	0	0	114790	9.89828e+06	9.89828e+06	6.22644e+07	1.99136e+07	21891879	0
526.292	H45 C27 N1 O7 P1	-2.51	LPC	LPC [19:6]	LPC [19:6]		0	0	0	0	0	355906	0	53903.3	84281.7	0	0	0	153476	258374	0	0	0	0	0	0	0	0	0	0	11968.5	0	0	407837	361925	0	203377	0	0	0	0	0	0	0	0	0	17145.2	0	31637.5
528.308	H47 C27 N1 O7 P1	-0.85	LPC	LPC [19:5]	LPC [19:5]		0	0	0	0	0	0	0	0	0	0	0	0	0	0	0	0	0	0	0	0	0	0	0	0	0	0	0	121214	113133	0	72716.6	0	0	0	0	0	0	0	0	0	0	0	0
530.325	H49 C27 N1 O7 P1	2.15	LPC	LPC [19:4]	LPC [19:4]	Lysophosphatidylethanolamine_PR @ Plasmaenylphosphatidylethanolamine_PR	0	0	0	0	43088	0	0	0	0	0	0	0	0	0	0	0	0	0	0	0	0	0	0	0	0	0	0	0	17711.7	0	0	0	0	0	0	0	0	0	0	0	0	0	0
532.34	H51 C27 N1 O7 P1	0.38	LPC	LPC [19:3]	LPC [19:3]		0	0	19773.5	0	0	0	0	0	0	0	0	0	0	0	0	0	0	0	0	0	0	0	0	0	0	0	0	0	0	0	0	0	0	0	0	0	0	0	0	0	0	0	0
534.356	H53 C27 N1 O7 P1	0.42	LPC	LPC [19:2]	LPC [19:2]		0	0	10417.1	33823.8	0	0	0	0	0	0	0	0	0	0	0	12639.3	0	0	0	0	0	0	0	0	0	0	0	0	0	0	0	0	0	0	0	0	0	0	0	0	16182.1	0	0
536.371	H55 C27 N1 O7 P1	0.17	LPC	LPC [19:1]	LPC [19:1]		0	0	0	0	0	0	0	0	0	0	0	0	0	0	0	0	0	0	0	0	0	0	0	0	0	0	0	12765.5	0	0	9614.1	0	0	0	0	0	0	0	0	0	0	0	0
538.386	H57 C27 N1 O7 P1	-0.79	LPC	LPC [19:0]	LPC [19:0]		0	0	0	0	0	0	0	0	0	0	0	0	0	0	0	0	0	0	0	0	0	0	0	0	0	0	0	0	0	0	0	0	0	0	0	0	0	16863.2	16863.2	0	0	0	0
542.324	H49 C28 N1 O7 P1	-0.26	LPC	LPC [20:5]	LPC [20:5]	Plasmaenylphosphatidylcholine_PR	0	0	0	0	0	0	0	0	0	0	0	0	0	0	0	0	0	0	0	0	0	0	0	0	0	0	0	0	0	0	0	0	0	0	0	0	4156.4	0	0	0	0	0	0
544.339	H51 C28 N1 O7 P1	-0.61	LPC	LPC [20:4]	LPC [20:4]	Plasmaenylphosphatidylcholine_PR	0	0	0	0	0	0	0	0	0	0	0	0	17377.6	0	0	0	0	0	0	0	0	0	0	0	0	0	0	0	0	0	0	0	0	0	0	127615	14672.5	136593	136593	1.68173e+07	5.06378e+06	5.59406e+06	0
546.356	H53 C28 N1 O7 P1	0.27	LPC	LPC [20:3]	LPC [20:3]	Plasmaenylphosphatidylcholine_PR	0	0	13313.1	0	0	0	0	0	0	0	0	0	0	0	0	0	0	0	0	0	0	0	0	0	0	0	0	0	0	0	0	0	0	0	0	0	46609	0	0	0	0	0	0
548.371	H55 C28 N1 O7 P1	-0.74	LPC	LPC [20:2]	LPC [20:2]	Plasmaenylphosphatidylcholine_PR	0	0	0	0	0	0	0	0	0	0	0	0	0	21532.5	0	0	11388.3	0	6433.8	0	0	0	0	0	0	0	0	0	0	0	0	0	4995.6	20086.9	0	0	0	16602.9	16602.9	363819	118933	50358.7	0
550.386	H57 C28 N1 O7 P1	-0.57	LPC	LPC [20:1]	LPC [20:1]	Plasmaenylphosphatidylcholine_PR	0	0	0	15539.3	0	0	0	0	0	0	0	0	0	0	0	0	0	0	0	0	0	0	0	0	0	0	0	0	11988	0	0	0	0	0	0	0	0	18227.7	18227.7	69911.9	57642.3	25974.7	0
562.386	H57 C29 N1 O7 P1	-0.62	LPC	LPC [21:2]	LPC [21:2]	Plasmaenylphosphatidylcholine_PR	0	0	0	0	0	0	0	0	0	0	0	22433.8	0	0	0	80818.8	37609	14601.9	45882.2	0	0	0	0	0	721242	579403	0	16818.5	0	0	0	0	0	19322	0	0	0	28678.9	28678.9	0	0	0	0
564.402	H59 C29 N1 O7 P1	0.07	LPC	LPC [21:1]	LPC [21:1]	Plasmaenylphosphatidylcholine_PR	0	0	0	0	0	0	0	0	0	0	0	0	0	0	0	30217.6	0	15222.8	0	0	0	0	0	0	0	0	0	0	0	0	0	0	0	0	0	0	0	0	0	0	0	0	0
566.418	H61 C29 N1 O7 P1	0.13	LPC	LPC [21:0]	LPC [21:0]	Plasmaenylphosphatidylcholine_PR	0	0	10608.7	0	0	0	0	0	0	0	0	0	0	0	0	0	0	0	0	0	0	0	0	0	0	0	0	0	0	0	0	0	0	0	0	0	0	0	0	0	0	0	0
568.339	H51 C30 N1 O7 P1	-0.86	LPC	LPC [22:6]	LPC [22:6]	Plasmaenylphosphatidylcholine_PR	0	0	0	0	0	0	0	0	0	0	0	0	0	0	0	0	0	0	0	0	0	0	0	0	0	0	0	0	0	0	0	0	0	0	0	0	0	0	0	2720070	799936	875903	0
570.355	H53 C30 N1 O7 P1	-1.59	LPC	LPC [22:5]	LPC [22:5]	Plasmaenylphosphatidylcholine_PR	0	0	16921.7	19009	0	0	0	0	0	0	0	0	0	0	0	0	0	0	0	0	0	0	0	0	0	0	0	0	0	0	0	0	0	0	0	0	0	0	0	525969	219847	319219	0
###	Lysophosphatidylethanolamine
454.292	H45 C21 N1 O7 P1	-1.32	LPE	LPE [16:0]	LPE [16:0]	Lysophosphatidylcholine_PR	0	0	0	0	0	0	0	0	0	0	0	0	0	0	0	0	0	0	0	0	0	0	0	0	0	0	0	27397.6	16789.9	44183.8	260214	0	23518.1	0	0	0	0	0	0	0	103196	35531.3	0
478.292	H45 C23 N1 O7 P1	-1.12	LPE	LPE [18:2]	LPE [18:2]	Lysophosphatidylcholine_PR	0	0	28747.5	23622.4	0	17821.9	0	0	0	0	0	0	0	0	0	19904.8	0	0	0	0	0	0	0	0	0	0	0	333071	414409	130889	733061	64159.9	23084.9	0	0	0	0	0	0	0	336913	288149	0
480.308	H47 C23 N1 O7 P1	0.16	LPE	LPE [18:1]	LPE [18:1]	Lysophosphatidylcholine_PR	0	0	0	0	0	0	0	0	0	0	0	0	0	0	0	0	0	0	0	0	0	0	0	0	0	14459.7	0	140797	121280	27598.5	411558	24905.1	16383.6	0	0	27111.3	8700.9	8701.1	8701.1	108470	83192.4	25829.6	0
482.324	H49 C23 N1 O7 P1	-0.58	LPE	LPE [18:0]	LPE [18:0]	Lysophosphatidylcholine_PR	70887.6	56411.4	0	0	0	0	0	0	0	22016.8	0	0	0	0	0	0	0	0	0	0	0	0	0	0	0	0	0	7834.1	20445.3	29794.1	364756	0	0	0	0	0	54226.5	0	0	1.92425e+06	1.0297e+06	934979	0
502.292	H45 C25 N1 O7 P1	-0.99	LPE	LPE [20:4]	LPE [20:4]	Plasmaenylphosphatidylethanolamine_PR	0	0	0	0	0	0	0	0	0	0	0	0	0	0	0	0	0	0	0	0	0	0	0	0	0	0	0	1.17571e+06	1.32856e+06	56389.8	562850	0	0	0	0	0	0	0	0	0	151319	134073	0
504.309	H47 C25 N1 O7 P1	0.98	LPE	LPE [20:3]	LPE [20:3]	Plasmaenylphosphatidylethanolamine_PR	0	0	0	0	0	0	0	0	0	0	0	0	0	0	0	0	0	0	0	0	0	0	0	0	0	18638.3	0	0	36167.7	0	0	0	0	0	0	0	0	0	0	0	0	0	9665.8
530.325	H49 C27 N1 O7 P1	2.15	LPE	LPE [22:4]	LPE [22:4]	Lysophosphatidylcholine_PR	0	0	0	0	43088	0	0	0	0	0	0	0	0	0	0	0	0	0	0	0	0	0	0	0	0	0	0	0	17711.7	0	0	0	0	0	0	0	0	0	0	0	0	0	0
###	Monoacylglycerol
247.19	H27 C13 O4	-0.59	MG	MG [10:0]	MG [10:0]		0	0	0	0	0	0	0	0	0	0	0	8246.2	0	0	26295.8	0	13799.2	0	8105	0	0	0	0	0	0	27007.2	0	32333.9	0	0	0	0	0	0	0	0	0	0	0	0	0	0	0
275.221	H31 C15 O4	-0.93	MG	MG [12:0]	MG [12:0]		0	0	0	0	0	0	18837	0	0	0	0	41394.8	12019.5	0	0	0	7743	47926.5	4955.3	0	0	0	0	0	39649.3	10926.2	0	63668.2	82577.2	0	0	0	0	0	34058	25632.2	3435.4	7061.8	7061.8	0	0	0	0
303.253	H35 C17 O4	-1.24	MG	MG [14:0]	MG [14:0]		24281.7	133418	0	0	0	0	54636.4	84773.3	23579.3	0	14759.7	178467	630234	169172	23040.5	39297	9252.1	141874	28282.6	0	7575.6	0	41284.4	0	80578.6	94848.8	0	201182	283264	0	19227.9	0	0	15148.8	115791	29616.4	0	13332.4	13332.4	126755	0	0	229439
327.253	H35 C19 O4	-1.19	MG	MG [16:2]	MG [16:2]		0	9991.6	124430	146654	0	15089.2	0	15253.4	36192.5	17142.3	39785	39298.6	14177.8	20453.7	3796.3	34088.8	7076.1	0	33490	0	13445	3873.5	0	0	11135.7	32297.7	0	12740.2	28364.2	18750.4	43932.6	0	17158.5	0	0	0	6560.7	7746.6	7746.6	0	0	0	9290
329.268	H37 C19 O4	-1.17	MG	MG [16:1]	MG [16:1]		0	0	163594	157979	0	0	17969.8	0	18151.2	0	14287.6	154020	504839	37539.4	34433.2	14487.8	7572.4	26949.1	16923.6	0	3841.8	0	0	8039.7	12947.4	11289.8	0	30585.4	14509.5	0	9044	0	4200.3	0	0	0	4097.7	0	0	0	23406.2	0	0
331.284	H39 C19 O4	-1.44	MG	MG [16:0]	MG [16:0]		3.40072e+06	3.52711e+06	101776	103552	923639	985411	2.62959e+06	2.30717e+06	2.73404e+06	2.85254e+06	883131	3.26627e+06	9.50364e+06	8.33641e+06	1.65974e+06	2.51917e+06	1.02971e+06	3.37415e+06	647389	1886766	684698	212239	2.28697e+06	684834	3.2009e+06	2.61072e+06	1.41397e+06	2.95517e+06	3.37857e+06	527704	1.57766e+06	1.02123e+06	522130	510934	1.90174e+06	1.15016e+06	873993	506212	506212	6.59993e+06	304363	105146	6.53964e+06
343.284	H39 C20 O4	-1.11	MG	MG [17:1]	MG [17:1]		11458.3	0	162325	169042	0	0	0	0	0	0	0	10060.5	37767	0	31431	55556.2	17554.3	0	18487	0	0	0	0	0	24534.8	3958.1	0	40431.2	11457.8	0	0	22826.7	0	0	0	0	0	10074	10074	0	0	0	11396.3
359.315	H43 C21 O4	-1.59	MG	MG [18:0]	MG [18:0]		2.05022e+06	2.1224e+06	39634.6	0	458113	481979	1.67782e+06	1.51231e+06	1.73513e+06	1822803	536293	2.69849e+06	9.01479e+06	7.39597e+06	989398	1.83682e+06	599841	2.52321e+06	272313	1.1023e+06	384368	35577.1	1.60937e+06	358841	2.52387e+06	2.00544e+06	942232	2.09532e+06	2.47911e+06	231641	1.08765e+06	668626	235243	316912	1.46601e+06	888140	845924	323009	323009	6.31578e+06	163488	51725.5	4.34918e+06
###	Phosphatidylcholine
554.287	H45 C28 N1 O8 P1	-1.11	PC	PC [20:6]	PC [20:6]	Phosphatidylethanolamine_PR	0	12030.8	0	0	0	0	0	0	0	0	0	0	0	0	0	0	0	0	0	0	0	0	0	0	0	0	0	149585	585430	0	0	0	0	0	0	0	0	0	0	0	0	0	0
562.35	H53 C28 N1 O8 P1	-1.33	PC	PC [20:2]	PC [20:2]		0	0	0	0	0	0	0	0	0	0	0	0	0	0	0	24048.6	0	0	0	0	0	0	0	0	0	0	0	0	0	0	0	0	0	0	0	0	6626.8	0	0	0	0	0	0
564.366	H55 C28 N1 O8 P1	-0.04	PC	PC [20:1]	PC [20:1]		0	13406.1	0	0	0	0	0	0	0	0	0	0	0	0	0	0	0	0	0	0	0	0	0	0	0	0	0	10916.5	0	0	0	0	0	0	0	0	30790.1	0	0	0	0	0	0
566.382	H57 C28 N1 O8 P1	0.72	PC	PC [20:0]	PC [20:0]		0	0	0	0	0	0	0	0	0	0	0	0	0	0	0	0	0	0	0	0	0	0	0	0	6608.7	0	0	12343.6	0	0	0	0	0	0	0	0	5559.2	0	0	0	0	0	0
570.318	H49 C29 N1 O8 P1	-2.38	PC	PC [21:5]	PC [21:5]		0	0	0	0	0	177582	0	17302.8	0	0	0	0	114986	80433.5	0	0	0	26993.9	0	0	0	0	0	0	13403.4	0	0	0	11673.5	0	0	0	0	0	0	0	0	0	0	0	0	22082.1	0
592.397	H59 C30 N1 O8 P1	-1.17	PC	PC [22:1]	PC [22:1]		0	11233.4	515265	604924	0	0	0	0	0	0	0	0	20434.5	0	0	0	0	0	0	0	0	0	0	0	0	0	0	0	0	0	0	0	0	0	0	0	39044.7	0	0	0	0	0	0
594.411	H61 C30 N1 O8 P1	-2.51	PC	PC [22:0]	PC [22:0]		0	0	179777	62318	0	0	0	0	0	0	0	0	0	0	0	0	0	0	0	0	0	0	0	0	0	0	0	0	0	0	0	0	0	0	0	0	5059.8	0	0	0	0	0	0
604.397	H59 C31 N1 O8 P1	-0.27	PC	PC [23:2]	PC [23:2]		0	0	0	0	0	0	0	0	0	0	19152.1	0	0	0	0	0	0	0	6524.8	0	0	0	0	0	0	0	0	0	0	5500.5	0	0	0	39050.7	0	0	7725.1	0	0	0	0	0	0
606.413	H61 C31 N1 O8 P1	0.08	PC	PC [23:1]	PC [23:1]		0	0	266469	252921	0	0	0	0	0	0	0	21198.7	0	0	16731.3	38232.9	51902.9	16952.6	38522	0	0	0	59605.7	7991.9	13635.5	0	0	0	23566.9	4403.6	0	0	13072.6	0	0	0	44472.1	21610.4	21610.4	0	0	0	0
608.43	H63 C31 N1 O8 P1	2.42	PC	PC [23:0]	PC [23:0]		0	0	11993.5	0	0	0	0	0	0	25445	0	0	0	95747	0	0	0	0	0	0	0	0	0	0	0	0	0	0	0	0	0	0	0	0	0	0	10106.1	0	0	0	0	0	0
618.412	H61 C32 N1 O8 P1	-1.69	PC	PC [24:2]	PC [24:2]		14473.6	0	0	0	0	0	0	0	0	0	22919.3	0	0	0	0	0	0	0	0	0	0	0	0	0	0	0	0	0	0	0	0	0	0	0	0	0	14626.1	0	0	0	0	0	0
620.428	H63 C32 N1 O8 P1	-1.39	PC	PC [24:1]	PC [24:1]		0	0	11658.8	0	0	0	0	0	0	0	0	0	0	0	0	22064.9	0	0	0	0	0	0	0	0	0	0	0	0	0	0	0	0	0	0	0	0	40753.1	0	0	0	22025.5	0	0
622.443	H65 C32 N1 O8 P1	-2.23	PC	PC [24:0]	PC [24:0]		0	0	0	0	0	0	0	0	0	0	74760.7	0	0	0	0	0	0	0	0	0	0	0	0	0	0	0	0	0	0	0	0	0	0	0	0	0	21306.1	0	0	0	0	0	0
624.366	H55 C33 N1 O8 P1	-0.22	PC	PC [25:6]	PC [25:6]		0	0	0	0	0	0	0	0	0	0	0	0	0	0	0	0	0	0	0	0	0	0	0	0	0	0	0	0	0	0	0	0	0	0	0	0	0	0	0	0	0	0	0
632.428	H63 C33 N1 O8 P1	-1.25	PC	PC [25:2]	PC [25:2]		0	0	0	0	0	0	0	0	0	0	0	0	0	0	0	0	0	0	0	0	0	0	0	0	0	0	0	0	0	0	0	0	0	0	0	0	16807.5	0	0	0	0	0	0
634.444	H65 C33 N1 O8 P1	-1.07	PC	PC [25:1]	PC [25:1]		0	0	0	0	0	0	0	0	0	0	0	0	0	0	0	0	0	0	0	0	0	0	0	0	0	0	0	0	0	0	0	0	0	0	0	0	26599.1	0	0	0	0	0	0
636.458	H67 C33 N1 O8 P1	-2.61	PC	PC [25:0]	PC [25:0]		0	33713.7	0	0	0	0	0	0	0	0	23246.7	51715.2	0	0	16019.1	0	40226.6	16947.9	0	62214.2	0	27342.2	0	30835	0	0	0	50662.8	36623.9	41036.1	23479.2	35393.2	0	0	0	37258.8	191425	11236.2	11236.2	0	0	0	26681.7
642.411	H61 C34 N1 O8 P1	-2.75	PC	PC [26:4]	PC [26:4]		0	0	16948.9	0	0	0	0	0	0	0	0	0	0	0	0	0	0	0	0	0	0	0	0	0	0	0	0	0	18536.2	0	0	0	0	0	0	0	0	0	0	0	0	0	0
644.428	H63 C34 N1 O8 P1	-1.33	PC	PC [26:3]	PC [26:3]		0	0	0	0	0	0	0	0	0	0	0	0	0	0	0	0	0	0	0	0	0	0	0	0	0	0	0	0	0	0	0	0	0	0	0	0	13614.3	0	0	0	0	0	0
646.444	H65 C34 N1 O8 P1	-0.42	PC	PC [26:2]	PC [26:2]		0	0	0	0	0	0	0	0	0	0	0	0	0	0	0	0	0	0	0	0	0	0	0	0	0	0	0	0	0	0	0	0	0	0	0	0	27485.1	0	0	0	0	0	0
648.461	H67 C34 N1 O8 P1	1.47	PC	PC [26:1]	PC [26:1]		0	0	0	0	0	0	0	0	21526.7	0	0	0	0	0	0	0	0	0	0	0	0	0	0	0	0	0	0	0	0	0	0	84653.3	25353.8	0	0	12832.7	36695.8	0	0	0	0	0	0
650.476	H69 C34 N1 O8 P1	0.1	PC	PC [26:0]	PC [26:0]		0	0	0	0	0	0	0	0	0	0	0	9620	0	0	5628.2	0	0	0	0	0	0	0	0	0	0	0	0	0	0	0	0	0	0	0	0	0	17666.5	0	0	0	0	0	0
660.459	H67 C35 N1 O8 P1	-1.68	PC	PC [27:2]	PC [27:2]		0	0	0	0	0	0	0	0	0	0	0	0	0	0	0	0	0	0	0	0	0	0	0	0	0	0	0	16476.1	0	0	0	0	0	0	0	0	23328.3	0	0	0	0	0	0
662.476	H69 C35 N1 O8 P1	0.66	PC	PC [27:1]	PC [27:1]		0	0	0	0	0	0	0	23692.2	0	0	0	0	0	0	0	0	11683.9	0	0	0	0	0	0	0	0	0	0	0	21032.8	0	0	0	0	0	0	0	31119.8	0	0	0	0	0	0
664.491	H71 C35 N1 O8 P1	0.35	PC	PC [27:0]	PC [27:0]		89619.1	59411.4	0	0	0	0	0	0	0	0	0	0	0	0	0	0	0	0	0	0	0	0	0	0	0	0	0	0	0	0	0	0	0	0	0	0	0	0	0	0	0	0	0
668.427	H63 C36 N1 O8 P1	-2.13	PC	PC [28:5]	PC [28:5]		0	0	0	0	0	0	0	0	0	0	0	0	0	0	0	0	0	0	10105.6	0	0	0	0	0	0	0	0	0	0	0	0	26332.6	0	0	0	0	0	0	0	0	0	0	0
672.46	H67 C36 N1 O8 P1	-0.42	PC	PC [28:3]	PC [28:3]		0	0	0	17145	0	0	0	0	0	0	0	0	0	0	0	0	0	0	0	0	0	0	0	0	0	0	0	0	0	0	0	0	0	0	0	0	6886.9	0	0	0	0	0	0
674.474	H69 C36 N1 O8 P1	-2.48	PC	PC [28:2]	PC [28:2]		0	0	0	0	0	0	0	0	0	0	0	0	0	0	40603	145232	0	0	0	0	0	0	0	0	0	0	0	0	0	0	0	0	0	0	0	0	14631.3	0	0	0	0	0	0
676.49	H71 C36 N1 O8 P1	-1.31	PC	PC [28:1]	PC [28:1]		0	0	0	0	0	0	0	0	0	0	0	0	0	0	0	0	0	0	0	0	0	0	0	0	0	14750.5	0	16588	0	4799.3	0	0	9335	0	0	0	0	0	0	0	0	0	0
678.506	H73 C36 N1 O8 P1	-1.57	PC	PC [28:0]	PC [28:0]		0	0	0	0	0	0	0	0	0	0	0	0	0	0	0	0	0	0	0	0	0	0	0	0	0	0	0	0	15040.3	0	0	0	0	0	0	138983	183779	0	0	0	0	26145.8	0
682.443	H65 C37 N1 O8 P1	-1.14	PC	PC [29:5]	PC [29:5]		0	0	0	12297.8	0	0	0	0	0	0	0	0	0	0	0	0	0	0	0	0	0	0	0	0	0	0	0	0	15641	0	0	0	0	0	0	0	0	0	0	0	0	0	0
686.476	H69 C37 N1 O8 P1	0.93	PC	PC [29:3]	PC [29:3]		0	0	24465.6	19122.3	0	0	0	0	0	0	0	0	0	0	0	0	0	0	0	0	0	0	17050.1	0	0	0	0	0	0	0	0	0	0	24323.2	0	0	10530.6	0	0	0	0	0	0
688.49	H71 C37 N1 O8 P1	-1.47	PC	PC [29:2]	PC [29:2]		0	0	10099.6	0	0	0	0	0	0	0	0	0	0	0	0	0	0	0	0	0	0	0	0	0	14390.9	0	0	153830	187601	0	106853	0	27963.4	0	0	0	9974.4	5181	5181	0	0	0	0
690.506	H73 C37 N1 O8 P1	-1.1	PC	PC [29:1]	PC [29:1]	Phosphatidylethanolamine_PR	82794.1	127468	18103.9	0	0	0	0	0	0	0	0	0	0	0	0	22746.5	0	0	0	0	0	0	77241.1	79510.2	312444	172688	0	1.30911e+06	1.51563e+06	68609.4	931060	637218	239495	0	154587	0	5232.1	66063.9	66063.9	527774	0	0	0
692.522	H75 C37 N1 O8 P1	-1.25	PC	PC [29:0]	PC [29:0]	Phosphatidylethanolamine_PR	0	0	0	16481.2	0	0	0	0	0	0	0	0	0	0	0	0	0	0	0	0	0	0	81127.8	28982.1	233345	212649	58257.6	1.00674e+06	1.23469e+06	29776.2	583289	260404	109784	0	0	34249.8	0	46836.2	46836.2	382958	0	0	0
698.476	H69 C38 N1 O8 P1	1.09	PC	PC [30:4]	PC [30:4]		0	0	0	0	0	0	0	0	0	0	0	0	0	0	0	0	0	0	0	0	0	0	0	0	0	0	0	0	0	0	0	0	0	0	0	25236.9	5091.9	0	0	0	0	0	0
700.491	H71 C38 N1 O8 P1	-0.83	PC	PC [30:3]	PC [30:3]		0	0	0	0	0	0	0	0	0	0	0	0	0	0	0	0	0	0	0	0	0	0	0	0	0	0	0	0	0	0	0	0	0	0	0	0	4543.1	0	0	0	0	0	0
702.506	H73 C38 N1 O8 P1	-1.61	PC	PC [30:2]	PC [30:2]		0	0	0	0	0	0	0	0	0	0	46917.7	0	60621.4	0	9489.3	140531	8843	0	0	0	0	0	0	0	0	0	0	23361.8	0	0	0	0	0	0	0	32045.9	0	0	0	0	0	0	0
704.522	H75 C38 N1 O8 P1	-1.1	PC	PC [30:1]	PC [30:1]	Phosphatidylethanolamine_PR	0	0	0	0	0	0	0	0	0	0	0	10180.9	0	0	0	0	0	0	0	0	0	0	0	0	0	0	0	0	54546.7	5563.5	42224.2	0	0	0	0	570475	416080	0	0	0	143247	26222.8	0
706.538	H77 C38 N1 O8 P1	-0.59	PC	PC [30:0]	PC [30:0]		0	0	0	0	0	0	0	0	0	0	0	0	0	0	0	0	0	0	0	0	0	0	0	0	15260.4	0	0	0	0	0	0	0	0	0	0	2.93643e+06	2.24283e+06	0	0	0	935309	1.48874e+06	0
710.476	H69 C39 N1 O8 P1	0.14	PC	PC [31:5]	PC [31:5]		0	0	0	0	0	0	0	0	0	0	23715.4	0	0	0	0	0	0	0	0	0	0	0	0	0	17368.3	0	0	57468.9	119906	6475.9	43431	0	0	0	0	0	0	0	0	0	0	0	0
712.49	H71 C39 N1 O8 P1	-1.47	PC	PC [31:4]	PC [31:4]		0	30387.8	0	0	0	0	0	0	0	0	0	0	0	0	0	0	0	0	0	0	0	0	0	0	15041.5	0	0	319291	301166	15881.6	255295	42879.3	0	0	0	0	13621	0	0	0	0	0	0
714.506	H73 C39 N1 O8 P1	-0.82	PC	PC [31:3]	PC [31:3]	Phosphatidylethanolamine_PR	0	0	0	0	0	0	0	0	0	0	0	0	0	0	0	0	0	0	0	0	0	0	0	0	13427.8	0	0	429398	422110	0	284588	0	24239.3	0	0	0	0	0	0	0	0	0	0
716.522	H75 C39 N1 O8 P1	-0.67	PC	PC [31:2]	PC [31:2]	Phosphatidylethanolamine_PR	0	0	0	0	0	0	0	0	0	0	0	0	22180.7	0	0	0	0	0	8108.6	0	0	0	0	0	55318.5	26249.2	0	3.16805e+06	3557209	12998.4	334867	66905.5	0	0	0	0	0	0	0	0	0	36097.1	0
718.537	H77 C39 N1 O8 P1	-0.97	PC	PC [31:1]	PC [31:1]	Phosphatidylethanolamine_PR	0	0	0	0	0	0	0	0	0	0	0	0	0	0	0	0	0	0	0	0	0	0	0	0	106837	66363.3	0	1.84588e+06	2.14425e+06	25832.1	360780	120475	56148.7	0	0	141342	112824	5714.3	5714.3	0	0	0	0
720.553	H79 C39 N1 O8 P1	-0.9	PC	PC [31:0]	PC [31:0]		0	0	0	0	0	0	73495.3	72340.6	0	0	290459	394426	598897	364725	54551.3	89836.5	83257.1	88583.5	118964	0	65984	0	26092.7	0	205004	225672	0	619854	684437	28398.6	276712	43625.5	25546.4	0	0	643220	412756	5344.6	5344.6	0	100246	121649	0
722.475	H69 C40 N1 O8 P1	-1.36	PC	PC [32:6]	PC [32:6]		0	0	0	0	0	0	0	0	0	0	0	0	0	0	0	0	0	0	0	0	0	0	0	0	0	0	0	0	0	0	0	0	0	0	0	0	18515	0	0	0	0	0	0
724.49	H71 C40 N1 O8 P1	-1.47	PC	PC [32:5]	PC [32:5]		0	0	17768.7	0	27660.7	0	0	0	0	0	0	0	0	0	0	0	0	0	0	0	0	0	0	0	0	0	0	0	0	0	0	0	0	0	0	0	0	0	0	0	0	0	0
726.507	H73 C40 N1 O8 P1	0.09	PC	PC [32:4]	PC [32:4]		0	0	0	0	0	0	0	0	25804.1	0	0	0	0	0	0	0	0	0	0	0	0	0	0	0	0	0	0	0	0	0	0	0	0	0	0	0	0	0	0	0	0	0	0
728.523	H75 C40 N1 O8 P1	0.56	PC	PC [32:3]	PC [32:3]		0	0	0	0	0	0	0	0	0	0	0	0	0	0	0	0	10261.6	0	0	0	0	0	0	0	0	0	0	0	0	0	0	0	0	0	0	0	0	0	0	0	0	0	0
730.538	H77 C40 N1 O8 P1	-0.51	PC	PC [32:2]	PC [32:2]	Phosphatidylethanolamine_PR	0	0	0	0	0	17882.9	0	0	0	0	0	0	0	0	0	0	0	0	0	0	0	0	0	0	0	22119.4	0	55926.9	99194.7	0	0	0	0	27404.7	0	4.77355e+06	2.944e+06	0	0	0	1.653e+06	2.04003e+06	0
732.553	H79 C40 N1 O8 P1	-0.6	PC	PC [32:1]	PC [32:1]	Phosphatidylethanolamine_PR	0	0	0	0	0	0	0	0	0	0	0	0	0	0	0	0	21315.4	0	0	0	0	9858.1	0	0	0	0	0	158809	20672	0	0	0	0	0	257703	2.37192e+07	1.64662e+07	122634	122634	0	7.55566e+06	9155874	0
734.568	H81 C40 N1 O8 P1	-1.39	PC	PC [32:0]	PC [32:0]		0	0	0	0	0	0	0	0	0	0	0	0	0	0	0	0	0	0	0	0	0	0	0	0	0	0	0	0	29126.9	0	0	0	0	0	536094	1.57017e+07	1.11364e+07	25677.2	25677.2	0	4.98843e+06	5.42458e+06	0
736.493	H71 C41 N1 O8 P1	2.61	PC	PC [33:6]	PC [33:6]		0	0	0	0	0	0	0	0	0	0	0	0	0	0	0	0	0	0	0	0	0	0	0	0	0	0	58511	0	0	0	0	0	0	0	0	0	0	0	0	0	0	0	0
738.508	H73 C41 N1 O8 P1	1.74	PC	PC [33:5]	PC [33:5]		0	0	0	0	0	0	0	0	0	0	0	0	27121.6	0	0	0	0	0	6991	0	0	0	0	0	0	0	0	0	0	0	0	0	0	0	0	0	0	0	0	0	0	0	0
740.521	H75 C41 N1 O8 P1	-1.58	PC	PC [33:4]	PC [33:4]	Phosphatidylethanolamine_PR	0	0	0	0	0	0	0	0	0	0	0	0	0	0	0	0	0	0	0	0	0	0	0	0	0	0	0	3.65571e+06	3.88267e+06	0	61687	0	0	0	0	0	0	13804.3	13804.3	0	85535.7	67856.9	0
742.537	H77 C41 N1 O8 P1	-2.23	PC	PC [33:3]	PC [33:3]		0	0	0	0	0	0	0	0	0	0	0	0	0	22551.4	0	0	0	0	0	0	0	0	0	0	0	0	0	2.52049e+06	2.74637e+06	0	13185.5	0	0	0	0	0	0	321792	321792	0	51753.2	41397	0
744.553	H79 C41 N1 O8 P1	-0.7	PC	PC [33:2]	PC [33:2]	Phosphatidylethanolamine_PR	0	0	0	0	0	0	0	0	0	0	0	0	0	0	0	0	0	22213.7	0	0	0	0	0	0	0	0	0	6.60667e+06	7.75227e+06	15033.3	344814	50988.7	22697.8	0	0	3.27405e+06	1.99962e+06	0	0	0	1399662	1518799	0
746.569	H81 C41 N1 O8 P1	-0.71	PC	PC [33:1]	PC [33:1]	Phosphatidylethanolamine_PR	0	0	0	0	0	0	0	0	0	0	0	0	0	0	0	0	0	0	0	0	0	0	0	0	0	0	0	1.03714e+06	1.28985e+06	0	0	0	0	0	0	3534879	2.61547e+06	0	0	0	1.30612e+06	1.57035e+06	0
748.585	H83 C41 N1 O8 P1	-0.21	PC	PC [33:0]	PC [33:0]		0	0	0	0	0	0	0	0	0	0	0	0	0	0	0	0	0	0	0	0	0	0	27797.3	0	0	0	0	0	0	0	0	0	0	0	0	817248	271294	0	0	0	199666	164118	0
754.537	H77 C42 N1 O8 P1	-1.84	PC	PC [34:4]	PC [34:4]		0	0	0	27552.9	0	0	0	0	0	0	0	0	0	0	0	0	0	0	0	0	0	0	0	0	0	0	0	0	111855	0	0	0	0	0	0	2.42469e+06	2.09428e+06	0	0	0	1.07787e+06	1.20299e+06	0
756.553	H79 C42 N1 O8 P1	-0.94	PC	PC [34:3]	PC [34:3]		0	0	0	0	0	0	0	0	0	0	0	0	0	0	0	0	0	0	0	0	0	0	0	0	0	0	0	42894.5	22504.5	0	0	0	0	0	0	2.26539e+07	1.55442e+07	113187	113187	0	7.37511e+06	8.60965e+06	0
758.568	H81 C42 N1 O8 P1	-1.26	PC	PC [34:2]	PC [34:2]	Phosphatidylethanolamine_PR	0	0	0	0	0	0	0	0	0	0	0	0	0	0	0	0	0	0	0	0	0	0	0	0	36645.3	0	0	466555	574615	50743.1	269522	73552.2	46910.2	53729.2	1.2734e+07	6.20841e+08	4.38672e+08	2944300	2944300	1.79656e+06	214941886	2.46188e+08	0
760.584	H83 C42 N1 O8 P1	-1.25	PC	PC [34:1]	PC [34:1]		0	0	0	0	0	0	0	0	0	0	0	0	0	0	0	0	10938.6	0	0	0	11375	0	0	0	0	0	0	0	0	11557.1	17065.4	0	32053.2	0	38060762	2.43039e+08	1.75125e+08	1.20497e+06	1.20497e+06	423933	8.38094e+07	9.66796e+07	0
762.599	H85 C42 N1 O8 P1	-2.62	PC	PC [34:0]	PC [34:0]		0	0	0	0	0	0	0	0	0	0	0	0	0	0	0	0	0	0	0	0	0	0	0	0	642702	505524	0	19307.2	0	0	12701.9	34780.8	0	0	565628	1444892	898088	0	0	0	595440	589558	0
764.522	H75 C43 N1 O8 P1	-0.9	PC	PC [35:6]	PC [35:6]	Phosphatidylethanolamine_PR	0	0	0	0	0	0	0	0	0	0	0	0	0	0	0	0	0	0	0	0	0	0	0	0	0	0	0	3.29631e+06	3.55969e+06	0	63870.9	0	0	0	0	0	0	0	0	0	23457	0	0
766.536	H77 C43 N1 O8 P1	-2.43	PC	PC [35:5]	PC [35:5]	Phosphatidylethanolamine_PR	0	0	0	0	0	0	0	0	0	0	0	0	0	0	0	0	0	0	0	0	0	0	0	0	0	0	0	3.54176e+06	3702137	0	19327.6	0	0	0	0	35972.6	65811.6	0	0	0	27697.1	102084	0
768.553	H79 C43 N1 O8 P1	-1.27	PC	PC [35:4]	PC [35:4]	Phosphatidylethanolamine_PR	0	0	0	0	0	0	0	0	0	0	0	0	0	0	0	0	0	0	0	0	0	0	0	0	0	0	0	8.99253e+06	9.84901e+06	27859.2	367676	0	0	0	0	1.6791e+06	1.10516e+06	0	0	0	1.01798e+06	1.07446e+06	0
770.569	H81 C43 N1 O8 P1	-0.65	PC	PC [35:3]	PC [35:3]		74511.2	122433	0	0	0	0	0	0	0	0	0	0	0	0	0	0	0	0	0	0	0	0	0	0	0	0	0	684009	777460	0	0	0	0	0	0	2.82466e+06	2.44103e+06	0	0	0	1.08799e+06	1.02591e+06	0
772.584	H83 C43 N1 O8 P1	-1.19	PC	PC [35:2]	PC [35:2]	Phosphatidylethanolamine_PR	0	0	0	0	0	0	0	0	0	0	0	0	0	0	0	0	0	0	0	0	0	0	0	0	0	0	0	105586	85360.9	6775.1	41371.8	0	0	654378	349181	1.09654e+07	7.92634e+06	30144.8	30144.8	0	5133549	5.64539e+06	0
774.6	H85 C43 N1 O8 P1	-1.16	PC	PC [35:1]	PC [35:1]		0	0	0	0	0	0	0	0	0	0	0	0	0	0	0	0	0	0	0	0	0	0	0	0	0	0	0	25434.3	0	0	0	0	0	211615	1.01764e+06	4.26876e+06	3.00752e+06	83685.4	83685.4	0	1.97323e+06	2.18058e+06	0
776.616	H87 C43 N1 O8 P1	-1.04	PC	PC [35:0]	PC [35:0]		0	0	0	0	0	0	0	0	0	0	0	12957.9	0	23699.1	0	0	0	22075.8	0	0	0	0	25814.9	0	0	0	0	0	0	0	0	0	0	0	0	49947.4	0	0	0	0	22692.7	31179.3	0
778.536	H77 C44 N1 O8 P1	-2.69	PC	PC [36:6]	PC [36:6]		0	0	0	0	0	0	0	0	0	0	0	0	0	0	0	0	0	0	0	0	0	0	0	0	0	0	0	64944.7	21630.2	0	0	0	0	0	0	1.58813e+06	1.00156e+06	0	0	0	504021	731932	0
780.552	H79 C44 N1 O8 P1	-2.68	PC	PC [36:5]	PC [36:5]		0	0	21781.4	0	0	0	0	0	0	0	0	0	0	0	0	0	0	0	0	0	0	0	0	0	10266	0	0	61682.5	78677.6	0	0	0	0	0	323322	4.99321e+07	3.59372e+07	270548	270548	83747.3	1.95303e+07	2.1544e+07	0
782.569	H81 C44 N1 O8 P1	-1.02	PC	PC [36:4]	PC [36:4]		0	0	68272	26039.2	0	0	0	0	0	0	0	0	0	0	0	0	0	0	0	0	0	0	0	0	0	0	0	91877.9	125855	24994.9	49224	0	0	0	6.94915e+06	3.05491e+08	2.12223e+08	1.47292e+06	1.47292e+06	994416	1.03542e+08	1.18196e+08	0
784.585	H83 C44 N1 O8 P1	-0.54	PC	PC [36:3]	PC [36:3]		0	0	431408	374667	0	0	32291	0	0	0	0	0	0	0	0	0	0	0	0	0	0	0	0	0	0	0	0	76654.9	59511.3	0	27958.5	0	0	0	8.70473e+06	1.92811e+08	1.30125e+08	909782	909782	259694	6.3075e+07	7.30791e+07	0
786.6	H85 C44 N1 O8 P1	-1.05	PC	PC [36:2]	PC [36:2]		0	0	357058	450575	0	0	0	0	0	0	0	0	0	0	0	0	0	0	0	0	979070	22563	0	28228.9	50330.3	25883.2	0	124399	19961	26935.3	326944	94989.2	6390.1	0	5.17184e+07	3.22772e+08	2.23899e+08	1.65022e+06	1.65022e+06	1.69561e+06	1.01171e+08	1.16088e+08	0
788.616	H87 C44 N1 O8 P1	-0.32	PC	PC [36:1]	PC [36:1]		0	0	38129	106388	0	0	0	0	0	0	0	0	0	0	0	0	0	0	0	0	0	0	0	0	0	0	0	0	0	0	0	0	0	0	2.18129e+07	3.66956e+07	2.47638e+07	250157	250157	75270.4	1.18991e+07	1.3315e+07	0
790.632	H89 C44 N1 O8 P1	0.14	PC	PC [36:0]	PC [36:0]		22300.9	0	24205.7	0	0	0	0	0	0	0	0	0	0	0	0	0	0	0	0	0	0	0	0	0	0	0	0	0	0	0	0	0	0	0	53314.1	53353.5	0	0	0	0	0	0	0
792.552	H79 C45 N1 O8 P1	-2.2	PC	PC [37:6]	PC [37:6]	Phosphatidylethanolamine_PR	0	0	0	0	0	0	0	0	0	0	0	0	0	0	0	0	0	0	0	0	108180	0	0	0	0	19546.7	0	1.99577e+06	2.40854e+06	0	15262.1	0	0	0	0	975320	708358	0	0	0	230684	167424	0
794.567	H81 C45 N1 O8 P1	-2.53	PC	PC [37:5]	PC [37:5]	Phosphatidylethanolamine_PR	0	0	0	0	0	0	0	0	0	0	0	0	0	0	0	0	0	0	0	0	0	0	90512.1	0	121166	207162	0	861550	1.14614e+06	0	0	0	0	0	0	4.14239e+06	2.83633e+06	0	0	0	931407	898728	0
796.584	H83 C45 N1 O8 P1	-1.42	PC	PC [37:4]	PC [37:4]	Phosphatidylethanolamine_PR	0	13106.1	0	0	0	0	0	0	0	0	0	0	0	0	0	0	0	0	8959	0	0	0	0	0	0	0	0	213641	165893	0	0	0	0	89809.5	70388.4	6.63506e+06	4698310	0	0	0	2.56493e+06	2.86624e+06	0
798.6	H85 C45 N1 O8 P1	-1.33	PC	PC [37:3]	PC [37:3]		0	0	0	0	0	0	0	0	0	0	0	0	0	0	0	0	0	0	0	0	0	0	0	0	0	0	0	0	0	0	0	0	0	0	113476	2.45555e+06	1.54431e+06	7580.5	7580.5	0	1376804	1.1649e+06	0
800.616	H87 C45 N1 O8 P1	-0.93	PC	PC [37:2]	PC [37:2]		0	0	0	0	0	0	0	0	0	0	0	0	0	0	0	0	0	0	0	0	0	0	0	0	27507.5	0	0	14728.5	27782.9	15363.5	55500.1	0	0	352999	703162	1.65631e+06	1.04859e+06	222990	222990	0	1.09481e+06	1.1835e+06	0
802.632	H89 C45 N1 O8 P1	-0.39	PC	PC [37:1]	PC [37:1]		0	0	79065	0	0	0	0	0	0	0	0	0	0	0	0	0	0	0	0	0	0	22009.4	0	0	0	0	0	0	0	0	0	0	0	0	109508	58886.8	45508.1	0	0	0	25616.5	45239.4	0
806.567	H81 C46 N1 O8 P1	-2.47	PC	PC [38:6]	PC [38:6]		0	0	20252.5	20967.8	0	0	0	0	0	0	0	0	0	0	0	0	0	0	0	0	0	0	0	0	0	0	0	11189.7	0	0	0	0	0	0	364315	8.77439e+07	6.19433e+07	391645	391645	0	2.7155e+07	3.16505e+07	0
808.583	H83 C46 N1 O8 P1	-2.5	PC	PC [38:5]	PC [38:5]		0	0	0	0	0	0	0	0	0	0	0	0	0	0	0	0	0	0	0	0	0	0	0	0	21090.3	0	0	24753.8	17891.4	0	0	0	0	0	3.7054e+06	9.22637e+07	6.47878e+07	429182	429182	0	2.86986e+07	3.37955e+07	0
810.6	H85 C46 N1 O8 P1	-1.29	PC	PC [38:4]	PC [38:4]		0	0	0	0	0	0	0	0	0	0	0	0	0	0	0	0	0	0	0	0	0	0	0	0	14099.9	0	0	13334.7	0	0	0	0	0	0	2.64151e+07	1.66666e+08	1.14946e+08	655324	655324	307765	5.1628e+07	6.03749e+07	0
812.616	H87 C46 N1 O8 P1	-0.92	PC	PC [38:3]	PC [38:3]		0	0	0	0	0	0	0	0	0	0	0	0	0	0	0	0	0	0	0	0	0	0	0	0	0	0	0	0	0	0	0	0	0	0	1.211e+07	4.71327e+07	3.28215e+07	206794	206794	0	1.46251e+07	1.76835e+07	0
814.631	H89 C46 N1 O8 P1	-0.88	PC	PC [38:2]	PC [38:2]		0	0	0	0	0	0	0	0	0	0	0	0	0	0	0	0	0	0	0	0	0	0	0	0	0	0	0	13123	0	5900.3	0	0	0	0	2.27662e+06	3.80861e+06	2.68631e+06	99579.1	99579.1	0	1.32645e+06	1.60296e+06	0
816.647	H91 C46 N1 O8 P1	-0.54	PC	PC [38:1]	PC [38:1]		0	0	0	0	0	0	0	0	0	0	0	0	0	0	0	0	0	0	0	0	0	0	0	0	0	0	0	0	0	0	0	0	0	0	424366	243879	134316	0	0	0	62671.9	35424.3	0
820.584	H83 C47 N1 O8 P1	-1.02	PC	PC [39:6]	PC [39:6]		33412.8	0	0	0	0	0	0	0	0	0	0	0	0	0	0	0	0	0	0	0	274971	0	0	0	0	0	0	23198.1	0	0	0	0	0	25100.4	0	1.76701e+06	1.06314e+06	0	0	0	572286	491246	0
822.599	H85 C47 N1 O8 P1	-2.27	PC	PC [39:5]	PC [39:5]		0	0	0	0	0	0	0	0	0	0	0	0	0	0	0	0	0	0	0	0	0	0	124326	0	69196	23456.1	0	182263	84556.3	0	0	0	0	0	0	567145	358917	13091.5	13091.5	0	136921	459033	0
824.615	H87 C47 N1 O8 P1	-1.45	PC	PC [39:4]	PC [39:4]		0	0	0	0	0	0	0	0	0	0	0	0	0	0	0	0	0	0	0	0	0	0	0	0	0	0	0	0	0	0	0	0	0	28654.3	0	561056	321352	17070.6	17070.6	72775.1	691341	593938	0
826.63	H89 C47 N1 O8 P1	-2.13	PC	PC [39:3]	PC [39:3]		0	0	0	0	0	0	0	0	0	0	0	0	0	0	0	0	0	0	0	0	0	0	0	0	0	0	0	0	0	0	0	0	0	0	0	0	0	24876.7	24876.7	0	126925	108174	0
832.681	H95 C47 N1 O8 P1	1.8	PC	PC [39:0]	PC [39:0]		0	0	0	0	0	0	0	0	0	0	0	0	0	0	0	0	12089.3	0	0	0	0	0	0	0	0	0	0	0	0	0	0	0	0	0	0	0	0	0	0	0	0	0	0
834.599	H85 C48 N1 O8 P1	-1.73	PC	PC [40:6]	PC [40:6]		0	0	0	0	0	0	26826.6	29564.3	0	0	0	0	0	28373.3	0	0	0	0	10110.3	0	0	0	0	0	0	0	0	0	0	0	0	0	0	0	1516507	3.0628e+07	2.0613e+07	80345.4	80345.4	0	8.29109e+06	9.9958e+06	0
836.616	H87 C48 N1 O8 P1	-0.83	PC	PC [40:5]	PC [40:5]		0	0	0	0	0	0	0	0	0	0	0	0	0	0	0	0	0	0	0	0	0	0	0	0	0	0	0	35067.4	0	0	0	0	0	0	1.8299e+06	1.50834e+07	1.01276e+07	43996.1	43996.1	0	4.23771e+06	4.63653e+06	0
838.631	H89 C48 N1 O8 P1	-0.78	PC	PC [40:4]	PC [40:4]		0	0	0	0	0	0	0	0	0	0	0	0	0	0	0	0	0	0	0	0	0	0	0	0	0	0	0	0	0	0	0	0	0	0	2338393	5.69428e+06	3.66247e+06	7547.6	7547.6	0	1.64927e+06	1.85653e+06	0
840.647	H91 C48 N1 O8 P1	-0.48	PC	PC [40:3]	PC [40:3]		0	0	0	0	0	0	0	0	0	0	0	0	0	0	0	0	0	0	0	0	0	0	0	0	0	0	0	0	0	0	0	0	0	0	50208	46676.2	0	0	0	0	0	0	0
848.615	H87 C49 N1 O8 P1	-1.96	PC	PC [41:6]	PC [41:6]		0	0	0	0	0	0	0	24553.4	0	0	0	0	0	0	0	0	0	0	0	0	0	0	0	0	0	0	0	0	0	0	0	0	0	0	0	38702	0	0	0	0	0	0	0
856.679	H95 C49 N1 O8 P1	0.11	PC	PC [41:2]	PC [41:2]		0	0	0	0	0	0	0	0	0	0	0	0	0	0	0	0	0	0	0	0	0	0	0	0	0	0	0	0	0	0	0	0	0	0	0	0	0	16891.1	16891.1	0	0	0	0
862.63	H89 C50 N1 O8 P1	-2.13	PC	PC [42:6]	PC [42:6]		0	0	28150.4	56115.5	0	0	0	0	0	0	0	0	0	0	0	0	0	0	0	0	0	0	0	0	0	0	0	0	0	0	0	0	0	0	0	201882	21860.8	0	0	0	0	0	0
864.647	H91 C50 N1 O8 P1	-0.49	PC	PC [42:5]	PC [42:5]		0	0	20135.3	0	0	0	0	0	0	0	0	0	0	0	0	0	0	0	0	0	0	0	0	0	0	0	0	0	0	0	0	0	0	0	59544.6	270059	62099.2	0	0	0	0	0	0
870.696	H97 C50 N1 O8 P1	1.1	PC	PC [42:2]	PC [42:2]		0	0	0	0	0	0	0	0	0	0	0	0	0	0	0	0	0	0	0	0	0	0	0	0	0	0	0	0	0	6878	0	0	0	0	0	98745.3	0	0	0	0	0	0	0
872.708	H99 C50 N1 O8 P1	-2.88	PC	PC [42:1]	PC [42:1]		0	0	0	0	0	0	0	0	0	0	0	0	0	0	0	0	0	0	0	0	0	0	0	13702.7	0	0	0	0	0	0	0	0	0	0	0	43718.7	0	0	0	0	0	0	0
878.663	H93 C51 N1 O8 P1	-0.9	PC	PC [43:5]	PC [43:5]		0	0	0	0	0	0	0	0	0	0	0	0	0	0	0	0	0	0	9550.7	0	0	0	0	0	0	0	0	0	0	0	0	0	0	0	0	0	0	0	0	0	0	0	0
884.712	H99 C51 N1 O8 P1	1.85	PC	PC [43:2]	PC [43:2]		0	0	0	26354.2	0	0	0	0	0	0	0	0	0	0	0	0	0	0	0	0	0	0	0	0	0	0	0	0	0	0	0	0	0	0	0	0	0	0	0	0	0	0	0
888.74	H103 C51 N1 O8 P1	-1.65	PC	PC [43:0]	PC [43:0]		0	0	0	0	0	0	0	0	0	0	0	0	0	0	0	0	0	0	0	0	0	0	0	9513.5	0	0	0	0	0	0	0	0	0	0	0	0	0	0	0	0	0	0	0
890.662	H93 C52 N1 O8 P1	-1.92	PC	PC [44:6]	PC [44:6]		0	0	0	0	0	0	0	0	0	0	0	0	0	0	0	0	0	0	15297.2	0	0	0	0	0	0	0	0	22053.6	0	0	0	0	0	0	0	0	0	0	0	0	0	0	0
900.74	H103 C52 N1 O8 P1	-1.73	PC	PC [44:1]	PC [44:1]		0	0	0	0	0	0	0	0	0	0	0	0	0	0	0	0	0	0	0	0	0	0	0	0	0	0	0	20728.8	0	0	0	0	0	0	0	0	0	0	0	0	0	0	0
902.755	H105 C52 N1 O8 P1	-2.87	PC	PC [44:0]	PC [44:0]		0	0	0	0	0	0	0	0	0	0	0	0	0	0	0	0	0	0	0	0	0	0	0	0	0	0	0	0	0	0	0	0	0	0	0	0	0	0	0	0	0	0	0
904.681	H95 C53 N1 O8 P1	2	PC	PC [45:6]	PC [45:6]		0	0	0	0	0	0	0	0	0	0	0	0	0	0	0	0	0	0	7663.2	0	0	0	0	0	0	0	0	0	0	0	0	0	0	0	0	0	0	0	0	0	0	0	0
906.697	H97 C53 N1 O8 P1	2.84	PC	PC [45:5]	PC [45:5]		0	0	0	0	0	0	0	0	0	0	0	0	0	0	0	0	0	0	0	0	0	0	0	0	0	0	0	0	0	0	0	0	0	0	0	0	0	0	0	0	0	0	0
908.71	H99 C53 N1 O8 P1	0.12	PC	PC [45:4]	PC [45:4]		0	0	0	0	0	0	0	0	0	0	0	0	0	0	0	0	0	0	0	0	0	0	0	0	0	0	0	0	0	0	0	0	0	0	0	0	0	0	0	0	0	27924.7	0
914.756	H105 C53 N1 O8 P1	-1.43	PC	PC [45:1]	PC [45:1]		0	0	0	0	0	0	33878.1	0	0	0	0	0	0	0	0	0	0	0	0	0	0	0	0	0	0	0	0	0	0	0	0	0	0	0	0	0	0	0	0	0	0	0	0
916.773	H107 C53 N1 O8 P1	0.09	PC	PC [45:0]	PC [45:0]		0	0	70989.8	16044.9	0	0	0	0	0	0	0	0	0	0	0	0	0	0	0	0	0	0	0	20687.4	0	0	0	0	0	0	0	0	0	0	0	0	0	0	0	0	30748.5	0	0
918.694	H97 C54 N1 O8 P1	-0.85	PC	PC [46:6]	PC [46:6]		0	0	0	0	0	0	0	0	0	0	0	0	0	0	0	0	0	0	0	0	0	25284.9	0	0	0	0	0	0	0	0	0	0	0	0	0	0	0	0	0	0	0	0	0
###	Plasmaenylphosphatidylcholine
542.324	H49 C28 N1 O7 P1	-0.26	PC	PC O-[20:5]	PC O-[20:5]	Lysophosphatidylcholine_PR	0	0	0	0	0	0	0	0	0	0	0	0	0	0	0	0	0	0	0	0	0	0	0	0	0	0	0	0	0	0	0	0	0	0	0	0	4156.4	0	0	0	0	0	0
544.339	H51 C28 N1 O7 P1	-0.61	PC	PC O-[20:4]	PC O-[20:4]	Lysophosphatidylcholine_PR	0	0	0	0	0	0	0	0	0	0	0	0	17377.6	0	0	0	0	0	0	0	0	0	0	0	0	0	0	0	0	0	0	0	0	0	0	127615	14672.5	136593	136593	1.68173e+07	5.06378e+06	5.59406e+06	0
546.356	H53 C28 N1 O7 P1	0.27	PC	PC O-[20:3]	PC O-[20:3]	Lysophosphatidylcholine_PR	0	0	13313.1	0	0	0	0	0	0	0	0	0	0	0	0	0	0	0	0	0	0	0	0	0	0	0	0	0	0	0	0	0	0	0	0	0	46609	0	0	0	0	0	0
548.371	H55 C28 N1 O7 P1	-0.74	PC	PC O-[20:2]	PC O-[20:2]	Lysophosphatidylcholine_PR	0	0	0	0	0	0	0	0	0	0	0	0	0	21532.5	0	0	11388.3	0	6433.8	0	0	0	0	0	0	0	0	0	0	0	0	0	4995.6	20086.9	0	0	0	16602.9	16602.9	363819	118933	50358.7	0
550.386	H57 C28 N1 O7 P1	-0.57	PC	PC O-[20:1]	PC O-[20:1]	Lysophosphatidylcholine_PR	0	0	0	15539.3	0	0	0	0	0	0	0	0	0	0	0	0	0	0	0	0	0	0	0	0	0	0	0	0	11988	0	0	0	0	0	0	0	0	18227.7	18227.7	69911.9	57642.3	25974.7	0
562.386	H57 C29 N1 O7 P1	-0.62	PC	PC O-[21:2]	PC O-[21:2]	Lysophosphatidylcholine_PR	0	0	0	0	0	0	0	0	0	0	0	22433.8	0	0	0	80818.8	37609	14601.9	45882.2	0	0	0	0	0	721242	579403	0	16818.5	0	0	0	0	0	19322	0	0	0	28678.9	28678.9	0	0	0	0
564.402	H59 C29 N1 O7 P1	0.07	PC	PC O-[21:1]	PC O-[21:1]	Lysophosphatidylcholine_PR	0	0	0	0	0	0	0	0	0	0	0	0	0	0	0	30217.6	0	15222.8	0	0	0	0	0	0	0	0	0	0	0	0	0	0	0	0	0	0	0	0	0	0	0	0	0
566.418	H61 C29 N1 O7 P1	0.13	PC	PC O-[21:0]	PC O-[21:0]	Lysophosphatidylcholine_PR	0	0	10608.7	0	0	0	0	0	0	0	0	0	0	0	0	0	0	0	0	0	0	0	0	0	0	0	0	0	0	0	0	0	0	0	0	0	0	0	0	0	0	0	0
568.339	H51 C30 N1 O7 P1	-0.86	PC	PC O-[22:6]	PC O-[22:6]	Lysophosphatidylcholine_PR	0	0	0	0	0	0	0	0	0	0	0	0	0	0	0	0	0	0	0	0	0	0	0	0	0	0	0	0	0	0	0	0	0	0	0	0	0	0	0	2720070	799936	875903	0
570.355	H53 C30 N1 O7 P1	-1.59	PC	PC O-[22:5]	PC O-[22:5]	Lysophosphatidylcholine_PR	0	0	16921.7	19009	0	0	0	0	0	0	0	0	0	0	0	0	0	0	0	0	0	0	0	0	0	0	0	0	0	0	0	0	0	0	0	0	0	0	0	525969	219847	319219	0
592.433	H63 C31 N1 O7 P1	-1.81	PC	PC O-[23:1]	PC O-[23:1]		0	35683.9	0	0	47391.8	0	16958.8	37509	0	0	0	30899	0	0	34583.5	0	39687.3	0	8122.2	0	0	0	0	30664.1	0	23907.4	0	0	0	41767	43413.7	0	0	0	0	39977.3	294120	0	0	0	0	0	0
606.448	H65 C32 N1 O7 P1	-2.32	PC	PC O-[24:1]	PC O-[24:1]		0	0	17172.1	0	0	0	0	0	0	0	0	0	0	0	0	0	0	0	0	0	0	0	0	0	0	0	0	0	0	0	0	0	0	0	0	0	0	7274.4	7274.4	0	0	0	0
608.464	H67 C32 N1 O7 P1	-1.35	PC	PC O-[24:0]	PC O-[24:0]		0	0	12105.9	0	0	0	0	0	0	0	0	0	0	0	0	0	0	0	0	0	0	0	0	0	0	0	0	0	0	0	0	0	0	0	0	0	0	48341.5	48341.5	0	0	0	0
612.401	H59 C33 N1 O7 P1	-2.03	PC	PC O-[25:5]	PC O-[25:5]		0	0	0	0	0	0	0	0	0	0	0	0	0	0	0	0	0	0	0	0	0	0	0	0	0	0	0	0	25458.7	0	0	0	0	0	0	0	0	0	0	0	0	0	0
620.464	H67 C33 N1 O7 P1	-2.11	PC	PC O-[25:1]	PC O-[25:1]		0	0	0	0	0	0	0	0	0	0	0	0	0	0	14014.4	17151.8	0	0	0	0	0	0	0	0	0	0	0	0	0	0	0	0	0	0	0	0	0	0	0	0	0	0	0
622.479	H69 C33 N1 O7 P1	-2.69	PC	PC O-[25:0]	PC O-[25:0]		0	0	0	0	0	0	0	0	29742.5	0	0	0	0	0	0	0	0	0	0	0	0	0	0	0	0	0	0	0	0	0	0	0	0	0	0	0	0	0	0	0	0	0	0
632.466	H67 C34 N1 O7 P1	1.95	PC	PC O-[26:2]	PC O-[26:2]		0	0	0	0	0	0	63832.8	41558.2	0	0	0	0	0	0	11599.5	0	0	0	0	0	0	0	0	0	0	0	0	0	0	0	0	0	0	0	0	0	0	0	0	0	0	0	0
634.479	H69 C34 N1 O7 P1	-2.06	PC	PC O-[26:1]	PC O-[26:1]		0	0	0	0	0	0	0	0	0	0	0	0	0	0	0	0	0	15472.3	0	0	0	0	0	0	0	0	0	0	0	0	0	0	0	0	0	0	0	0	0	0	0	0	0
636.496	H71 C34 N1 O7 P1	-0.64	PC	PC O-[26:0]	PC O-[26:0]		148581	325236	0	0	0	0	0	0	0	0	0	0	0	0	50309	56866.2	75963.1	17300.5	0	0	0	0	0	0	0	0	0	0	0	0	0	0	0	0	0	0	0	564063	564063	0	53694.9	71914.8	0
640.433	H63 C35 N1 O7 P1	-1.54	PC	PC O-[27:5]	PC O-[27:5]		0	0	0	0	0	0	0	0	0	0	0	0	0	0	0	0	0	0	0	0	0	0	0	0	0	0	0	0	0	0	0	0	0	0	0	0	0	0	0	0	0	0	0
644.466	H67 C35 N1 O7 P1	1.9	PC	PC O-[27:3]	PC O-[27:3]		0	0	14347.5	0	0	0	0	0	0	0	0	0	0	0	0	0	0	0	9864.2	0	0	0	0	0	0	0	0	0	0	7218.8	0	0	0	0	0	0	0	0	0	0	0	0	0
648.496	H71 C35 N1 O7 P1	-1.02	PC	PC O-[27:1]	PC O-[27:1]		0	0	0	0	0	0	0	0	0	0	0	0	0	0	0	0	0	0	0	0	0	0	0	0	0	0	0	0	0	0	0	0	0	20184	0	0	0	0	0	0	0	0	0
650.511	H73 C35 N1 O7 P1	-0.71	PC	PC O-[27:0]	PC O-[27:0]		0	0	0	0	0	0	0	0	0	0	0	0	0	0	0	0	0	0	0	0	0	0	0	0	0	0	0	0	0	0	12540.9	0	0	19133	0	0	0	6041.1	6041.1	0	0	0	0
654.449	H65 C36 N1 O7 P1	-0.46	PC	PC O-[28:5]	PC O-[28:5]		0	0	0	0	0	0	0	24846.1	0	0	0	0	0	0	0	0	11148.6	0	0	0	0	0	43827.1	0	0	0	0	0	0	0	0	0	0	0	0	0	0	0	0	0	0	0	0
660.496	H71 C36 N1 O7 P1	0.39	PC	PC O-[28:2]	PC O-[28:2]		0	0	11929.9	0	0	0	0	0	0	0	0	0	0	0	0	0	9785.5	0	0	0	0	0	0	0	0	0	0	0	0	0	0	0	0	0	0	0	0	0	0	0	0	0	0
664.528	H75 C36 N1 O7 P1	-0.12	PC	PC O-[28:0]	PC O-[28:0]		0	0	0	17431.9	0	0	0	0	0	0	0	0	0	0	0	0	0	0	0	0	0	0	0	0	0	0	0	0	0	0	0	0	0	0	0	0	0	0	0	0	0	0	16065.3
668.464	H67 C37 N1 O7 P1	-1.69	PC	PC O-[29:5]	PC O-[29:5]		0	0	0	10771.9	0	0	0	0	0	0	0	0	0	0	0	0	0	0	0	0	0	0	0	0	0	0	0	0	0	0	13886.8	0	0	0	0	0	0	0	0	0	0	0	0
670.482	H69 C37 N1 O7 P1	1.42	PC	PC O-[29:4]	PC O-[29:4]		0	0	15516.7	0	0	0	0	0	0	0	0	0	0	0	0	0	0	0	0	0	0	0	0	0	0	0	0	0	0	0	0	0	0	0	0	0	0	0	0	0	0	0	0
672.496	H71 C37 N1 O7 P1	-0.05	PC	PC O-[29:3]	PC O-[29:3]		0	0	0	0	0	0	0	0	0	0	0	0	0	0	0	43077	13585.9	0	0	0	0	0	0	0	0	0	0	0	0	0	0	0	0	0	0	0	0	0	0	0	0	0	0
676.527	H75 C37 N1 O7 P1	-1.07	PC	PC O-[29:1]	PC O-[29:1]		0	0	0	0	0	0	108006	0	0	0	0	0	0	0	0	0	0	0	0	0	0	0	0	0	0	0	0	0	0	0	0	0	0	0	0	0	0	0	0	0	0	0	0
678.542	H77 C37 N1 O7 P1	-1.39	PC	PC O-[29:0]	PC O-[29:0]		0	0	0	0	0	0	47234.1	0	0	0	0	0	0	0	0	0	0	0	0	0	0	0	0	0	0	0	0	0	0	11729	11786.9	0	0	0	0	0	0	0	0	86242.4	0	0	0
680.466	H67 C38 N1 O7 P1	0.9	PC	PC O-[30:6]	PC O-[30:6]		21406.1	0	0	0	0	0	0	0	0	0	0	0	0	0	0	0	0	0	0	0	0	0	0	0	0	0	0	0	0	0	0	0	0	0	0	0	0	0	0	0	0	0	0
686.512	H73 C38 N1 O7 P1	-0.2	PC	PC O-[30:3]	PC O-[30:3]		0	0	0	0	0	0	0	0	0	0	0	15781.8	0	0	0	0	0	0	0	0	0	0	0	0	0	0	0	0	0	0	0	0	0	0	0	0	0	0	0	0	0	0	0
690.543	H77 C38 N1 O7 P1	-0.62	PC	PC O-[30:1]	PC O-[30:1]		0	0	0	0	0	0	0	0	0	0	0	0	0	0	0	0	0	0	0	0	0	0	0	0	0	0	0	0	0	0	0	0	6000.2	0	0	0	0	0	0	0	0	0	0
692.557	H79 C38 N1 O7 P1	-2.42	PC	PC O-[30:0]	PC O-[30:0]		0	0	0	0	0	0	0	0	0	0	0	0	0	0	0	0	0	0	0	0	0	0	0	28025.9	0	0	0	0	0	0	0	0	0	0	0	37485.5	56904.8	0	0	0	25058.6	0	0
694.482	H69 C39 N1 O7 P1	2.07	PC	PC O-[31:6]	PC O-[31:6]		0	0	18625.4	0	0	0	0	0	0	0	0	0	0	0	0	0	0	0	0	0	0	0	0	0	0	0	0	0	0	0	0	0	0	0	0	0	4509.9	0	0	0	0	0	0
696.498	H71 C39 N1 O7 P1	2.32	PC	PC O-[31:5]	PC O-[31:5]		0	0	0	21317.9	0	20250.7	0	0	0	0	0	0	0	0	16570.7	0	0	0	0	0	0	0	0	0	0	0	0	0	0	0	0	0	0	0	0	0	0	0	0	0	0	0	0
698.513	H73 C39 N1 O7 P1	1.35	PC	PC O-[31:4]	PC O-[31:4]		0	0	17404.9	0	0	0	0	0	0	0	0	0	0	0	0	0	0	0	0	0	0	0	0	0	0	0	0	0	28903.2	0	0	49300.6	0	0	0	0	0	0	0	0	0	0	0
700.527	H75 C39 N1 O7 P1	-1	PC	PC O-[31:3]	PC O-[31:3]		0	0	0	0	0	0	0	0	0	0	0	0	0	0	0	0	0	0	0	0	0	0	0	0	0	0	0	1.26066e+06	1.62565e+06	6926.1	28445.3	0	0	0	0	0	0	0	0	0	27536	31152.7	0
702.543	H77 C39 N1 O7 P1	-0.71	PC	PC O-[31:2]	PC O-[31:2]	Plasmaenylphosphatidylethanolamine_PR	0	0	0	0	0	0	0	0	0	0	0	0	0	0	0	0	0	0	0	0	0	0	0	0	0	0	0	495766	626377	0	0	0	0	0	0	0	0	0	0	0	0	0	0
704.558	H79 C39 N1 O7 P1	-1.35	PC	PC O-[31:1]	PC O-[31:1]	Plasmaenylphosphatidylethanolamine_PR	0	0	15929.9	0	0	0	83570.6	0	0	0	0	0	0	0	0	0	0	0	0	0	0	0	0	0	0	0	0	77247.3	56790.1	0	0	0	0	0	0	0	0	0	0	0	0	0	0
706.575	H81 C39 N1 O7 P1	0.44	PC	PC O-[31:0]	PC O-[31:0]		0	0	0	0	0	0	0	0	0	0	0	0	0	0	0	0	0	0	0	0	0	0	0	0	0	0	0	0	0	0	0	0	0	0	0	0	5748	0	0	0	0	0	0
708.497	H71 C40 N1 O7 P1	1.33	PC	PC O-[32:6]	PC O-[32:6]		0	0	35307.9	0	0	0	0	0	0	0	0	0	0	0	0	0	0	0	0	0	0	0	0	0	0	0	0	0	0	0	0	0	9320.9	0	0	0	0	0	0	0	0	0	0
710.511	H73 C40 N1 O7 P1	-0.65	PC	PC O-[32:5]	PC O-[32:5]		0	0	0	0	0	0	0	0	0	0	0	0	0	0	0	0	0	0	0	0	0	0	0	0	0	0	0	0	0	46574.9	55348.3	0	0	0	0	0	0	9911.7	9911.7	0	0	0	0
712.527	H75 C40 N1 O7 P1	-1	PC	PC O-[32:4]	PC O-[32:4]		0	0	0	0	0	0	0	0	0	0	0	0	0	0	0	0	0	0	0	0	0	0	0	0	0	0	0	0	0	0	0	0	0	0	48892.3	0	0	0	0	0	0	0	0
714.543	H77 C40 N1 O7 P1	-0.17	PC	PC O-[32:3]	PC O-[32:3]		0	0	0	0	0	0	0	0	0	0	0	0	0	0	0	0	0	0	0	0	0	0	0	0	0	0	0	76609.4	22150.9	0	0	0	0	0	0	0	0	0	0	0	0	0	0
716.558	H79 C40 N1 O7 P1	-1.41	PC	PC O-[32:2]	PC O-[32:2]		0	0	20666.6	0	0	0	0	0	0	0	0	0	0	0	0	0	0	0	0	0	0	0	0	0	0	0	0	0	0	0	0	0	0	0	0	449202	339680	0	0	0	135855	32792.9	0
718.574	H81 C40 N1 O7 P1	-0.78	PC	PC O-[32:1]	PC O-[32:1]		0	0	0	0	0	0	0	0	0	0	0	0	0	0	0	0	0	0	0	0	0	0	0	0	0	0	0	0	0	0	0	0	0	0	0	2.45483e+06	1.72957e+06	0	0	0	839042	947863	0
720.591	H83 C40 N1 O7 P1	0.49	PC	PC O-[32:0]	PC O-[32:0]		0	0	13012.3	0	0	0	0	27037.2	53288.6	0	0	0	0	80030.2	0	0	0	0	0	0	0	0	0	0	0	0	0	0	0	0	0	0	0	0	57002.8	2.44053e+06	1.3381e+06	0	0	0	795544	1.03405e+06	0
722.511	H73 C41 N1 O7 P1	-1.68	PC	PC O-[33:6]	PC O-[33:6]		0	0	0	0	0	0	0	0	0	0	0	0	0	0	0	0	0	0	0	0	0	0	0	0	0	0	0	244277	245708	0	0	0	0	0	0	0	0	0	0	0	0	0	0
724.527	H75 C41 N1 O7 P1	-0.73	PC	PC O-[33:5]	PC O-[33:5]	Plasmaenylphosphatidylethanolamine_PR	0	0	0	0	0	0	0	0	0	0	0	0	0	0	0	0	0	0	0	0	0	0	0	0	0	0	0	5.56516e+06	6.01105e+06	0	95332	0	0	0	0	0	0	0	0	0	147461	193980	0
726.543	H77 C41 N1 O7 P1	-0.45	PC	PC O-[33:4]	PC O-[33:4]	Plasmaenylphosphatidylethanolamine_PR	0	0	0	0	0	0	0	0	0	0	0	0	0	0	0	0	0	0	0	0	0	0	0	0	0	0	0	2.4452e+06	2.62809e+06	0	38994.9	0	0	0	0	0	0	0	0	0	0	30635.7	0
728.558	H79 C41 N1 O7 P1	-1.14	PC	PC O-[33:3]	PC O-[33:3]	Plasmaenylphosphatidylethanolamine_PR	0	0	0	0	0	0	0	0	0	0	0	0	0	0	0	0	0	0	0	0	0	0	0	0	0	0	0	3.08052e+06	3.31918e+06	0	38147.2	0	0	0	0	0	0	0	0	0	22388.8	0	0
730.573	H81 C41 N1 O7 P1	-2.02	PC	PC O-[33:2]	PC O-[33:2]	Plasmaenylphosphatidylethanolamine_PR	0	0	24587.4	0	0	0	0	0	0	0	21642.6	0	0	0	0	0	0	0	0	0	0	0	0	0	0	0	0	664693	752888	5844	0	0	0	0	0	0	0	0	0	0	0	0	0
732.589	H83 C41 N1 O7 P1	-1.49	PC	PC O-[33:1]	PC O-[33:1]		0	0	0	0	0	0	0	0	0	0	0	0	0	0	0	0	0	17182.1	0	0	0	0	0	0	11681.4	21327.8	0	55616.6	43766.3	0	0	0	0	0	0	27310.3	56846.8	0	0	0	0	0	0
734.512	H73 C42 N1 O7 P1	0.15	PC	PC O-[34:7]	PC O-[34:7]		0	0	0	0	0	0	0	0	0	0	0	0	0	0	0	0	0	0	0	0	0	0	0	0	0	0	0	23729.3	0	0	0	0	0	0	0	0	0	0	0	0	0	0	0
734.605	H85 C41 N1 O7 P1	-1.34	PC	PC O-[33:0]	PC O-[33:0]		0	0	0	0	0	0	0	0	0	0	32460	0	0	21939	0	0	9577.5	0	0	0	0	0	0	0	11951	0	0	0	0	0	0	0	0	0	0	0	0	0	0	0	59299	26765.3	32405.1
736.527	H75 C42 N1 O7 P1	-0.59	PC	PC O-[34:6]	PC O-[34:6]		0	0	0	0	0	0	0	0	0	0	0	0	26888.9	0	0	0	0	0	6886.7	0	0	0	0	0	27880.6	0	0	126137	102254	22552	220752	0	13115.2	0	0	0	0	11608.6	11608.6	0	0	0	0
738.543	H77 C42 N1 O7 P1	-1.02	PC	PC O-[34:5]	PC O-[34:5]		0	0	14115.8	0	0	0	0	0	0	0	0	250550	67780.7	29971.4	0	0	50518.9	20180.7	269035	0	116380	0	0	0	217543	41754.5	0	940504	946112	371047	1.20988e+06	116843	230626	0	0	0	0	75994.4	75994.4	0	0	0	0
740.558	H79 C42 N1 O7 P1	-1.3	PC	PC O-[34:4]	PC O-[34:4]		0	0	0	0	0	0	0	0	0	0	0	0	0	0	0	0	0	0	0	0	0	0	0	0	0	0	0	0	40882.3	0	0	0	0	0	0	69386.5	147664	0	0	0	0	0	0
742.574	H81 C42 N1 O7 P1	-0.48	PC	PC O-[34:3]	PC O-[34:3]		0	0	15882	0	0	0	0	0	0	0	0	0	0	0	0	0	0	0	0	0	0	0	0	0	0	0	0	0	0	0	0	0	0	0	0	9.48561e+06	6.65059e+06	0	0	0	3.05331e+06	3.38153e+06	0
744.589	H83 C42 N1 O7 P1	-1.83	PC	PC O-[34:2]	PC O-[34:2]		0	0	0	22423	0	0	0	0	0	0	0	0	0	0	0	0	0	0	0	0	0	0	0	0	0	0	0	0	0	0	0	0	0	0	75158.2	8.25201e+06	6.62988e+06	11505.8	11505.8	0	3.28452e+06	3.69987e+06	0
746.606	H85 C42 N1 O7 P1	-0.24	PC	PC O-[34:1]	PC O-[34:1]		0	0	0	0	0	0	0	0	0	0	0	0	0	29281.5	0	0	0	0	0	0	0	0	0	0	0	0	0	0	0	0	0	0	0	0	1.52301e+06	4.36709e+06	3.33989e+06	0	0	0	2.0804e+06	2.15149e+06	0
748.527	H75 C43 N1 O7 P1	-1.18	PC	PC O-[35:7]	PC O-[35:7]	Plasmaenylphosphatidylethanolamine_PR	0	0	0	0	0	0	0	0	0	0	0	0	0	0	0	0	0	0	0	0	0	0	0	0	0	0	0	3.02973e+06	3.24188e+06	7557.1	42612.5	0	0	0	0	0	0	0	0	0	52117.5	78751	0
748.621	H87 C42 N1 O7 P1	-0.93	PC	PC O-[34:0]	PC O-[34:0]		0	21473.6	0	0	0	24717.1	0	0	0	0	0	0	0	0	0	0	0	0	0	0	0	0	0	0	0	0	0	0	0	0	0	0	0	0	0	139458	61996	0	0	0	0	0	0
750.542	H77 C43 N1 O7 P1	-1.96	PC	PC O-[35:6]	PC O-[35:6]	Plasmaenylphosphatidylethanolamine_PR	0	0	22642.1	0	0	0	0	0	0	0	0	0	0	0	20365.8	0	0	0	0	0	0	0	0	0	0	0	0	7.90952e+06	8.26821e+06	0	164364	0	0	0	0	0	0	0	0	0	209409	411700	0
752.559	H79 C43 N1 O7 P1	-0.29	PC	PC O-[35:5]	PC O-[35:5]	Plasmaenylphosphatidylethanolamine_PR	0	0	0	0	0	0	0	0	0	0	0	0	0	0	0	0	9337.2	0	0	0	0	0	0	0	0	0	0	1.07999e+07	1.12989e+07	0	341477	0	19150.6	0	0	0	0	0	0	0	523151	487884	0
754.574	H81 C43 N1 O7 P1	-0.63	PC	PC O-[35:4]	PC O-[35:4]		0	0	0	0	0	0	0	0	0	0	0	0	0	0	0	0	0	0	0	0	0	0	0	0	0	0	0	1.39593e+06	1.43275e+06	0	0	0	0	0	0	0	0	0	0	0	25633.8	31049.8	0
756.59	H83 C43 N1 O7 P1	-0.89	PC	PC O-[35:3]	PC O-[35:3]		0	0	0	0	0	0	0	0	0	0	34613.2	0	0	0	0	0	0	0	0	0	0	0	0	0	0	0	0	249628	155455	0	0	0	0	0	0	423581	168360	0	0	0	32658.7	48324.6	0
758.604	H85 C43 N1 O7 P1	-1.91	PC	PC O-[35:2]	PC O-[35:2]		0	0	0	0	0	0	0	0	0	0	0	0	0	0	0	0	0	0	0	0	0	0	0	0	0	0	0	0	26268.6	0	0	0	0	0	0	0	0	0	0	0	0	0	0
760.622	H87 C43 N1 O7 P1	0.64	PC	PC O-[35:1]	PC O-[35:1]		0	0	0	0	0	0	0	0	0	0	0	0	0	0	0	32869.9	0	0	0	0	0	0	0	0	0	0	0	0	0	0	0	0	0	0	67337	0	0	0	0	0	0	0	188871
762.544	H77 C44 N1 O7 P1	1.44	PC	PC O-[36:7]	PC O-[36:7]		0	0	0	0	0	0	0	0	0	0	0	0	0	0	13936.1	0	0	0	0	0	0	0	0	0	0	0	0	109365	23805.8	0	0	0	0	0	0	0	6226.1	0	0	0	0	0	0
764.557	H79 C44 N1 O7 P1	-2.69	PC	PC O-[36:6]	PC O-[36:6]		0	0	0	0	0	0	0	0	0	0	0	0	0	0	0	0	0	0	0	0	0	0	0	0	0	0	0	517.9	88115.1	12012.9	0	0	0	0	0	704543	353762	0	0	0	161650	231250	0
766.574	H81 C44 N1 O7 P1	-1.19	PC	PC O-[36:5]	PC O-[36:5]		0	0	0	0	0	0	0	0	0	0	0	0	0	0	200446	281842	31460.8	0	0	0	0	0	0	38532.3	0	0	0	27661.5	38982.9	0	16868	0	0	0	0	1.34561e+07	9.65182e+06	46373.5	46373.5	0	5.09228e+06	5.66938e+06	0
768.59	H83 C44 N1 O7 P1	-0.53	PC	PC O-[36:4]	PC O-[36:4]		0	0	122410	113282	0	0	0	0	0	0	0	0	0	0	0	0	0	0	0	0	0	0	0	0	0	0	0	24316.5	0	0	0	0	0	0	355829	2.1287e+07	1.46812e+07	46965.6	46965.6	0	7.85641e+06	9.59118e+06	0
770.606	H85 C44 N1 O7 P1	0.08	PC	PC O-[36:3]	PC O-[36:3]		0	0	188451	74355	0	0	0	0	0	0	0	0	0	0	0	0	0	0	0	0	0	0	0	0	0	0	0	0	0	0	0	0	0	0	335850	6.64114e+06	4.91845e+06	0	0	0	2490342	2.67239e+06	0
772.621	H87 C44 N1 O7 P1	-0.17	PC	PC O-[36:2]	PC O-[36:2]		0	0	22874.4	22313.3	0	0	0	0	0	0	0	0	0	0	0	0	0	0	0	0	0	0	0	0	0	0	0	0	0	0	0	0	0	0	952914	2.53499e+06	2.068e+06	0	0	0	1.1423e+06	1.53852e+06	0
774.636	H89 C44 N1 O7 P1	-1.14	PC	PC O-[36:1]	PC O-[36:1]		0	0	0	0	0	0	23841.9	0	0	0	0	0	0	0	0	0	0	0	0	0	0	0	0	0	0	0	0	0	0	0	0	0	0	0	44160.1	205878	180328	0	0	0	54761.4	31968.7	0
776.557	H79 C45 N1 O7 P1	-2.81	PC	PC O-[37:7]	PC O-[37:7]	Plasmaenylphosphatidylethanolamine_PR	0	0	0	24589.1	0	0	0	0	0	0	0	0	0	0	0	34429.1	0	0	0	0	0	0	0	0	0	0	0	2956766	3.32017e+06	0	0	0	0	0	0	0	0	0	0	0	68418.9	28061.1	0
776.652	H91 C44 N1 O7 P1	-1.64	PC	PC O-[36:0]	PC O-[36:0]		0	0	0	0	0	0	0	0	0	0	0	0	0	0	0	0	0	0	0	0	0	0	0	0	0	0	0	0	0	0	0	0	0	0	0	0	0	0	0	0	28177.7	0	0
778.573	H81 C45 N1 O7 P1	-2.07	PC	PC O-[37:6]	PC O-[37:6]		0	0	0	0	0	0	0	0	0	0	0	0	23822.8	26578.8	0	0	0	0	0	0	0	0	0	0	0	0	0	1.72539e+06	1.89346e+06	0	15416.1	0	0	0	0	600894	576680	0	0	0	25198.6	0	0
780.59	H83 C45 N1 O7 P1	-0.04	PC	PC O-[37:5]	PC O-[37:5]	Plasmaenylphosphatidylethanolamine_PR	0	0	0	0	0	0	0	0	0	0	0	0	0	0	0	0	0	29496.8	0	0	16968.2	0	0	0	0	0	0	1.09564e+06	1.22379e+06	0	0	0	0	0	0	1.66153e+06	1.54107e+06	0	0	0	559807	482383	0
782.605	H85 C45 N1 O7 P1	-1.09	PC	PC O-[37:4]	PC O-[37:4]		0	0	0	0	0	0	0	0	0	0	0	0	0	0	0	0	0	0	0	0	0	0	0	0	0	0	0	147274	80778.5	0	0	0	0	0	0	0	0	0	0	0	0	0	0
784.619	H87 C45 N1 O7 P1	-3	PC	PC O-[37:3]	PC O-[37:3]		0	0	0	0	0	0	21757.4	0	0	0	0	0	0	0	0	0	0	0	0	0	0	0	0	0	0	0	0	19261.9	0	0	0	0	0	0	0	0	0	0	0	0	0	0	0
786.639	H89 C45 N1 O7 P1	2.21	PC	PC O-[37:2]	PC O-[37:2]		0	0	373711	270799	0	0	0	0	0	0	0	0	0	0	0	0	0	0	0	0	0	0	0	0	0	0	0	0	0	0	0	0	0	0	0	0	0	0	0	0	0	0	0
788.653	H91 C45 N1 O7 P1	0.09	PC	PC O-[37:1]	PC O-[37:1]		0	0	22223.8	92378.5	0	0	0	0	0	0	0	0	0	0	0	0	0	0	0	0	0	0	0	0	0	0	0	0	17414.4	0	0	0	0	0	0	0	0	0	0	0	0	0	0
792.589	H83 C46 N1 O7 P1	-1.06	PC	PC O-[38:6]	PC O-[38:6]		0	0	0	0	0	0	0	0	0	0	0	0	0	0	0	0	0	0	0	0	0	0	0	0	0	0	0	0	0	0	0	0	0	0	0	8.34746e+06	5.77673e+06	0	0	0	2.85748e+06	3.286e+06	0
794.605	H85 C46 N1 O7 P1	-1.23	PC	PC O-[38:5]	PC O-[38:5]		0	0	0	0	0	0	0	0	0	0	0	140520	0	379310	673772	599791	899967	884165	124046	0	11065.3	0	652016	415760	14218.3	0	0	0	0	24430.2	86271.5	0	0	0	601987	2.24026e+07	1.62225e+07	49357	49357	0	8.58492e+06	1.05703e+07	0
796.621	H87 C46 N1 O7 P1	-0.69	PC	PC O-[38:4]	PC O-[38:4]		0	0	0	0	0	0	0	0	0	0	0	0	0	0	0	0	0	0	30193.7	0	0	0	0	0	12237.4	0	0	0	0	0	0	0	0	0	2.02094e+06	1.00556e+07	6.94091e+06	5528	5528	0	3.70448e+06	4.61956e+06	0
798.637	H89 C46 N1 O7 P1	-0.36	PC	PC O-[38:3]	PC O-[38:3]		0	0	0	14685.6	0	0	0	0	0	0	0	0	0	0	0	0	0	0	0	0	0	0	0	0	0	0	0	0	0	0	0	0	0	0	352721	917288	403676	0	0	0	175276	320125	0
800.653	H91 C46 N1 O7 P1	0.8	PC	PC O-[38:2]	PC O-[38:2]		0	0	47142.5	15427.7	0	0	0	0	0	0	0	0	0	0	0	0	0	0	0	0	0	0	0	0	0	0	0	0	0	0	0	0	0	0	0	191316	14399.2	0	0	0	23330.5	0	0
802.667	H93 C46 N1 O7 P1	-1.21	PC	PC O-[38:1]	PC O-[38:1]		0	0	0	0	0	0	0	0	0	0	0	0	0	0	0	0	0	0	0	0	0	0	0	0	0	0	0	0	0	0	0	0	0	0	109000	0	0	0	0	0	0	0	0
804.589	H83 C47 N1 O7 P1	-1.16	PC	PC O-[39:7]	PC O-[39:7]		0	0	0	0	0	0	0	0	0	0	0	0	0	0	0	0	0	0	0	0	0	0	0	0	0	0	0	145413	97084.7	0	0	0	0	0	0	369992	0	0	0	0	0	0	0
804.685	H95 C46 N1 O7 P1	0.78	PC	PC O-[38:0]	PC O-[38:0]		0	0	0	23231.4	0	0	0	0	0	0	0	0	0	0	0	0	0	0	0	0	0	0	0	0	0	0	0	0	0	0	0	0	0	0	0	0	0	0	0	0	0	0	0
806.606	H85 C47 N1 O7 P1	-0.33	PC	PC O-[39:6]	PC O-[39:6]		0	0	0	0	0	0	0	0	0	0	0	0	0	0	0	0	0	0	0	0	0	0	0	0	0	0	0	140360	15869.5	0	0	0	0	0	0	0	0	0	0	0	0	0	0
808.62	H87 C47 N1 O7 P1	-2.02	PC	PC O-[39:5]	PC O-[39:5]		0	0	17220.5	15795.6	0	0	0	0	0	0	0	0	0	0	0	0	0	0	0	0	0	0	0	0	0	0	0	17708.8	55093.2	0	0	0	0	0	0	0	0	0	0	0	0	0	0
812.654	H91 C47 N1 O7 P1	1.32	PC	PC O-[39:3]	PC O-[39:3]		0	0	0	0	0	0	0	0	0	0	0	0	0	0	0	0	0	0	0	0	0	0	0	0	0	0	0	0	0	0	0	0	0	0	0	0	0	18434.8	18434.8	0	0	0	0
818.604	H85 C48 N1 O7 P1	-2.81	PC	PC O-[40:7]	PC O-[40:7]		0	33970.5	0	25179.1	1.14589e+06	2.40716e+06	2.0243e+06	4.18632e+06	1.39392e+06	617566	6.05135e+06	0	2.48841e+06	2.54327e+06	84485.4	119570	0	524285	0	0	0	0	20712.1	0	0	97532.6	0	47091.7	82963.5	0	29635.8	0	0	0	0	3.13713e+06	2023540	0	0	0	881116	1.2023e+06	198379
820.62	H87 C48 N1 O7 P1	-1.96	PC	PC O-[40:6]	PC O-[40:6]		0	0	0	0	0	0	0	0	0	0	0	0	0	0	0	0	0	0	0	0	0	0	0	0	0	0	0	56293.8	22291.2	0	0	0	0	0	0	3.84187e+06	2.81682e+06	0	0	161792	1.47824e+06	1.62041e+06	0
822.636	H89 C48 N1 O7 P1	-1.15	PC	PC O-[40:5]	PC O-[40:5]		0	0	0	0	0	0	0	0	0	0	0	0	0	0	0	0	0	0	0	0	0	0	0	0	0	0	0	0	0	0	0	0	0	0	547375	3.205e+06	2.56246e+06	0	0	0	1.42728e+06	1.31735e+06	0
824.652	H91 C48 N1 O7 P1	-0.66	PC	PC O-[40:4]	PC O-[40:4]		0	0	0	22269.7	0	0	0	0	0	0	0	0	0	0	0	0	0	0	0	0	0	0	0	0	0	0	0	0	0	0	0	0	0	0	1.06032e+06	1483324	1.05983e+06	0	0	0	555604	652392	0
826.667	H93 C48 N1 O7 P1	-1.7	PC	PC O-[40:3]	PC O-[40:3]		0	0	0	0	0	0	0	0	0	0	0	0	0	0	0	0	0	0	0	0	0	0	0	0	0	0	0	0	0	0	0	0	0	0	165876	164228	18916.9	0	0	0	0	34874.9	0
828.683	H95 C48 N1 O7 P1	-1.31	PC	PC O-[40:2]	PC O-[40:2]		0	0	0	0	0	0	0	0	0	0	0	0	0	0	0	0	0	0	0	0	0	0	0	0	0	0	0	0	0	0	0	0	0	0	66026.2	65972.8	111623	0	0	0	0	0	0
832.715	H99 C48 N1 O7 P1	-1.07	PC	PC O-[40:0]	PC O-[40:0]		0	0	22054.9	0	0	0	0	0	0	0	0	0	0	0	0	0	0	0	0	0	0	0	0	0	0	0	0	0	0	0	0	0	0	0	0	0	0	0	0	0	0	0	0
834.636	H89 C49 N1 O7 P1	-1.48	PC	PC O-[41:6]	PC O-[41:6]		0	0	0	0	0	0	0	0	0	0	0	0	0	0	0	0	0	0	0	0	0	0	0	0	0	0	0	21269.5	27777	0	0	0	0	0	0	0	49061	0	0	0	0	0	0
836.654	H91 C49 N1 O7 P1	1.48	PC	PC O-[41:5]	PC O-[41:5]		0	0	20943.3	0	0	0	0	0	0	0	0	0	0	0	0	0	0	0	0	0	0	0	0	0	0	0	0	26427.8	25393.7	0	0	0	0	0	68652.5	0	0	0	0	0	0	0	0
842.699	H97 C49 N1 O7 P1	-0.95	PC	PC O-[41:2]	PC O-[41:2]		0	0	0	0	0	25201.2	0	0	0	0	0	0	0	26404.8	0	0	0	0	0	0	0	0	0	0	0	0	0	0	0	0	0	0	0	0	0	0	0	0	0	0	0	0	0
844.714	H99 C49 N1 O7 P1	-1.56	PC	PC O-[41:1]	PC O-[41:1]		0	0	0	0	0	0	0	0	0	0	0	0	0	0	0	0	0	0	0	0	0	0	0	0	0	0	0	0	0	0	0	0	0	0	0	0	0	0	0	0	0	0	0
846.636	H89 C50 N1 O7 P1	-1.06	PC	PC O-[42:7]	PC O-[42:7]		0	0	0	0	0	0	0	0	0	0	0	0	0	0	0	0	0	26575.6	0	0	0	0	0	0	0	0	0	0	0	0	0	0	0	0	0	410869	399645	0	0	0	56179.3	73464.1	0
846.73	H101 C49 N1 O7 P1	-1.01	PC	PC O-[41:0]	PC O-[41:0]		0	0	0	0	0	0	0	0	0	0	0	0	0	0	0	0	0	0	0	0	0	0	0	0	0	0	0	0	0	0	0	0	0	0	67088.6	0	0	0	0	0	0	0	0
848.652	H91 C50 N1 O7 P1	-1	PC	PC O-[42:6]	PC O-[42:6]		0	0	0	0	0	0	0	0	0	0	0	0	0	0	0	0	0	0	0	0	0	0	0	0	0	0	0	0	0	0	0	0	0	0	0	1.48931e+06	941477	0	0	0	269035	516255	0
850.667	H93 C50 N1 O7 P1	-1.33	PC	PC O-[42:5]	PC O-[42:5]		0	0	65790.7	0	0	0	0	0	0	0	0	0	0	0	0	0	0	0	0	0	0	0	0	0	0	0	0	0	0	0	0	0	0	0	619374	1534251	941349	0	0	0	562560	675939	0
852.683	H95 C50 N1 O7 P1	-0.74	PC	PC O-[42:4]	PC O-[42:4]		0	0	17815	0	0	0	0	0	0	0	0	0	0	0	0	0	0	0	0	0	0	0	0	0	0	0	0	0	0	0	0	0	0	0	594322	789634	328794	0	0	0	110876	197101	0
854.699	H97 C50 N1 O7 P1	-0.89	PC	PC O-[42:3]	PC O-[42:3]		0	0	0	26966	0	0	0	0	0	0	0	0	0	0	0	0	0	0	0	0	0	0	0	0	0	0	0	0	0	0	0	0	0	0	203796	-1.8	-1.8	0	0	0	38715.3	0	0
858.73	H101 C50 N1 O7 P1	-1.63	PC	PC O-[42:1]	PC O-[42:1]		0	0	0	0	0	0	0	0	0	0	0	0	0	0	0	0	0	0	0	0	0	0	0	0	0	0	0	0	0	0	0	0	0	0	0	0	0	0	0	0	0	0	0
872.746	H103 C51 N1 O7 P1	-0.75	PC	PC O-[43:1]	PC O-[43:1]		0	0	23463	0	0	0	0	0	0	0	0	0	32865.3	0	0	0	0	0	0	0	0	0	0	0	0	0	0	0	23058.2	0	0	0	0	0	0	0	0	0	0	0	0	0	0
874.667	H93 C52 N1 O7 P1	-2.08	PC	PC O-[44:7]	PC O-[44:7]		0	0	0	0	0	0	0	0	0	0	0	0	0	0	0	0	0	0	0	0	0	0	0	0	18860.3	0	0	0	0	0	0	0	0	0	0	514777	180318	0	0	0	117828	82606.9	0
876.683	H95 C52 N1 O7 P1	-1.09	PC	PC O-[44:6]	PC O-[44:6]		0	0	0	0	0	0	0	0	0	0	0	0	0	0	0	0	0	0	0	0	0	0	0	0	0	0	0	0	0	0	0	0	0	0	591538	1472489	818175	0	0	0	317844	496476	0
878.698	H97 C52 N1 O7 P1	-1.33	PC	PC O-[44:5]	PC O-[44:5]		0	0	0	0	0	0	26241.6	0	0	0	0	0	0	0	0	0	10519.8	0	0	0	0	0	0	0	0	0	0	0	0	0	0	0	0	0	1952207	1.28004e+06	797225	0	0	0	583493	662194	0
880.717	H99 C52 N1 O7 P1	1.44	PC	PC O-[44:4]	PC O-[44:4]		0	0	0	0	503220	656156	454254	322428	0	0	0	0	0	0	0	0	0	0	0	0	0	28203.7	0	0	0	0	0	0	0	0	0	0	0	0	86881.6	0	0	0	0	0	693624	872917	0
###	Phosphatidylethanolamine
530.288	H45 C26 N1 O8 P1	0.41	PE	PE [21:4]	PE [21:4]		0	0	0	0	0	15639.3	0	0	0	0	0	0	0	0	0	0	0	0	0	0	0	0	0	0	0	0	0	827777	1.69093e+06	0	51461.6	0	0	0	0	0	0	0	0	0	0	0	0
532.303	H47 C26 N1 O8 P1	-1.15	PE	PE [21:3]	PE [21:3]		0	0	0	0	0	0	0	0	0	0	0	0	0	0	0	0	0	0	0	0	0	0	0	0	0	0	0	0	45307.4	0	0	0	0	0	0	0	0	0	0	0	0	0	0
554.287	H45 C28 N1 O8 P1	-1.11	PE	PE [23:6]	PE [23:6]	Phosphatidylcholine_PR	0	12030.8	0	0	0	0	0	0	0	0	0	0	0	0	0	0	0	0	0	0	0	0	0	0	0	0	0	149585	585430	0	0	0	0	0	0	0	0	0	0	0	0	0	0
556.303	H47 C28 N1 O8 P1	-1.35	PE	PE [23:5]	PE [23:5]		0	0	0	0	0	0	0	0	0	0	0	0	0	0	0	0	0	0	0	0	0	0	0	0	0	0	0	47589.6	153141	0	0	0	0	0	0	0	0	0	0	0	0	0	0
558.318	H49 C28 N1 O8 P1	-1.53	PE	PE [23:4]	PE [23:4]		0	0	0	0	0	0	0	0	0	0	0	0	0	0	0	0	0	0	0	0	0	0	0	0	0	0	0	0	27647.6	0	0	0	0	0	0	0	0	0	0	0	0	0	0
690.506	H73 C37 N1 O8 P1	-1.1	PE	PE [32:1]	PE [32:1]	Phosphatidylcholine_PR	82794.1	127468	18103.9	0	0	0	0	0	0	0	0	0	0	0	0	22746.5	0	0	0	0	0	0	77241.1	79510.2	312444	172688	0	1.30911e+06	1.51563e+06	68609.4	931060	637218	239495	0	154587	0	5232.1	66063.9	66063.9	527774	0	0	0
692.522	H75 C37 N1 O8 P1	-1.25	PE	PE [32:0]	PE [32:0]	Phosphatidylcholine_PR	0	0	0	16481.2	0	0	0	0	0	0	0	0	0	0	0	0	0	0	0	0	0	0	81127.8	28982.1	233345	212649	58257.6	1.00674e+06	1.23469e+06	29776.2	583289	260404	109784	0	0	34249.8	0	46836.2	46836.2	382958	0	0	0
704.522	H75 C38 N1 O8 P1	-1.1	PE	PE [33:1]	PE [33:1]	Phosphatidylcholine_PR	0	0	0	0	0	0	0	0	0	0	0	10180.9	0	0	0	0	0	0	0	0	0	0	0	0	0	0	0	0	54546.7	5563.5	42224.2	0	0	0	0	570475	416080	0	0	0	143247	26222.8	0
714.506	H73 C39 N1 O8 P1	-0.82	PE	PE [34:3]	PE [34:3]	Phosphatidylcholine_PR	0	0	0	0	0	0	0	0	0	0	0	0	0	0	0	0	0	0	0	0	0	0	0	0	13427.8	0	0	429398	422110	0	284588	0	24239.3	0	0	0	0	0	0	0	0	0	0
716.522	H75 C39 N1 O8 P1	-0.67	PE	PE [34:2]	PE [34:2]	Phosphatidylcholine_PR	0	0	0	0	0	0	0	0	0	0	0	0	22180.7	0	0	0	0	0	8108.6	0	0	0	0	0	55318.5	26249.2	0	3.16805e+06	3557209	12998.4	334867	66905.5	0	0	0	0	0	0	0	0	0	36097.1	0
718.537	H77 C39 N1 O8 P1	-0.97	PE	PE [34:1]	PE [34:1]	Phosphatidylcholine_PR	0	0	0	0	0	0	0	0	0	0	0	0	0	0	0	0	0	0	0	0	0	0	0	0	106837	66363.3	0	1.84588e+06	2.14425e+06	25832.1	360780	120475	56148.7	0	0	141342	112824	5714.3	5714.3	0	0	0	0
730.538	H77 C40 N1 O8 P1	-0.51	PE	PE [35:2]	PE [35:2]	Phosphatidylcholine_PR	0	0	0	0	0	17882.9	0	0	0	0	0	0	0	0	0	0	0	0	0	0	0	0	0	0	0	22119.4	0	55926.9	99194.7	0	0	0	0	27404.7	0	4.77355e+06	2.944e+06	0	0	0	1.653e+06	2.04003e+06	0
732.553	H79 C40 N1 O8 P1	-0.6	PE	PE [35:1]	PE [35:1]	Phosphatidylcholine_PR	0	0	0	0	0	0	0	0	0	0	0	0	0	0	0	0	21315.4	0	0	0	0	9858.1	0	0	0	0	0	158809	20672	0	0	0	0	0	257703	2.37192e+07	1.64662e+07	122634	122634	0	7.55566e+06	9155874	0
740.521	H75 C41 N1 O8 P1	-1.58	PE	PE [36:4]	PE [36:4]	Phosphatidylcholine_PR	0	0	0	0	0	0	0	0	0	0	0	0	0	0	0	0	0	0	0	0	0	0	0	0	0	0	0	3.65571e+06	3.88267e+06	0	61687	0	0	0	0	0	0	13804.3	13804.3	0	85535.7	67856.9	0
744.553	H79 C41 N1 O8 P1	-0.7	PE	PE [36:2]	PE [36:2]	Phosphatidylcholine_PR	0	0	0	0	0	0	0	0	0	0	0	0	0	0	0	0	0	22213.7	0	0	0	0	0	0	0	0	0	6.60667e+06	7.75227e+06	15033.3	344814	50988.7	22697.8	0	0	3.27405e+06	1.99962e+06	0	0	0	1399662	1518799	0
746.569	H81 C41 N1 O8 P1	-0.71	PE	PE [36:1]	PE [36:1]	Phosphatidylcholine_PR	0	0	0	0	0	0	0	0	0	0	0	0	0	0	0	0	0	0	0	0	0	0	0	0	0	0	0	1.03714e+06	1.28985e+06	0	0	0	0	0	0	3534879	2.61547e+06	0	0	0	1.30612e+06	1.57035e+06	0
758.568	H81 C42 N1 O8 P1	-1.26	PE	PE [37:2]	PE [37:2]	Phosphatidylcholine_PR	0	0	0	0	0	0	0	0	0	0	0	0	0	0	0	0	0	0	0	0	0	0	0	0	36645.3	0	0	466555	574615	50743.1	269522	73552.2	46910.2	53729.2	1.2734e+07	6.20841e+08	4.38672e+08	2944300	2944300	1.79656e+06	214941886	2.46188e+08	0
764.522	H75 C43 N1 O8 P1	-0.9	PE	PE [38:6]	PE [38:6]	Phosphatidylcholine_PR	0	0	0	0	0	0	0	0	0	0	0	0	0	0	0	0	0	0	0	0	0	0	0	0	0	0	0	3.29631e+06	3.55969e+06	0	63870.9	0	0	0	0	0	0	0	0	0	23457	0	0
766.536	H77 C43 N1 O8 P1	-2.43	PE	PE [38:5]	PE [38:5]	Phosphatidylcholine_PR	0	0	0	0	0	0	0	0	0	0	0	0	0	0	0	0	0	0	0	0	0	0	0	0	0	0	0	3.54176e+06	3702137	0	19327.6	0	0	0	0	35972.6	65811.6	0	0	0	27697.1	102084	0
768.553	H79 C43 N1 O8 P1	-1.27	PE	PE [38:4]	PE [38:4]	Phosphatidylcholine_PR	0	0	0	0	0	0	0	0	0	0	0	0	0	0	0	0	0	0	0	0	0	0	0	0	0	0	0	8.99253e+06	9.84901e+06	27859.2	367676	0	0	0	0	1.6791e+06	1.10516e+06	0	0	0	1.01798e+06	1.07446e+06	0
772.584	H83 C43 N1 O8 P1	-1.19	PE	PE [38:2]	PE [38:2]	Phosphatidylcholine_PR	0	0	0	0	0	0	0	0	0	0	0	0	0	0	0	0	0	0	0	0	0	0	0	0	0	0	0	105586	85360.9	6775.1	41371.8	0	0	654378	349181	1.09654e+07	7.92634e+06	30144.8	30144.8	0	5133549	5.64539e+06	0
792.552	H79 C45 N1 O8 P1	-2.2	PE	PE [40:6]	PE [40:6]	Phosphatidylcholine_PR	0	0	0	0	0	0	0	0	0	0	0	0	0	0	0	0	0	0	0	0	108180	0	0	0	0	19546.7	0	1.99577e+06	2.40854e+06	0	15262.1	0	0	0	0	975320	708358	0	0	0	230684	167424	0
794.567	H81 C45 N1 O8 P1	-2.53	PE	PE [40:5]	PE [40:5]	Phosphatidylcholine_PR	0	0	0	0	0	0	0	0	0	0	0	0	0	0	0	0	0	0	0	0	0	0	90512.1	0	121166	207162	0	861550	1.14614e+06	0	0	0	0	0	0	4.14239e+06	2.83633e+06	0	0	0	931407	898728	0
796.584	H83 C45 N1 O8 P1	-1.42	PE	PE [40:4]	PE [40:4]	Phosphatidylcholine_PR	0	13106.1	0	0	0	0	0	0	0	0	0	0	0	0	0	0	0	0	8959	0	0	0	0	0	0	0	0	213641	165893	0	0	0	0	89809.5	70388.4	6.63506e+06	4698310	0	0	0	2.56493e+06	2.86624e+06	0
###	Plasmaenylphosphatidylethanolamine
502.292	H45 C25 N1 O7 P1	-0.99	PE	PE O-[20:4]	PE O-[20:4]	Lysophosphatidylethanolamine_PR	0	0	0	0	0	0	0	0	0	0	0	0	0	0	0	0	0	0	0	0	0	0	0	0	0	0	0	1.17571e+06	1.32856e+06	56389.8	562850	0	0	0	0	0	0	0	0	0	151319	134073	0
504.309	H47 C25 N1 O7 P1	0.98	PE	PE O-[20:3]	PE O-[20:3]	Lysophosphatidylethanolamine_PR	0	0	0	0	0	0	0	0	0	0	0	0	0	0	0	0	0	0	0	0	0	0	0	0	0	18638.3	0	0	36167.7	0	0	0	0	0	0	0	0	0	0	0	0	0	9665.8
530.325	H49 C27 N1 O7 P1	2.15	PE	PE O-[22:4]	PE O-[22:4]	Lysophosphatidylcholine_PR	0	0	0	0	43088	0	0	0	0	0	0	0	0	0	0	0	0	0	0	0	0	0	0	0	0	0	0	0	17711.7	0	0	0	0	0	0	0	0	0	0	0	0	0	0
702.543	H77 C39 N1 O7 P1	-0.71	PE	PE O-[34:2]	PE O-[34:2]	Plasmaenylphosphatidylcholine_PR	0	0	0	0	0	0	0	0	0	0	0	0	0	0	0	0	0	0	0	0	0	0	0	0	0	0	0	495766	626377	0	0	0	0	0	0	0	0	0	0	0	0	0	0
704.558	H79 C39 N1 O7 P1	-1.35	PE	PE O-[34:1]	PE O-[34:1]	Plasmaenylphosphatidylcholine_PR	0	0	15929.9	0	0	0	83570.6	0	0	0	0	0	0	0	0	0	0	0	0	0	0	0	0	0	0	0	0	77247.3	56790.1	0	0	0	0	0	0	0	0	0	0	0	0	0	0
724.527	H75 C41 N1 O7 P1	-0.73	PE	PE O-[36:5]	PE O-[36:5]	Plasmaenylphosphatidylcholine_PR	0	0	0	0	0	0	0	0	0	0	0	0	0	0	0	0	0	0	0	0	0	0	0	0	0	0	0	5.56516e+06	6.01105e+06	0	95332	0	0	0	0	0	0	0	0	0	147461	193980	0
726.543	H77 C41 N1 O7 P1	-0.45	PE	PE O-[36:4]	PE O-[36:4]	Plasmaenylphosphatidylcholine_PR	0	0	0	0	0	0	0	0	0	0	0	0	0	0	0	0	0	0	0	0	0	0	0	0	0	0	0	2.4452e+06	2.62809e+06	0	38994.9	0	0	0	0	0	0	0	0	0	0	30635.7	0
728.558	H79 C41 N1 O7 P1	-1.14	PE	PE O-[36:3]	PE O-[36:3]	Plasmaenylphosphatidylcholine_PR	0	0	0	0	0	0	0	0	0	0	0	0	0	0	0	0	0	0	0	0	0	0	0	0	0	0	0	3.08052e+06	3.31918e+06	0	38147.2	0	0	0	0	0	0	0	0	0	22388.8	0	0
730.573	H81 C41 N1 O7 P1	-2.02	PE	PE O-[36:2]	PE O-[36:2]	Plasmaenylphosphatidylcholine_PR	0	0	24587.4	0	0	0	0	0	0	0	21642.6	0	0	0	0	0	0	0	0	0	0	0	0	0	0	0	0	664693	752888	5844	0	0	0	0	0	0	0	0	0	0	0	0	0
748.527	H75 C43 N1 O7 P1	-1.18	PE	PE O-[38:7]	PE O-[38:7]	Plasmaenylphosphatidylcholine_PR	0	0	0	0	0	0	0	0	0	0	0	0	0	0	0	0	0	0	0	0	0	0	0	0	0	0	0	3.02973e+06	3.24188e+06	7557.1	42612.5	0	0	0	0	0	0	0	0	0	52117.5	78751	0
750.542	H77 C43 N1 O7 P1	-1.96	PE	PE O-[38:6]	PE O-[38:6]	Plasmaenylphosphatidylcholine_PR	0	0	22642.1	0	0	0	0	0	0	0	0	0	0	0	20365.8	0	0	0	0	0	0	0	0	0	0	0	0	7.90952e+06	8.26821e+06	0	164364	0	0	0	0	0	0	0	0	0	209409	411700	0
752.559	H79 C43 N1 O7 P1	-0.29	PE	PE O-[38:5]	PE O-[38:5]	Plasmaenylphosphatidylcholine_PR	0	0	0	0	0	0	0	0	0	0	0	0	0	0	0	0	9337.2	0	0	0	0	0	0	0	0	0	0	1.07999e+07	1.12989e+07	0	341477	0	19150.6	0	0	0	0	0	0	0	523151	487884	0
776.557	H79 C45 N1 O7 P1	-2.81	PE	PE O-[40:7]	PE O-[40:7]	Plasmaenylphosphatidylcholine_PR	0	0	0	24589.1	0	0	0	0	0	0	0	0	0	0	0	34429.1	0	0	0	0	0	0	0	0	0	0	0	2956766	3.32017e+06	0	0	0	0	0	0	0	0	0	0	0	68418.9	28061.1	0
780.59	H83 C45 N1 O7 P1	-0.04	PE	PE O-[40:5]	PE O-[40:5]	Plasmaenylphosphatidylcholine_PR	0	0	0	0	0	0	0	0	0	0	0	0	0	0	0	0	0	29496.8	0	0	16968.2	0	0	0	0	0	0	1.09564e+06	1.22379e+06	0	0	0	0	0	0	1.66153e+06	1.54107e+06	0	0	0	559807	482383	0
###	Phosphatidylinositol
850.544	H81 C43 N1 O13 P1	-0.15	PI	PI [34:0]	PI [34:0]		0	0	0	15514.2	0	0	0	20529.7	0	0	0	0	0	0	0	0	0	0	0	0	0	0	0	0	0	0	0	0	0	0	0	0	0	0	0	20190	51695.4	0	0	0	0	0	0
876.558	H83 C45 N1 O13 P1	-1.95	PI	PI [36:1]	PI [36:1]		0	0	21973.1	0	0	26651.8	0	0	0	0	0	0	0	0	0	0	0	0	0	0	0	0	0	0	0	0	0	0	0	14217.8	351218	98676.6	74626.4	0	0	0	18605.9	0	0	0	0	33109.2	0
878.575	H85 C45 N1 O13 P1	-0.34	PI	PI [36:0]	PI [36:0]		0	0	0	0	0	0	0	29573.4	0	0	0	0	0	0	43771.8	79268.6	0	0	0	0	0	0	0	0	0	0	0	9642.7	15882.9	12178.6	247516	39258.8	53138.5	0	0	0	44310.3	0	0	0	0	0	0
890.576	H85 C46 N1 O13 P1	0.81	PI	PI [37:1]	PI [37:1]		0	0	0	0	0	0	0	0	0	0	0	0	0	0	0	0	0	0	0	0	0	0	0	0	0	0	0	0	0	0	0	0	0	0	0	0	33051	0	0	0	0	0	0
892.59	H87 C46 N1 O13 P1	-1.04	PI	PI [37:0]	PI [37:0]		0	0	0	0	0	0	0	0	0	0	0	0	0	0	0	0	0	0	0	0	0	0	0	0	0	0	0	0	0	0	0	0	0	0	0	0	10800.8	0	0	0	0	0	0
902.575	H85 C47 N1 O13 P1	-0.8	PI	PI [38:2]	PI [38:2]		0	0	0	0	0	0	0	0	0	0	0	0	0	0	0	0	0	0	0	0	0	0	0	0	0	0	0	0	0	5931.3	343563	38950.4	49670	0	0	0	0	0	0	0	0	0	0
904.59	H87 C47 N1 O13 P1	-1.06	PI	PI [38:1]	PI [38:1]		0	0	0	0	0	0	0	0	0	0	0	0	0	0	0	0	0	0	0	0	0	0	0	0	0	0	0	0	0	449409	4.04255e+06	2.62647e+06	899588	0	538674	358166	55660.1	129334	129334	423702	522372	504656	0
906.606	H89 C47 N1 O13 P1	-0.22	PI	PI [38:0]	PI [38:0]		0	0	0	0	0	0	0	0	0	0	0	0	20411.3	0	0	0	0	0	0	0	0	0	0	0	0	0	0	0	0	18676	252022	91194.4	60893	0	0	0	0	0	0	0	0	0	0
928.59	H87 C49 N1 O13 P1	-0.62	PI	PI [40:3]	PI [40:3]		0	0	0	0	0	0	0	0	0	0	0	0	0	0	0	0	0	0	0	0	0	0	0	0	0	0	0	0	0	0	110256	0	0	0	0	0	0	0	0	0	0	0	0
930.606	H89 C49 N1 O13 P1	-0.67	PI	PI [40:2]	PI [40:2]		0	0	0	0	0	0	0	0	0	0	0	0	0	0	0	0	0	0	0	0	0	0	0	0	0	0	0	0	0	0	78605.9	0	0	0	0	0	0	0	0	0	0	0	0
###	Phosphatidylserine
734.496	H73 C38 N1 O10 P1	-0.66	PS	PS [32:1]	PS [32:1]		0	0	0	0	0	0	0	0	0	0	0	0	0	0	0	0	0	0	0	0	0	0	0	0	0	0	0	0	0	0	10363.9	0	0	0	0	0	87876	0	0	0	0	0	0
746.497	H73 C39 N1 O10 P1	0.48	PS	PS [33:2]	PS [33:2]		0	0	0	0	0	0	0	0	0	0	0	0	0	0	0	0	0	0	0	0	0	0	0	0	0	0	0	20067.3	0	0	12177.9	0	0	0	0	0	52552.2	0	0	0	0	0	0
748.512	H75 C39 N1 O10 P1	-0.58	PS	PS [33:1]	PS [33:1]		0	0	0	0	0	0	0	0	0	0	0	0	0	0	0	0	0	0	0	0	0	0	0	0	0	0	0	0	0	0	0	0	0	0	0	0	30938.9	0	0	0	0	0	0
758.496	H73 C40 N1 O10 P1	-0.73	PS	PS [34:3]	PS [34:3]		0	0	0	0	0	0	0	0	0	0	0	0	0	0	0	0	0	0	0	0	0	0	0	0	0	0	0	0	0	0	27970.4	0	24800.3	0	0	0	28693.3	14452.5	14452.5	0	0	0	0
760.511	H75 C40 N1 O10 P1	-1.1	PS	PS [34:2]	PS [34:2]		0	0	13424.7	0	0	0	0	0	0	0	0	0	24230.2	24107.8	0	0	0	0	0	0	0	0	204873	33163.4	158090	140374	60610.2	396957	434135	111148	963070	2.41762e+06	631931	383311	1.59459e+06	1.09789e+06	928068	601440	601440	617739	0	0	0
762.527	H77 C40 N1 O10 P1	-1.25	PS	PS [34:1]	PS [34:1]		0	0	0	0	0	0	0	0	0	0	0	0	0	0	0	0	0	0	0	0	0	0	0	0	61366	0	0	63512.7	126997	11140.8	312433	1.04711e+06	234493	73427.2	430307	186495	366876	220836	220836	77172.9	0	0	0
774.529	H77 C41 N1 O10 P1	1.21	PS	PS [35:2]	PS [35:2]		0	0	0	0	0	0	0	0	0	0	0	0	0	0	0	0	0	0	0	0	0	0	0	0	0	0	0	63097.7	55753.4	0	0	0	0	0	0	0	0	10277.3	10277.3	0	0	0	130670
784.51	H75 C42 N1 O10 P1	-2.99	PS	PS [36:4]	PS [36:4]		0	0	0	0	0	0	0	0	0	0	0	0	0	0	0	0	0	0	0	0	0	0	0	0	0	0	0	0	0	0	17131.1	40072	24925.9	0	0	0	20745	11334.6	11334.6	0	0	0	0
786.528	H77 C42 N1 O10 P1	0.1	PS	PS [36:3]	PS [36:3]		0	0	0	0	0	0	0	0	0	0	0	0	0	0	0	0	0	0	0	0	0	0	0	0	0	0	0	0	0	0	0	45365	0	0	0	0	28584.6	0	0	0	0	0	0
788.543	H79 C42 N1 O10 P1	-1.03	PS	PS [36:2]	PS [36:2]		0	0	0	0	0	0	0	0	0	0	0	0	0	0	0	0	0	0	0	0	0	0	0	0	0	0	0	0	0	0	0	176638	66681.9	0	0	54178.6	200247	67791.5	67791.5	0	0	0	0
790.558	H81 C42 N1 O10 P1	-0.92	PS	PS [36:1]	PS [36:1]		0	0	0	0	0	0	0	0	0	0	0	0	0	0	0	0	0	0	0	0	0	0	0	0	0	0	0	0	0	0	0	0	24862.9	0	0	0	1.54589e+06	61909.3	61909.3	0	0	0	0
###	Sphingomyelin
669.497	H70 C37 N2 O6 P1	0.7	SM	SM d[32:4]	SM d[18:1 _ 14:3]		0	0	19166.5	0	0	0	0	0	0	0	0	0	0	0	0	31793.5	0	25898.7	0	0	0	0	0	0	0	0	0	0	0	0	0	0	0	59156.1	0	0	0	0	0	0	0	0	0
673.528	H74 C37 N2 O6 P1	-0.2	SM	SM d[32:2]	SM d[18:1 _ 14:1]		0	0	0	0	0	0	0	0	0	0	23397.4	0	0	0	0	0	0	0	0	0	0	0	0	0	0	0	0	9880.2	15914.5	9384.9	16846.5	0	0	0	0	0	0	420265	420265	0	161404	35113.5	0
675.543	H76 C37 N2 O6 P1	-0.94	SM	SM d[32:1]	SM d[18:1 _ 14:0]		0	0	0	0	0	0	0	0	0	0	0	0	0	0	0	0	0	0	0	0	0	0	0	0	0	0	0	0	0	0	0	0	0	0	0	0	0	5.09976e+06	5.09976e+06	185659	3.06622e+06	2954630	0
689.559	H78 C38 N2 O6 P1	-0.58	SM	SM d[33:1]	SM d[18:1 _ 15:0]		0	0	0	0	0	0	0	0	0	0	0	0	0	0	0	0	0	0	0	0	0	0	0	0	0	0	0	0	0	0	0	0	0	0	0	0	0	2.99339e+06	2.99339e+06	74512.6	1.55423e+06	1604701	0
695.51	H72 C39 N2 O6 P1	-2.76	SM	SM d[34:5]	SM d[18:1 _ 16:4]		0	0	43606	0	0	0	0	0	0	0	0	0	0	0	0	0	0	0	0	0	0	0	0	0	0	0	0	19240.1	16890.8	0	0	0	0	0	0	0	0	18857.6	18857.6	0	0	0	0
697.527	H74 C39 N2 O6 P1	-1.21	SM	SM d[34:4]	SM d[18:1 _ 16:3]		0	0	1.46318e+06	1.46416e+06	0	0	0	0	0	0	0	16870.3	0	0	0	0	36992.6	0	14879	0	0	0	0	0	15175.5	0	0	0	0	0	0	0	5984.9	0	0	0	0	245180	245180	220676	130481	40186.8	0
699.544	H76 C39 N2 O6 P1	0.62	SM	SM d[34:3]	SM d[18:1 _ 16:2]		0	0	3.23717e+06	3.22571e+06	0	0	0	0	0	0	0	14614.4	0	0	0	0	0	0	6102.5	0	0	0	34565.4	0	0	0	0	0	0	0	0	0	0	0	0	0	0	44503.5	44503.5	0	0	0	0
701.558	H78 C39 N2 O6 P1	-1.1	SM	SM d[34:2]	SM d[18:1 _ 16:1]		0	0	0	0	0	0	0	0	0	0	0	0	0	0	0	0	0	0	0	0	0	0	0	0	0	0	0	0	0	0	0	0	0	0	0	0	0	1.06867e+07	1.06867e+07	1.00095e+06	5.96153e+06	6.42969e+06	0
703.574	H80 C39 N2 O6 P1	-1.35	SM	SM d[34:1]	SM d[18:1 _ 16:0]		0	0	0	17177.6	0	0	0	0	0	0	0	0	0	0	0	0	0	0	0	0	0	0	0	0	0	0	0	0	0	0	0	0	0	0	50944.3	0	0	7.52349e+07	7.52349e+07	4.69154e+06	3.91383e+07	4.33673e+07	0
709.528	H74 C40 N2 O6 P1	0.59	SM	SM d[35:5]	SM d[18:1 _ 17:4]		0	0	0	33759.4	0	0	0	0	0	0	0	0	0	0	0	0	0	0	0	0	0	0	0	0	0	0	0	0	0	0	0	0	0	0	0	0	0	0	0	0	0	0	0
711.543	H76 C40 N2 O6 P1	-1.45	SM	SM d[35:4]	SM d[18:1 _ 17:3]		0	0	471908	335341	0	0	0	0	0	0	0	0	0	0	0	0	0	0	0	0	0	0	0	0	0	0	0	0	0	0	0	0	0	0	0	0	0	123321	123321	0	0	0	0
713.559	H78 C40 N2 O6 P1	0.21	SM	SM d[35:3]	SM d[18:1 _ 17:2]		0	0	378569	297246	0	0	0	0	0	0	0	0	0	0	0	0	0	0	0	0	0	0	0	0	0	0	0	0	0	0	0	0	0	0	0	0	0	0	0	0	0	0	0
715.574	H80 C40 N2 O6 P1	-1.42	SM	SM d[35:2]	SM d[18:1 _ 17:1]		0	0	-1.6	-1.6	0	0	0	0	0	0	0	0	0	0	0	0	0	0	0	0	0	0	0	0	0	0	0	0	23152.1	0	0	0	0	0	0	0	5083.3	361839	361839	0	0	68462.4	13427.6
717.59	H82 C40 N2 O6 P1	-0.76	SM	SM d[35:1]	SM d[18:1 _ 17:0]		0	0	0	0	0	0	0	0	0	0	0	0	0	0	0	0	0	0	0	0	0	0	0	0	0	0	0	0	0	0	0	0	0	0	0	0	0	1.92188e+06	1.92188e+06	0	760244	962107	0
723.545	H76 C41 N2 O6 P1	1.63	SM	SM d[36:5]	SM d[18:1 _ 18:4]		0	0	41399.6	0	0	0	0	0	0	0	0	0	0	0	0	0	0	0	0	0	0	0	0	0	0	0	0	0	0	0	0	0	0	0	0	0	0	0	0	0	0	0	0
725.558	H78 C41 N2 O6 P1	-1.35	SM	SM d[36:4]	SM d[18:1 _ 18:3]		0	12530.4	198442	137784	0	0	0	0	0	0	23942.5	0	0	0	0	0	0	0	0	0	13768.1	0	0	0	0	0	0	0	0	25672.9	11828	0	0	0	0	0	0	4562313	4562313	57572.6	2.83654e+06	3.03007e+06	0
727.574	H80 C41 N2 O6 P1	-1.05	SM	SM d[36:3]	SM d[18:1 _ 18:2]		0	0	0	22673.2	0	0	0	0	0	0	0	0	0	0	0	0	0	0	0	0	0	0	0	0	0	0	0	0	0	0	0	0	0	0	0	0	0	988308	988308	0	479201	511624	0
729.59	H82 C41 N2 O6 P1	-0.09	SM	SM d[36:2]	SM d[18:1 _ 18:1]		0	0	17886.7	0	0	0	0	0	0	0	26601.4	0	49945.6	0	0	0	0	0	7431.1	0	0	0	0	12529.1	0	0	0	0	0	0	0	0	0	0	0	0	0	8.30996e+06	8.30996e+06	0	3.58497e+06	3.92512e+06	0
731.605	H84 C41 N2 O6 P1	-1.6	SM	SM d[36:1]	SM d[18:1 _ 18:0]		0	0	15053.4	14669.2	0	0	0	0	0	0	0	0	0	0	0	0	0	0	0	0	0	0	0	0	0	0	0	0	0	0	0	0	0	0	0	0	0	1.47585e+07	1.47585e+07	305611	6.06068e+06	6.67767e+06	0
741.589	H82 C42 N2 O6 P1	-2.41	SM	SM d[37:3]	SM d[18:1 _ 19:2]		0	0	15997.7	17504.5	0	0	0	0	0	0	0	0	0	0	0	0	0	0	0	0	0	0	0	0	0	0	0	0	0	0	0	0	0	0	0	0	0	0	0	0	0	0	0
743.606	H84 C42 N2 O6 P1	-0.57	SM	SM d[37:2]	SM d[18:1 _ 19:1]		0	0	0	0	0	0	0	0	0	0	0	0	0	0	0	0	0	0	0	0	0	0	0	0	0	0	0	0	0	0	0	0	0	0	0	0	0	216478	216478	0	21603.7	0	0
745.621	H86 C42 N2 O6 P1	-0.94	SM	SM d[37:1]	SM d[18:1 _ 19:0]		0	0	0	0	0	0	0	0	0	0	0	0	0	0	0	0	0	0	0	0	0	0	0	0	0	0	0	0	0	0	0	0	0	0	0	0	0	963304	963304	0	315135	348258	0
753.592	H82 C43 N2 O6 P1	2.18	SM	SM d[38:4]	SM d[18:1 _ 20:3]		0	0	0	0	0	0	0	0	0	0	0	0	0	0	0	0	0	0	0	0	0	0	0	0	0	0	0	0	0	0	0	0	0	0	58140.3	0	0	0	0	0	47035.8	57178.7	0
755.606	H84 C43 N2 O6 P1	-0.29	SM	SM d[38:3]	SM d[18:1 _ 20:2]		0	0	0	0	0	0	0	0	0	0	0	0	20414	0	0	0	0	0	0	0	0	0	0	0	0	0	0	0	0	0	0	0	0	0	0	0	0	424330	424330	0	49222.8	114670	0
757.622	H86 C43 N2 O6 P1	0.61	SM	SM d[38:2]	SM d[18:1 _ 20:1]		16279.7	15418.3	0	0	0	0	0	0	0	0	0	0	0	0	0	0	8789.6	0	0	0	0	0	0	0	0	0	0	0	0	0	0	0	0	0	0	-1.7	-1.7	3.99053e+06	3.99053e+06	0	1.37256e+06	1.36599e+06	0
759.637	H88 C43 N2 O6 P1	-0.76	SM	SM d[38:1]	SM d[18:1 _ 20:0]		0	0	19130.8	0	0	0	0	0	0	0	0	0	0	0	0	0	0	0	0	0	0	0	0	0	0	0	0	0	26695.7	0	0	0	0	0	0	0	0	9.14927e+06	9.14927e+06	0	3.43552e+06	4.0084e+06	0
771.638	H88 C44 N2 O6 P1	0.21	SM	SM d[39:2]	SM d[18:1 _ 21:1]		0	0	0	25675.4	0	0	0	0	0	0	0	0	0	0	0	0	0	0	0	0	0	0	0	0	0	0	0	29025.8	0	0	58878.7	0	0	0	0	0	0	556889	556889	101353	25550.9	154432	0
773.652	H90 C44 N2 O6 P1	-1.34	SM	SM d[39:1]	SM d[18:1 _ 21:0]		734994	735527	0	0	0	0	258774	24000.3	591369	392318	0	0	0	163864	82368.8	287564	44326.4	152414	0	0	0	0	0	0	0	0	0	17038.8	0	0	0	0	0	0	0	0	0	2.95498e+06	2.95498e+06	0	1.14178e+06	1.20454e+06	1.49035e+06
781.62	H86 C45 N2 O6 P1	-2.54	SM	SM d[40:4]	SM d[18:1 _ 22:3]		0	0	0	0	0	22230.3	0	0	0	0	0	0	0	0	0	0	0	0	0	0	0	0	0	0	0	0	0	0	0	0	0	0	0	0	0	0	0	639337	639337	0	120591	98695.8	0
783.636	H88 C45 N2 O6 P1	-1.25	SM	SM d[40:3]	SM d[18:1 _ 22:2]		0	0	0	0	0	0	0	0	0	0	0	0	0	0	0	0	0	0	0	0	0	9449	0	0	0	0	0	0	0	0	0	0	0	0	0	0	0	1.9914e+06	1.9914e+06	0	611252	769049	0
785.652	H90 C45 N2 O6 P1	-1.05	SM	SM d[40:2]	SM d[18:1 _ 22:1]		0	0	0	0	0	0	0	0	0	0	0	0	0	0	0	0	0	0	0	0	0	0	0	0	0	0	0	0	0	0	0	0	0	0	0	0	0	1.57795e+07	1.57795e+07	115743	5.91832e+06	6.71086e+06	0
787.667	H92 C45 N2 O6 P1	-1.89	SM	SM d[40:1]	SM d[18:1 _ 22:0]		0	0	0	0	0	0	0	0	0	0	0	0	0	0	0	0	0	0	0	0	0	0	0	52424.4	0	0	0	0	0	0	0	0	0	0	0	0	0	2.18635e+07	2.18635e+07	69620.3	7.5398e+06	7.96819e+06	0
797.652	H90 C46 N2 O6 P1	-1.55	SM	SM d[41:3]	SM d[18:1 _ 23:2]		0	0	25484.1	0	0	0	0	0	0	0	0	0	0	0	0	0	0	0	0	0	0	0	0	0	0	0	0	0	0	0	0	0	0	0	0	321976	277543	781231	781231	0	166343	159921	0
799.669	H92 C46 N2 O6 P1	-0.15	SM	SM d[41:2]	SM d[18:1 _ 23:1]		0	0	307714	273702	0	0	0	0	0	0	0	0	0	0	0	0	0	0	0	0	0	0	0	0	0	0	0	0	0	0	0	0	0	0	0	0	0	6.59892e+06	6.59892e+06	0	2.16694e+06	2.27671e+06	0
801.684	H94 C46 N2 O6 P1	-0.31	SM	SM d[41:1]	SM d[18:1 _ 23:0]		0	0	261983	221681	0	0	0	0	0	0	0	0	0	0	0	0	0	0	0	0	0	0	0	0	0	0	0	0	0	0	0	0	0	0	0	0	0	9.07929e+06	9.07929e+06	0	2.90548e+06	3.15926e+06	14202.8
809.652	H90 C47 N2 O6 P1	-1.53	SM	SM d[42:4]	SM d[18:1 _ 24:3]		0	0	0	0	0	0	0	0	0	0	0	0	0	0	0	0	0	0	0	0	0	0	0	0	0	0	0	0	0	0	0	0	0	0	0	0	0	3493190	3493190	0	1.34183e+06	1.65978e+06	0
811.668	H92 C47 N2 O6 P1	-1.04	SM	SM d[42:3]	SM d[18:1 _ 24:2]		0	0	114353	103010	0	0	0	0	0	28977.3	0	0	0	0	0	0	0	0	0	0	9517.5	0	0	0	0	0	0	0	0	0	0	0	0	0	0	0	0	2.07055e+07	2.07055e+07	514434	6.8629e+06	7.59216e+06	0
813.684	H94 C47 N2 O6 P1	-0.95	SM	SM d[42:2]	SM d[18:1 _ 24:1]		0	0	815284	624326	0	0	0	0	0	0	0	0	0	0	0	0	0	0	0	0	0	0	0	9827.3	0	0	0	0	0	0	0	0	0	0	0	0	0	3.97579e+07	3.97579e+07	936574	1.35061e+07	1.4509e+07	0
815.7	H96 C47 N2 O6 P1	-0.1	SM	SM d[42:1]	SM d[18:1 _ 24:0]		0	0	441052	423765	0	0	0	0	0	0	0	0	0	0	0	0	0	0	0	0	0	0	0	0	0	0	0	0	20103.1	0	0	0	0	0	0	0	0	1.47047e+07	1.47047e+07	283107	4.50091e+06	4.92716e+06	0
825.684	H94 C48 N2 O6 P1	0.13	SM	SM d[43:3]	SM d[18:1 _ 25:2]		0	0	22838.9	49747.5	0	0	0	0	0	0	0	0	0	0	0	0	0	0	0	0	0	0	0	0	0	0	0	0	0	0	0	0	0	0	0	0	0	353460	353460	0	50271.5	113129	0
827.7	H96 C48 N2 O6 P1	-0.46	SM	SM d[43:2]	SM d[18:1 _ 25:1]		0	0	0	0	0	0	0	0	0	0	0	0	0	0	0	0	0	0	0	0	0	0	0	0	0	0	0	0	0	0	0	0	0	0	0	0	0	1.44626e+06	1.44626e+06	0	450245	272609	0
829.714	H98 C48 N2 O6 P1	-1.93	SM	SM d[43:1]	SM d[18:1 _ 25:0]		0	0	0	0	0	0	0	0	0	0	0	0	0	0	0	0	0	0	0	0	38642.4	0	0	0	0	0	0	0	0	0	0	0	0	0	0	0	0	664951	664951	0	100986	78143.1	0
839.699	H96 C49 N2 O6 P1	-0.76	SM	SM d[44:3]	SM d[18:1 _ 26:2]		0	0	0	0	0	0	0	0	0	0	0	0	0	0	0	0	0	0	0	0	0	0	0	0	0	0	0	0	0	0	0	0	0	0	0	0	0	241513	241513	0	0	0	0
841.714	H98 C49 N2 O6 P1	-2.2	SM	SM d[44:2]	SM d[18:1 _ 26:1]		0	0	0	0	0	0	0	0	0	0	0	0	0	0	0	0	8659.4	0	0	0	0	0	0	0	0	0	0	0	0	0	0	0	0	0	0	0	0	304841	304841	0	0	0	0
843.731	H100 C49 N2 O6 P1	-1.02	SM	SM d[44:1]	SM d[18:1 _ 26:0]		0	0	0	0	0	0	0	0	0	0	0	0	0	0	0	0	0	0	0	0	0	0	0	0	0	0	0	0	0	0	0	0	0	0	0	0	0	78231.2	78231.2	0	0	0	0
###	Triacylglycerol
710.629	H84 C43 O6 N1	-0.99	TG	TG [40:1]	TG [12:0 _ 16:1 _ 12:0]		0	0	0	0	59991.2	105248	0	0	0	0	0	0	0	0	0	0	0	0	0	0	0	0	0	0	0	0	0	21258.4	0	0	0	0	0	0	0	0	0	11831.5	11831.5	0	223690	334647	0
712.644	H86 C43 O6 N1	-1.15	TG	TG [40:0]	TG [10:0 _ 20:0 _ 10:0]		0	0	0	0	38665.7	23431	0	0	0	0	193318	71037.3	298576	111996	995752	1.63218e+06	20754.2	65267.4	54379.9	0	0	0	0	0	93968.7	52935.9	0	242908	245561	11707.1	43867.8	0	0	0	0	13962.2	0	6971.2	6971.2	74240.4	115502	0	0
712.644	H86 C43 O6 N1	-1.15	TG	TG [40:0]	TG [10:0 _ 18:0 _ 12:0]		0	0	0	0	38665.7	23431	0	0	0	0	193318	71037.3	298576	111996	995752	1.63218e+06	20754.2	65267.4	54379.9	0	0	0	0	0	93968.7	52935.9	0	242908	245561	11707.1	43867.8	0	0	0	0	13962.2	0	6971.2	6971.2	74240.4	115502	0	0
712.644	H86 C43 O6 N1	-1.15	TG	TG [40:0]	TG [12:0 _ 14:0 _ 14:0]		0	0	0	0	38665.7	23431	0	0	0	0	193318	71037.3	298576	111996	995752	1.63218e+06	20754.2	65267.4	54379.9	0	0	0	0	0	93968.7	52935.9	0	242908	245561	11707.1	43867.8	0	0	0	0	13962.2	0	6971.2	6971.2	74240.4	115502	0	0
736.645	H86 C45 O6 N1	0.41	TG	TG [42:2]	TG [12:0 _ 18:2 _ 12:0]		0	0	203350	215735	0	81509	0	0	0	0	0	0	0	0	0	0	0	0	0	0	0	0	0	0	0	0	0	0	0	0	0	0	0	0	0	0	0	0	0	0	173316	169134	0
740.676	H90 C45 O6 N1	-0.99	TG	TG [42:0]	TG [12:0 _ 18:0 _ 12:0]		0	0	19229.1	16327.1	45390.8	335041	0	0	0	28414.6	231674	86579.1	251995	348776	796685	1.33823e+06	8257	117208	0	0	0	0	0	11095.1	112924	96962.7	0	320860	205668	0	70178	0	0	0	0	0	49991.4	5942.8	5942.8	0	298876	446632	0
740.676	H90 C45 O6 N1	-0.99	TG	TG [42:0]	TG [12:0 _ 16:0 _ 14:0]		0	0	19229.1	16327.1	45390.8	335041	0	0	0	28414.6	231674	86579.1	251995	348776	796685	1.33823e+06	8257	117208	0	0	0	0	0	11095.1	112924	96962.7	0	320860	205668	0	70178	0	0	0	0	0	49991.4	5942.8	5942.8	0	298876	446632	0
740.676	H90 C45 O6 N1	-0.99	TG	TG [42:0]	TG [14:0 _ 14:0 _ 14:0]		0	0	19229.1	16327.1	45390.8	335041	0	0	0	28414.6	231674	86579.1	251995	348776	796685	1.33823e+06	8257	117208	0	0	0	0	0	11095.1	112924	96962.7	0	320860	205668	0	70178	0	0	0	0	0	49991.4	5942.8	5942.8	0	298876	446632	0
754.692	H92 C46 O6 N1	-0.31	TG	TG [43:0]	TG [12:0 _ 16:0 _ 15:0]		0	0	0	0	0	0	21882.6	0	31845	0	30360.3	16820.5	59008	136460	49325.6	180565	8990.8	40690.6	0	0	0	0	0	0	16176.2	29324.9	0	137094	0	0	0	0	0	0	0	0	0	0	0	0	0	0	0
754.692	H92 C46 O6 N1	-0.31	TG	TG [43:0]	TG [13:0 _ 16:0 _ 14:0]		0	0	0	0	0	0	21882.6	0	31845	0	30360.3	16820.5	59008	136460	49325.6	180565	8990.8	40690.6	0	0	0	0	0	0	16176.2	29324.9	0	137094	0	0	0	0	0	0	0	0	0	0	0	0	0	0	0
754.692	H92 C46 O6 N1	-0.31	TG	TG [43:0]	TG [13:0 _ 15:0 _ 15:0]		0	0	0	0	0	0	21882.6	0	31845	0	30360.3	16820.5	59008	136460	49325.6	180565	8990.8	40690.6	0	0	0	0	0	0	16176.2	29324.9	0	137094	0	0	0	0	0	0	0	0	0	0	0	0	0	0	0
754.692	H92 C46 O6 N1	-0.31	TG	TG [43:0]	TG [14:0 _ 15:0 _ 14:0]		0	0	0	0	0	0	21882.6	0	31845	0	30360.3	16820.5	59008	136460	49325.6	180565	8990.8	40690.6	0	0	0	0	0	0	16176.2	29324.9	0	137094	0	0	0	0	0	0	0	0	0	0	0	0	0	0	0
766.691	H92 C47 O6 N1	-1.09	TG	TG [44:1]	TG [10:0 _ 18:1 _ 16:0]		0	0	19424.5	22723.7	555313	815069	0	49002.5	0	0	0	22452.7	35519.1	0	10282.1	31331.2	0	0	0	0	0	0	0	0	0	0	0	0	0	0	0	0	0	0	0	0	0	0	0	0	861388	978578	0
766.691	H92 C47 O6 N1	-1.09	TG	TG [44:1]	TG [12:0 _ 18:1 _ 14:0]		0	0	19424.5	22723.7	555313	815069	0	49002.5	0	0	0	22452.7	35519.1	0	10282.1	31331.2	0	0	0	0	0	0	0	0	0	0	0	0	0	0	0	0	0	0	0	0	0	0	0	0	861388	978578	0
766.691	H92 C47 O6 N1	-1.09	TG	TG [44:1]	TG [12:0 _ 16:0 _ 16:1]		0	0	19424.5	22723.7	555313	815069	0	49002.5	0	0	0	22452.7	35519.1	0	10282.1	31331.2	0	0	0	0	0	0	0	0	0	0	0	0	0	0	0	0	0	0	0	0	0	0	0	0	861388	978578	0
766.691	H92 C47 O6 N1	-1.09	TG	TG [44:1]	TG [14:1 _ 16:0 _ 14:0]		0	0	19424.5	22723.7	555313	815069	0	49002.5	0	0	0	22452.7	35519.1	0	10282.1	31331.2	0	0	0	0	0	0	0	0	0	0	0	0	0	0	0	0	0	0	0	0	0	0	0	0	861388	978578	0
766.691	H92 C47 O6 N1	-1.09	TG	TG [44:1]	TG [14:0 _ 16:1 _ 14:0]		0	0	19424.5	22723.7	555313	815069	0	49002.5	0	0	0	22452.7	35519.1	0	10282.1	31331.2	0	0	0	0	0	0	0	0	0	0	0	0	0	0	0	0	0	0	0	0	0	0	0	0	861388	978578	0
768.707	H94 C47 O6 N1	-1.04	TG	TG [44:0]	TG [10:0 _ 18:0 _ 16:0]		0	0	19748.7	14635.6	423962	548386	0	0	66657.2	40895.1	186125	92534.2	601790	463403	669703	947601	0	100747	48130.5	0	0	0	24088.1	0	198673	180769	0	534783	364607	0	70889.2	34426.5	20182.2	0	0	0	0	40490.9	40490.9	194195	543986	769664	14366.9
768.707	H94 C47 O6 N1	-1.04	TG	TG [44:0]	TG [14:0 _ 16:0 _ 14:0]		0	0	19748.7	14635.6	423962	548386	0	0	66657.2	40895.1	186125	92534.2	601790	463403	669703	947601	0	100747	48130.5	0	0	0	24088.1	0	198673	180769	0	534783	364607	0	70889.2	34426.5	20182.2	0	0	0	0	40490.9	40490.9	194195	543986	769664	14366.9
782.722	H96 C48 O6 N1	-0.93	TG	TG [45:0]	TG [13:0 _ 16:0 _ 16:0]		0	13186.2	0	0	0	26666	0	0	0	0	133566	101005	489066	337122	101996	246082	11392.2	81355.2	11057.9	0	0	0	0	41478.8	209755	89330	0	239054	199947	8150.6	27103.8	0	33531.1	0	0	0	65860.5	28963.8	28963.8	0	0	98315.9	0
782.722	H96 C48 O6 N1	-0.93	TG	TG [45:0]	TG [14:0 _ 16:0 _ 15:0]		0	13186.2	0	0	0	26666	0	0	0	0	133566	101005	489066	337122	101996	246082	11392.2	81355.2	11057.9	0	0	0	0	41478.8	209755	89330	0	239054	199947	8150.6	27103.8	0	33531.1	0	0	0	65860.5	28963.8	28963.8	0	0	98315.9	0
782.722	H96 C48 O6 N1	-0.93	TG	TG [45:0]	TG [15:0 _ 15:0 _ 15:0]		0	13186.2	0	0	0	26666	0	0	0	0	133566	101005	489066	337122	101996	246082	11392.2	81355.2	11057.9	0	0	0	0	41478.8	209755	89330	0	239054	199947	8150.6	27103.8	0	33531.1	0	0	0	65860.5	28963.8	28963.8	0	0	98315.9	0
794.723	H96 C49 O6 N1	-0.73	TG	TG [46:1]	TG [12:0 _ 18:0 _ 16:1]		0	21116.6	0	0	2.88179e+06	2.91597e+06	101331	186126	0	0	69288.9	78173.4	293571	0	20182.6	0	0	0	0	0	0	0	0	0	44428.7	0	0	0	77633.8	0	0	0	0	0	0	0	0	17264.3	17264.3	329238	2949651	3.5266e+06	0
794.723	H96 C49 O6 N1	-0.73	TG	TG [46:1]	TG [12:0 _ 18:1 _ 16:0]		0	21116.6	0	0	2.88179e+06	2.91597e+06	101331	186126	0	0	69288.9	78173.4	293571	0	20182.6	0	0	0	0	0	0	0	0	0	44428.7	0	0	0	77633.8	0	0	0	0	0	0	0	0	17264.3	17264.3	329238	2949651	3.5266e+06	0
794.723	H96 C49 O6 N1	-0.73	TG	TG [46:1]	TG [14:0 _ 18:1 _ 14:0]		0	21116.6	0	0	2.88179e+06	2.91597e+06	101331	186126	0	0	69288.9	78173.4	293571	0	20182.6	0	0	0	0	0	0	0	0	0	44428.7	0	0	0	77633.8	0	0	0	0	0	0	0	0	17264.3	17264.3	329238	2949651	3.5266e+06	0
794.723	H96 C49 O6 N1	-0.73	TG	TG [46:1]	TG [14:0 _ 16:0 _ 16:1]		0	21116.6	0	0	2.88179e+06	2.91597e+06	101331	186126	0	0	69288.9	78173.4	293571	0	20182.6	0	0	0	0	0	0	0	0	0	44428.7	0	0	0	77633.8	0	0	0	0	0	0	0	0	17264.3	17264.3	329238	2949651	3.5266e+06	0
796.738	H98 C49 O6 N1	-0.71	TG	TG [46:0]	TG [12:0 _ 18:0 _ 16:0]		0	0	0	0	1.66858e+06	1770715	157341	215234	80059.6	0	437684	276670	764822	698111	644755	1.15867e+06	39188.1	257526	77710.1	114307	18798.1	0	0	0	519964	351081	0	754529	605602	9498.4	246282	0	11071.3	0	0	0	0	37747.6	37747.6	606825	1660600	1.90932e+06	19821.4
796.738	H98 C49 O6 N1	-0.71	TG	TG [46:0]	TG [12:0 _ 17:0 _ 17:0]		0	0	0	0	1.66858e+06	1770715	157341	215234	80059.6	0	437684	276670	764822	698111	644755	1.15867e+06	39188.1	257526	77710.1	114307	18798.1	0	0	0	519964	351081	0	754529	605602	9498.4	246282	0	11071.3	0	0	0	0	37747.6	37747.6	606825	1660600	1.90932e+06	19821.4
796.738	H98 C49 O6 N1	-0.71	TG	TG [46:0]	TG [15:0 _ 16:0 _ 15:0]		0	0	0	0	1.66858e+06	1770715	157341	215234	80059.6	0	437684	276670	764822	698111	644755	1.15867e+06	39188.1	257526	77710.1	114307	18798.1	0	0	0	519964	351081	0	754529	605602	9498.4	246282	0	11071.3	0	0	0	0	37747.6	37747.6	606825	1660600	1.90932e+06	19821.4
808.738	H98 C50 O6 N1	-1.16	TG	TG [47:1]	TG [14:0 _ 17:1 _ 16:0]		0	0	0	0	300213	173756	0	25248.4	0	0	0	61281.1	202542	0	0	53094.5	0	0	0	0	0	0	0	0	0	0	0	45185.7	0	0	0	0	0	0	0	40747.9	0	69530.3	69530.3	88666.6	245725	360664	0
808.738	H98 C50 O6 N1	-1.16	TG	TG [47:1]	TG [15:0 _ 17:1 _ 15:0]		0	0	0	0	300213	173756	0	25248.4	0	0	0	61281.1	202542	0	0	53094.5	0	0	0	0	0	0	0	0	0	0	0	45185.7	0	0	0	0	0	0	0	40747.9	0	69530.3	69530.3	88666.6	245725	360664	0
810.754	H100 C50 O6 N1	-0.79	TG	TG [47:0]	TG [14:0 _ 17:0 _ 16:0]		0	0	0	0	84373.7	122732	0	0	0	0	143754	181125	311122	497381	189911	312578	11688.2	94015.6	47002.5	0	0	0	0	0	385029	282728	0	491068	606772	0	58656.8	35090.9	0	0	0	48317.8	0	21200.9	21200.9	238426	98142.3	96165.7	17740
820.739	H98 C51 O6 N1	-0.45	TG	TG [48:2]	TG [12:0 _ 18:0 _ 18:2]		0	0	425446	401846	9.21785e+06	9.83525e+06	1038021	808593	96249.2	0	203600	123532	357498	66490.9	0	23875.7	0	0	15249.8	0	0	0	0	0	18872.3	0	0	11608.1	51043	0	0	0	0	0	0	0	0	39626.1	39626.1	354464	9.66843e+06	1.12709e+07	0
820.739	H98 C51 O6 N1	-0.45	TG	TG [48:2]	TG [14:1 _ 18:0 _ 16:1]		0	0	425446	401846	9.21785e+06	9.83525e+06	1038021	808593	96249.2	0	203600	123532	357498	66490.9	0	23875.7	0	0	15249.8	0	0	0	0	0	18872.3	0	0	11608.1	51043	0	0	0	0	0	0	0	0	39626.1	39626.1	354464	9.66843e+06	1.12709e+07	0
820.739	H98 C51 O6 N1	-0.45	TG	TG [48:2]	TG [12:0 _ 18:1 _ 18:1]		0	0	425446	401846	9.21785e+06	9.83525e+06	1038021	808593	96249.2	0	203600	123532	357498	66490.9	0	23875.7	0	0	15249.8	0	0	0	0	0	18872.3	0	0	11608.1	51043	0	0	0	0	0	0	0	0	39626.1	39626.1	354464	9.66843e+06	1.12709e+07	0
822.754	H100 C51 O6 N1	-0.39	TG	TG [48:1]	TG [14:0 _ 18:1 _ 16:0]		0	0	191391	65027.9	1.09399e+07	1.13519e+07	1.55984e+06	1.16023e+06	115998	145940	311324	127382	523906	62647.4	20211	27591	0	0	0	0	0	0	0	0	30541.4	24299.4	0	50101.5	93471.5	0	0	0	0	0	0	0	0	59617.7	59617.7	427096	1.09013e+07	1.26915e+07	0
822.754	H100 C51 O6 N1	-0.39	TG	TG [48:1]	TG [15:0 _ 18:1 _ 15:0]		0	0	191391	65027.9	1.09399e+07	1.13519e+07	1.55984e+06	1.16023e+06	115998	145940	311324	127382	523906	62647.4	20211	27591	0	0	0	0	0	0	0	0	30541.4	24299.4	0	50101.5	93471.5	0	0	0	0	0	0	0	0	59617.7	59617.7	427096	1.09013e+07	1.26915e+07	0
824.77	H102 C51 O6 N1	-0.72	TG	TG [48:0]	TG [15:0 _ 18:0 _ 15:0]		0	125531	0	30493	3.54911e+06	3.69653e+06	638357	485954	55173.7	44186.7	491780	243036	895271	800548	552648	1.06455e+06	42552.4	365551	133444	307903	0	0	63626.9	13210.1	498269	383938	0	728310	782936	7037.8	252693	98832.2	48127.2	0	0	34230.6	0	65878.8	65878.8	142463	3.34951e+06	3.59934e+06	119265
832.738	H98 C52 O6 N1	-1.03	TG	TG [49:3]	TG [15:0 _ 19:3 _ 15:0]		0	0	0	0	247569	355717	0	24764.6	0	0	0	0	0	0	0	0	0	0	0	0	0	0	0	0	11752.8	18344.5	0	84301.9	0	0	0	0	0	0	0	0	0	5926.1	5926.1	0	295093	423821	0
832.738	H98 C52 O6 N1	-1.03	TG	TG [49:3]	TG [15:0 _ 18:2 _ 16:1]		0	0	0	0	247569	355717	0	24764.6	0	0	0	0	0	0	0	0	0	0	0	0	0	0	0	0	11752.8	18344.5	0	84301.9	0	0	0	0	0	0	0	0	0	5926.1	5926.1	0	295093	423821	0
832.738	H98 C52 O6 N1	-1.03	TG	TG [49:3]	TG [16:1 _ 17:1 _ 16:1]		0	0	0	0	247569	355717	0	24764.6	0	0	0	0	0	0	0	0	0	0	0	0	0	0	0	0	11752.8	18344.5	0	84301.9	0	0	0	0	0	0	0	0	0	5926.1	5926.1	0	295093	423821	0
834.754	H100 C52 O6 N1	-0.97	TG	TG [49:2]	TG [14:0 _ 19:2 _ 16:0]		2.23514e+06	3.18193e+06	22846.9	0	3.78318e+06	3.68303e+06	755591	684115	0	0	178869	51877	120414	27382.2	0	28171.5	0	0	0	0	0	0	0	0	36152	0	0	0	0	0	0	0	0	0	0	0	0	20447	20447	386808	2.77299e+06	3.14547e+06	0
834.754	H100 C52 O6 N1	-0.97	TG	TG [49:2]	TG [14:0 _ 18:1 _ 17:1]		2.23514e+06	3.18193e+06	22846.9	0	3.78318e+06	3.68303e+06	755591	684115	0	0	178869	51877	120414	27382.2	0	28171.5	0	0	0	0	0	0	0	0	36152	0	0	0	0	0	0	0	0	0	0	0	0	20447	20447	386808	2.77299e+06	3.14547e+06	0
834.754	H100 C52 O6 N1	-0.97	TG	TG [49:2]	TG [15:1 _ 18:1 _ 16:0]		2.23514e+06	3.18193e+06	22846.9	0	3.78318e+06	3.68303e+06	755591	684115	0	0	178869	51877	120414	27382.2	0	28171.5	0	0	0	0	0	0	0	0	36152	0	0	0	0	0	0	0	0	0	0	0	0	20447	20447	386808	2.77299e+06	3.14547e+06	0
834.754	H100 C52 O6 N1	-0.97	TG	TG [49:2]	TG [16:1 _ 17:1 _ 16:0]		2.23514e+06	3.18193e+06	22846.9	0	3.78318e+06	3.68303e+06	755591	684115	0	0	178869	51877	120414	27382.2	0	28171.5	0	0	0	0	0	0	0	0	36152	0	0	0	0	0	0	0	0	0	0	0	0	20447	20447	386808	2.77299e+06	3.14547e+06	0
836.77	H102 C52 O6 N1	-0.49	TG	TG [49:1]	TG [15:0 _ 19:1 _ 15:0]		0	0	0	0	1.15683e+06	1.14221e+06	26243.9	61827.5	0	0	30523.5	30314.8	215659	27487.3	0	48117.4	0	0	0	156757	0	0	0	11433.1	10511.5	54582.3	0	18467.1	0	0	0	0	0	0	0	0	0	0	0	0	1.2123e+06	1.42432e+06	0
836.77	H102 C52 O6 N1	-0.49	TG	TG [49:1]	TG [15:0 _ 18:1 _ 16:0]		0	0	0	0	1.15683e+06	1.14221e+06	26243.9	61827.5	0	0	30523.5	30314.8	215659	27487.3	0	48117.4	0	0	0	156757	0	0	0	11433.1	10511.5	54582.3	0	18467.1	0	0	0	0	0	0	0	0	0	0	0	0	1.2123e+06	1.42432e+06	0
836.77	H102 C52 O6 N1	-0.49	TG	TG [49:1]	TG [16:1 _ 17:0 _ 16:0]		0	0	0	0	1.15683e+06	1.14221e+06	26243.9	61827.5	0	0	30523.5	30314.8	215659	27487.3	0	48117.4	0	0	0	156757	0	0	0	11433.1	10511.5	54582.3	0	18467.1	0	0	0	0	0	0	0	0	0	0	0	0	1.2123e+06	1.42432e+06	0
838.785	H104 C52 O6 N1	-0.87	TG	TG [49:0]	TG [15:0 _ 18:0 _ 16:0]		0	0	0	0	121885	212954	0	0	0	0	123296	19583.7	116198	219201	23363.8	153768	0	19848.8	9766.1	0	0	0	0	0	90941.2	52495.6	0	246983	196081	0	58775.4	0	0	0	0	0	0	14681.7	14681.7	0	185262	98176.3	0
842.722	H96 C53 O6 N1	-1.36	TG	TG [50:5]	TG [14:1 _ 20:4 _ 16:0]		0	0	26599	0	942636	1.64728e+06	26571	0	0	0	0	0	0	0	0	0	0	0	0	0	0	0	0	0	0	0	0	0	0	0	0	0	0	0	0	0	0	0	0	0	1360135	1.5979e+06	0
842.722	H96 C53 O6 N1	-1.36	TG	TG [50:5]	TG [16:1 _ 18:4 _ 16:0]		0	0	26599	0	942636	1.64728e+06	26571	0	0	0	0	0	0	0	0	0	0	0	0	0	0	0	0	0	0	0	0	0	0	0	0	0	0	0	0	0	0	0	0	0	1360135	1.5979e+06	0
844.738	H98 C53 O6 N1	-0.73	TG	TG [50:4]	TG [14:0 _ 20:3 _ 16:1]		0	0	17897.4	24319.4	6.55773e+06	7.80346e+06	908263	600683	32536.7	35078.9	122367	0	33073.9	0	0	0	0	0	0	0	0	0	0	0	0	0	0	0	0	0	0	0	0	0	0	0	0	0	0	0	6.37294e+06	8.13538e+06	0
844.738	H98 C53 O6 N1	-0.73	TG	TG [50:4]	TG [14:0 _ 20:4 _ 16:0]		0	0	17897.4	24319.4	6.55773e+06	7.80346e+06	908263	600683	32536.7	35078.9	122367	0	33073.9	0	0	0	0	0	0	0	0	0	0	0	0	0	0	0	0	0	0	0	0	0	0	0	0	0	0	0	6.37294e+06	8.13538e+06	0
844.738	H98 C53 O6 N1	-0.73	TG	TG [50:4]	TG [16:1 _ 18:3 _ 16:0]		0	0	17897.4	24319.4	6.55773e+06	7.80346e+06	908263	600683	32536.7	35078.9	122367	0	33073.9	0	0	0	0	0	0	0	0	0	0	0	0	0	0	0	0	0	0	0	0	0	0	0	0	0	0	0	6.37294e+06	8.13538e+06	0
844.738	H98 C53 O6 N1	-0.73	TG	TG [50:4]	TG [16:0 _ 18:4 _ 16:0]		0	0	17897.4	24319.4	6.55773e+06	7.80346e+06	908263	600683	32536.7	35078.9	122367	0	33073.9	0	0	0	0	0	0	0	0	0	0	0	0	0	0	0	0	0	0	0	0	0	0	0	0	0	0	0	6.37294e+06	8.13538e+06	0
848.769	H102 C53 O6 N1	-0.86	TG	TG [50:2]	TG [14:0 _ 18:1 _ 18:1]		0	52632.6	31332.6	0	4.34333e+07	4.70847e+07	5.53602e+06	4.52174e+06	810057	812932	867810	256533	739608	61779.6	23543.3	19116.7	0	0	0	0	0	0	55018.2	0	17669.2	0	0	0	21871.4	0	0	0	0	0	0	0	0	37495.2	37495.2	266954	4.07085e+07	4.96481e+07	0
852.801	H106 C53 O6 N1	-0.7	TG	TG [50:0]	TG [16:0 _ 17:0 _ 17:0]		0	117162	27160.4	27607.8	2.05962e+06	1736545	276393	106201	75028.3	0	166962	91985.1	331972	452886	343393	820512	0	262769	39402.5	0	12906	0	90569.2	0	291591	260718	0	362706	355256	14446.1	113997	51993.6	27151.3	0	0	0	0	19076.8	19076.8	0	1.44292e+06	1.59727e+06	155987
858.754	H100 C54 O6 N1	-0.95	TG	TG [51:4]	TG [16:1 _ 19:2 _ 16:1]		0	0	0	0	506011	925271	0	23507.4	0	0	0	0	33459.8	0	0	0	0	0	0	0	0	0	0	0	0	0	0	0	0	0	15034.3	0	0	0	0	0	0	0	0	0	816884	919094	0
858.754	H100 C54 O6 N1	-0.95	TG	TG [51:4]	TG [15:0 _ 19:3 _ 17:1]		0	0	0	0	506011	925271	0	23507.4	0	0	0	0	33459.8	0	0	0	0	0	0	0	0	0	0	0	0	0	0	0	0	0	15034.3	0	0	0	0	0	0	0	0	0	816884	919094	0
858.754	H100 C54 O6 N1	-0.95	TG	TG [51:4]	TG [15:0 _ 18:1 _ 18:3]		0	0	0	0	506011	925271	0	23507.4	0	0	0	0	33459.8	0	0	0	0	0	0	0	0	0	0	0	0	0	0	0	0	0	15034.3	0	0	0	0	0	0	0	0	0	816884	919094	0
858.754	H100 C54 O6 N1	-0.95	TG	TG [51:4]	TG [15:0 _ 18:2 _ 18:2]		0	0	0	0	506011	925271	0	23507.4	0	0	0	0	33459.8	0	0	0	0	0	0	0	0	0	0	0	0	0	0	0	0	0	15034.3	0	0	0	0	0	0	0	0	0	816884	919094	0
858.754	H100 C54 O6 N1	-0.95	TG	TG [51:4]	TG [16:1 _ 18:2 _ 17:1]		0	0	0	0	506011	925271	0	23507.4	0	0	0	0	33459.8	0	0	0	0	0	0	0	0	0	0	0	0	0	0	0	0	0	15034.3	0	0	0	0	0	0	0	0	0	816884	919094	0
860.769	H102 C54 O6 N1	-1.08	TG	TG [51:3]	TG [15:1 _ 19:2 _ 17:0]		0	0	0	0	2.30729e+06	2.86755e+06	112052	88919	0	0	0	0	35303.7	0	0	0	0	0	0	0	0	0	0	9069.2	0	0	0	0	0	0	0	0	0	0	0	0	0	0	0	0	2.17516e+06	2.85578e+06	0
860.769	H102 C54 O6 N1	-1.08	TG	TG [51:3]	TG [16:1 _ 19:2 _ 16:0]		0	0	0	0	2.30729e+06	2.86755e+06	112052	88919	0	0	0	0	35303.7	0	0	0	0	0	0	0	0	0	0	9069.2	0	0	0	0	0	0	0	0	0	0	0	0	0	0	0	0	2.17516e+06	2.85578e+06	0
860.769	H102 C54 O6 N1	-1.08	TG	TG [51:3]	TG [16:0 _ 19:3 _ 16:0]		0	0	0	0	2.30729e+06	2.86755e+06	112052	88919	0	0	0	0	35303.7	0	0	0	0	0	0	0	0	0	0	9069.2	0	0	0	0	0	0	0	0	0	0	0	0	0	0	0	0	2.17516e+06	2.85578e+06	0
860.769	H102 C54 O6 N1	-1.08	TG	TG [51:3]	TG [15:1 _ 18:1 _ 18:1]		0	0	0	0	2.30729e+06	2.86755e+06	112052	88919	0	0	0	0	35303.7	0	0	0	0	0	0	0	0	0	0	9069.2	0	0	0	0	0	0	0	0	0	0	0	0	0	0	0	0	2.17516e+06	2.85578e+06	0
860.769	H102 C54 O6 N1	-1.08	TG	TG [51:3]	TG [16:0 _ 18:1 _ 17:2]		0	0	0	0	2.30729e+06	2.86755e+06	112052	88919	0	0	0	0	35303.7	0	0	0	0	0	0	0	0	0	0	9069.2	0	0	0	0	0	0	0	0	0	0	0	0	0	0	0	0	2.17516e+06	2.85578e+06	0
860.769	H102 C54 O6 N1	-1.08	TG	TG [51:3]	TG [16:1 _ 18:2 _ 17:0]		0	0	0	0	2.30729e+06	2.86755e+06	112052	88919	0	0	0	0	35303.7	0	0	0	0	0	0	0	0	0	0	9069.2	0	0	0	0	0	0	0	0	0	0	0	0	0	0	0	0	2.17516e+06	2.85578e+06	0
860.769	H102 C54 O6 N1	-1.08	TG	TG [51:3]	TG [16:0 _ 18:3 _ 17:0]		0	0	0	0	2.30729e+06	2.86755e+06	112052	88919	0	0	0	0	35303.7	0	0	0	0	0	0	0	0	0	0	9069.2	0	0	0	0	0	0	0	0	0	0	0	0	0	0	0	0	2.17516e+06	2.85578e+06	0
862.785	H104 C54 O6 N1	-0.58	TG	TG [51:2]	TG [15:0 _ 19:1 _ 17:1]		0	0	0	0	3.04772e+06	3.43136e+06	412090	124478	0	0	0	14445.7	0	0	0	0	0	0	0	0	0	0	0	0	0	0	0	14415.3	0	0	0	0	0	0	0	0	0	0	0	76746.6	2.80974e+06	3.35974e+06	0
862.785	H104 C54 O6 N1	-0.58	TG	TG [51:2]	TG [16:1 _ 19:1 _ 16:0]		0	0	0	0	3.04772e+06	3.43136e+06	412090	124478	0	0	0	14445.7	0	0	0	0	0	0	0	0	0	0	0	0	0	0	0	14415.3	0	0	0	0	0	0	0	0	0	0	0	76746.6	2.80974e+06	3.35974e+06	0
862.785	H104 C54 O6 N1	-0.58	TG	TG [51:2]	TG [15:0 _ 18:0 _ 18:2]		0	0	0	0	3.04772e+06	3.43136e+06	412090	124478	0	0	0	14445.7	0	0	0	0	0	0	0	0	0	0	0	0	0	0	0	14415.3	0	0	0	0	0	0	0	0	0	0	0	76746.6	2.80974e+06	3.35974e+06	0
862.785	H104 C54 O6 N1	-0.58	TG	TG [51:2]	TG [16:1 _ 18:0 _ 17:1]		0	0	0	0	3.04772e+06	3.43136e+06	412090	124478	0	0	0	14445.7	0	0	0	0	0	0	0	0	0	0	0	0	0	0	0	14415.3	0	0	0	0	0	0	0	0	0	0	0	76746.6	2.80974e+06	3.35974e+06	0
862.785	H104 C54 O6 N1	-0.58	TG	TG [51:2]	TG [15:0 _ 18:1 _ 18:1]		0	0	0	0	3.04772e+06	3.43136e+06	412090	124478	0	0	0	14445.7	0	0	0	0	0	0	0	0	0	0	0	0	0	0	0	14415.3	0	0	0	0	0	0	0	0	0	0	0	76746.6	2.80974e+06	3.35974e+06	0
862.785	H104 C54 O6 N1	-0.58	TG	TG [51:2]	TG [16:0 _ 18:1 _ 17:1]		0	0	0	0	3.04772e+06	3.43136e+06	412090	124478	0	0	0	14445.7	0	0	0	0	0	0	0	0	0	0	0	0	0	0	0	14415.3	0	0	0	0	0	0	0	0	0	0	0	76746.6	2.80974e+06	3.35974e+06	0
864.801	H106 C54 O6 N1	-1.02	TG	TG [51:1]	TG [16:0 _ 19:1 _ 16:0]		0	0	0	0	904277	1354406	0	27013.4	0	0	0	14168.3	26622.4	24351.7	0	0	0	0	0	0	0	0	0	0	10501.1	0	0	0	0	0	0	0	9322.2	0	0	0	0	0	0	0	942044	1.20921e+06	0
868.738	H98 C55 O6 N1	-0.93	TG	TG [52:6]	TG [16:2 _ 18:1 _ 18:3]		0	0	0	0	1.79958e+06	2.60519e+06	158179	105512	0	0	0	0	0	0	0	0	0	0	0	0	0	0	0	0	0	0	0	0	0	0	0	0	0	0	0	0	0	0	0	0	1.77804e+06	2.32254e+06	0
868.738	H98 C55 O6 N1	-0.93	TG	TG [52:6]	TG [16:0 _ 18:1 _ 18:5]		0	0	0	0	1.79958e+06	2.60519e+06	158179	105512	0	0	0	0	0	0	0	0	0	0	0	0	0	0	0	0	0	0	0	0	0	0	0	0	0	0	0	0	0	0	0	0	1.77804e+06	2.32254e+06	0
868.738	H98 C55 O6 N1	-0.93	TG	TG [52:6]	TG [16:2 _ 18:2 _ 18:2]		0	0	0	0	1.79958e+06	2.60519e+06	158179	105512	0	0	0	0	0	0	0	0	0	0	0	0	0	0	0	0	0	0	0	0	0	0	0	0	0	0	0	0	0	0	0	0	1.77804e+06	2.32254e+06	0
868.738	H98 C55 O6 N1	-0.93	TG	TG [52:6]	TG [16:0 _ 18:3 _ 18:3]		0	0	0	0	1.79958e+06	2.60519e+06	158179	105512	0	0	0	0	0	0	0	0	0	0	0	0	0	0	0	0	0	0	0	0	0	0	0	0	0	0	0	0	0	0	0	0	1.77804e+06	2.32254e+06	0
876.801	H106 C55 O6 N1	-0.47	TG	TG [52:2]	TG [16:0 _ 18:1 _ 18:1]		0	0	202946	125218	8.64281e+07	9.01194e+07	11683299	9.66884e+06	1.81628e+06	2.05649e+06	1.63033e+06	342439	826428	123455	96353.4	481628	0	111347	0	0	0	0	0	0	59770.4	0	0	14411.4	33839.4	0	13292.4	0	0	0	0	0	0	0	0	0	7.14213e+07	8.68194e+07	0
880.832	H110 C55 O6 N1	-0.68	TG	TG [52:0]	TG [16:0 _ 20:0 _ 16:0]		46817	0	0	0	0	325061	149704	0	26451.9	0	0	31705.6	81699.2	134853	184808	301051	0	63777.7	10353.2	0	0	0	0	0	213337	129622	0	287829	185944	13246.4	0	0	0	0	0	0	0	0	0	71814.8	0	141847	69679
880.832	H110 C55 O6 N1	-0.68	TG	TG [52:0]	TG [16:0 _ 18:0 _ 18:0]		46817	0	0	0	0	325061	149704	0	26451.9	0	0	31705.6	81699.2	134853	184808	301051	0	63777.7	10353.2	0	0	0	0	0	213337	129622	0	287829	185944	13246.4	0	0	0	0	0	0	0	0	0	71814.8	0	141847	69679
884.769	H102 C56 O6 N1	-1.85	TG	TG [53:5]	TG [17:1 _ 18:2 _ 18:2]		0	0	0	0	323261	398773	0	43569	0	0	0	0	0	0	0	0	0	0	0	0	0	0	0	0	0	0	0	0	0	0	0	0	0	0	0	0	0	0	0	0	492542	643796	0
886.785	H104 C56 O6 N1	-1.1	TG	TG [53:4]	TG [17:2 _ 19:0 _ 17:2]		0	0	0	0	1.38318e+06	1.70417e+06	112675	0	0	0	0	0	0	0	0	0	0	0	0	0	0	0	0	0	0	0	0	0	0	0	0	0	0	0	0	0	0	0	0	0	1.35319e+06	1.47326e+06	0
886.785	H104 C56 O6 N1	-1.1	TG	TG [53:4]	TG [16:0 _ 19:1 _ 18:3]		0	0	0	0	1.38318e+06	1.70417e+06	112675	0	0	0	0	0	0	0	0	0	0	0	0	0	0	0	0	0	0	0	0	0	0	0	0	0	0	0	0	0	0	0	0	0	1.35319e+06	1.47326e+06	0
886.785	H104 C56 O6 N1	-1.1	TG	TG [53:4]	TG [16:0 _ 19:3 _ 18:1]		0	0	0	0	1.38318e+06	1.70417e+06	112675	0	0	0	0	0	0	0	0	0	0	0	0	0	0	0	0	0	0	0	0	0	0	0	0	0	0	0	0	0	0	0	0	0	1.35319e+06	1.47326e+06	0
886.785	H104 C56 O6 N1	-1.1	TG	TG [53:4]	TG [17:2 _ 18:1 _ 18:1]		0	0	0	0	1.38318e+06	1.70417e+06	112675	0	0	0	0	0	0	0	0	0	0	0	0	0	0	0	0	0	0	0	0	0	0	0	0	0	0	0	0	0	0	0	0	0	1.35319e+06	1.47326e+06	0
886.785	H104 C56 O6 N1	-1.1	TG	TG [53:4]	TG [17:0 _ 18:1 _ 18:3]		0	0	0	0	1.38318e+06	1.70417e+06	112675	0	0	0	0	0	0	0	0	0	0	0	0	0	0	0	0	0	0	0	0	0	0	0	0	0	0	0	0	0	0	0	0	0	1.35319e+06	1.47326e+06	0
886.785	H104 C56 O6 N1	-1.1	TG	TG [53:4]	TG [17:0 _ 18:2 _ 18:2]		0	0	0	0	1.38318e+06	1.70417e+06	112675	0	0	0	0	0	0	0	0	0	0	0	0	0	0	0	0	0	0	0	0	0	0	0	0	0	0	0	0	0	0	0	0	0	1.35319e+06	1.47326e+06	0
888.801	H106 C56 O6 N1	-0.38	TG	TG [53:3]	TG [16:1 _ 19:0 _ 18:2]		0	0	0	0	2.4161e+06	2918976	254463	64859.4	0	0	0	0	0	0	0	0	0	0	0	0	0	0	0	0	0	0	0	0	0	0	0	0	0	0	0	0	0	0	0	0	2.1472e+06	2.75512e+06	0
888.801	H106 C56 O6 N1	-0.38	TG	TG [53:3]	TG [17:1 _ 18:1 _ 18:1]		0	0	0	0	2.4161e+06	2918976	254463	64859.4	0	0	0	0	0	0	0	0	0	0	0	0	0	0	0	0	0	0	0	0	0	0	0	0	0	0	0	0	0	0	0	0	2.1472e+06	2.75512e+06	0
890.817	H108 C56 O6 N1	-0.14	TG	TG [53:2]	TG [16:0 _ 19:1 _ 18:1]		0	0	0	0	1449371	1.7786e+06	34092.7	86234	0	0	0	0	0	0	0	0	0	0	0	0	0	0	0	0	0	0	0	0	0	0	0	0	0	0	0	0	0	0	0	0	1.33178e+06	1.92251e+06	0
890.817	H108 C56 O6 N1	-0.14	TG	TG [53:2]	TG [17:0 _ 18:1 _ 18:1]		0	0	0	0	1449371	1.7786e+06	34092.7	86234	0	0	0	0	0	0	0	0	0	0	0	0	0	0	0	0	0	0	0	0	0	0	0	0	0	0	0	0	0	0	0	0	1.33178e+06	1.92251e+06	0
892.739	H98 C57 O6 N1	-0.46	TG	TG [54:8]	TG [18:3 _ 18:2 _ 18:3]		0	0	0	0	253353	601319	0	0	0	0	0	0	0	0	0	0	0	0	0	0	0	0	0	0	0	0	0	0	0	0	0	0	0	0	0	0	0	0	0	0	297214	384645	0
894.753	H100 C57 O6 N1	-1.4	TG	TG [54:7]	TG [16:0 _ 20:4 _ 18:3]		0	0	0	0	3.35405e+06	3.79094e+06	468942	210764	0	0	0	0	0	0	0	0	0	0	12371.8	0	0	0	0	0	0	0	0	0	0	0	0	0	0	0	0	0	0	0	0	0	3.00348e+06	3.64305e+06	0
894.753	H100 C57 O6 N1	-1.4	TG	TG [54:7]	TG [18:3 _ 18:2 _ 18:2]		0	0	0	0	3.35405e+06	3.79094e+06	468942	210764	0	0	0	0	0	0	0	0	0	0	12371.8	0	0	0	0	0	0	0	0	0	0	0	0	0	0	0	0	0	0	0	0	0	3.00348e+06	3.64305e+06	0
896.77	H102 C57 O6 N1	-0.5	TG	TG [54:6]	TG [16:2 _ 20:4 _ 18:0]		0	0	0	0	1.33764e+07	1.4247e+07	2106138	1.63291e+06	161974	189754	199668	0	27082	0	0	0	0	24532	0	0	0	0	0	0	0	0	0	0	0	0	0	0	0	0	0	0	0	0	0	0	1.13895e+07	1.46728e+07	0
896.77	H102 C57 O6 N1	-0.5	TG	TG [54:6]	TG [16:1 _ 20:5 _ 18:0]		0	0	0	0	1.33764e+07	1.4247e+07	2106138	1.63291e+06	161974	189754	199668	0	27082	0	0	0	0	24532	0	0	0	0	0	0	0	0	0	0	0	0	0	0	0	0	0	0	0	0	0	0	1.13895e+07	1.46728e+07	0
896.77	H102 C57 O6 N1	-0.5	TG	TG [54:6]	TG [18:2 _ 18:2 _ 18:2]		0	0	0	0	1.33764e+07	1.4247e+07	2106138	1.63291e+06	161974	189754	199668	0	27082	0	0	0	0	24532	0	0	0	0	0	0	0	0	0	0	0	0	0	0	0	0	0	0	0	0	0	0	1.13895e+07	1.46728e+07	0
898.785	H104 C57 O6 N1	-1.16	TG	TG [54:5]	TG [14:0 _ 22:4 _ 18:1]		0	0	0	0	2.42593e+07	2.56973e+07	3.56343e+06	2.9474e+06	500170	611369	508102	33778.4	35145.9	0	32790.5	0	0	0	0	0	0	0	0	13013.9	12422.4	0	0	0	0	0	0	0	0	0	0	0	0	0	0	0	2.03854e+07	2.67225e+07	0
898.785	H104 C57 O6 N1	-1.16	TG	TG [54:5]	TG [16:1 _ 22:4 _ 16:0]		0	0	0	0	2.42593e+07	2.56973e+07	3.56343e+06	2.9474e+06	500170	611369	508102	33778.4	35145.9	0	32790.5	0	0	0	0	0	0	0	0	13013.9	12422.4	0	0	0	0	0	0	0	0	0	0	0	0	0	0	0	2.03854e+07	2.67225e+07	0
898.785	H104 C57 O6 N1	-1.16	TG	TG [54:5]	TG [16:0 _ 20:2 _ 18:3]		0	0	0	0	2.42593e+07	2.56973e+07	3.56343e+06	2.9474e+06	500170	611369	508102	33778.4	35145.9	0	32790.5	0	0	0	0	0	0	0	0	13013.9	12422.4	0	0	0	0	0	0	0	0	0	0	0	0	0	0	0	2.03854e+07	2.67225e+07	0
898.785	H104 C57 O6 N1	-1.16	TG	TG [54:5]	TG [16:0 _ 20:4 _ 18:1]		0	0	0	0	2.42593e+07	2.56973e+07	3.56343e+06	2.9474e+06	500170	611369	508102	33778.4	35145.9	0	32790.5	0	0	0	0	0	0	0	0	13013.9	12422.4	0	0	0	0	0	0	0	0	0	0	0	0	0	0	0	2.03854e+07	2.67225e+07	0
898.785	H104 C57 O6 N1	-1.16	TG	TG [54:5]	TG [18:3 _ 18:1 _ 18:1]		0	0	0	0	2.42593e+07	2.56973e+07	3.56343e+06	2.9474e+06	500170	611369	508102	33778.4	35145.9	0	32790.5	0	0	0	0	0	0	0	0	13013.9	12422.4	0	0	0	0	0	0	0	0	0	0	0	0	0	0	0	2.03854e+07	2.67225e+07	0
900.801	H106 C57 O6 N1	-0.6	TG	TG [54:4]	TG [16:1 _ 20:3 _ 18:0]		0	15757.5	0	30837.8	3.70356e+07	3.79292e+07	5.22177e+06	4.37812e+06	691786	920723	810824	20380.4	269195	29633.3	0	107375	9881.3	0	0	0	0	0	0	0	0	0	0	24195.6	0	0	0	0	0	0	0	0	0	0	0	0	2.95344e+07	3.82942e+07	0
900.801	H106 C57 O6 N1	-0.6	TG	TG [54:4]	TG [18:2 _ 18:0 _ 18:2]		0	15757.5	0	30837.8	3.70356e+07	3.79292e+07	5.22177e+06	4.37812e+06	691786	920723	810824	20380.4	269195	29633.3	0	107375	9881.3	0	0	0	0	0	0	0	0	0	0	24195.6	0	0	0	0	0	0	0	0	0	0	0	0	2.95344e+07	3.82942e+07	0
902.817	H108 C57 O6 N1	-0.2	TG	TG [54:3]	TG [18:1 _ 18:1 _ 18:1]		0	0	15730.5	26147	2.69318e+07	2.87058e+07	3.94485e+06	3039044	539082	450794	478636	29924.5	139469	0	0	109024	0	0	14024.6	0	0	0	0	0	21581.4	139739	0	0	0	0	0	0	0	0	0	0	0	0	0	0	2.41617e+07	2.98831e+07	0
908.863	H114 C57 O6 N1	-0.83	TG	TG [54:0]	TG [18:0 _ 18:0 _ 18:0]		0	0	0	0	0	0	0	0	0	0	67618.9	11937.9	29495.7	34540	0	36646.3	0	0	0	0	0	0	0	0	61037.1	63881.5	0	263795	176160	0	18720.9	0	0	0	0	0	0	0	0	0	0	0	0
912.801	H106 C58 O6 N1	-0.62	TG	TG [55:5]	TG [18:1 _ 19:3 _ 18:1]		0	0	0	0	0	249029	0	0	0	0	0	0	0	0	0	0	0	0	0	0	0	0	0	0	0	0	0	0	0	0	0	0	0	0	0	0	0	0	0	0	125282	150150	0
914.816	H108 C58 O6 N1	-1.23	TG	TG [55:4]	TG [18:1 _ 19:2 _ 18:1]		0	0	0	0	0	184089	0	0	0	0	0	0	0	0	0	0	0	0	0	0	0	0	0	0	0	0	0	0	0	0	0	0	0	0	0	0	0	0	0	0	33791.4	149869	0
916.832	H110 C58 O6 N1	-0.67	TG	TG [55:3]	TG [18:1 _ 19:1 _ 18:1]		0	0	0	0	154748	257988	0	0	0	0	0	0	0	0	0	0	0	0	0	0	0	0	0	0	0	0	0	0	0	0	0	0	0	0	0	0	0	0	0	0	0	241556	0
920.769	H102 C59 O6 N1	-0.69	TG	TG [56:8]	TG [16:0 _ 22:5 _ 18:3]		0	0	0	0	2.79175e+06	3050270	113590	214322	0	0	0	0	0	0	0	0	0	0	0	0	0	0	0	0	0	0	0	0	0	0	0	0	0	0	0	0	0	0	0	0	2.37843e+06	3.0626e+06	0
920.769	H102 C59 O6 N1	-0.69	TG	TG [56:8]	TG [16:0 _ 20:4 _ 20:4]		0	0	0	0	2.79175e+06	3050270	113590	214322	0	0	0	0	0	0	0	0	0	0	0	0	0	0	0	0	0	0	0	0	0	0	0	0	0	0	0	0	0	0	0	0	2.37843e+06	3.0626e+06	0
922.785	H104 C59 O6 N1	-0.5	TG	TG [56:7]	TG [18:2 _ 20:3 _ 18:2]		0	0	0	0	5.15664e+06	6.45405e+06	1.01013e+06	761440	59763.5	41068.4	0	0	0	0	0	29027	0	0	0	0	0	0	0	0	0	0	0	0	0	0	0	0	0	0	0	0	0	0	0	0	4.40168e+06	6.28028e+06	0
924.801	H106 C59 O6 N1	-0.98	TG	TG [56:6]	TG [16:0 _ 20:2 _ 20:4]		0	0	0	0	5.86655e+06	6.18955e+06	799980	883861	102674	25084.2	0	0	0	0	0	0	0	0	0	0	0	0	0	0	0	33559.6	0	0	0	0	0	0	12081.8	0	0	0	0	0	0	0	5.1037e+06	6.70952e+06	17870.4
928.832	H110 C59 O6 N1	-0.66	TG	TG [56:4]	TG [18:2 _ 20:0 _ 18:2]		0	0	0	0	721774	1.28839e+06	319925	30293.5	0	0	90111.7	17215.3	0	0	0	0	0	27120	0	0	0	0	0	0	0	0	0	0	0	0	0	0	0	0	0	0	0	0	0	0	1.15858e+06	1464162	0
928.832	H110 C59 O6 N1	-0.66	TG	TG [56:4]	TG [18:1 _ 20:2 _ 18:1]		0	0	0	0	721774	1.28839e+06	319925	30293.5	0	0	90111.7	17215.3	0	0	0	0	0	27120	0	0	0	0	0	0	0	0	0	0	0	0	0	0	0	0	0	0	0	0	0	0	1.15858e+06	1464162	0
930.849	H112 C59 O6 N1	0.25	TG	TG [56:3]	TG [18:1 _ 20:1 _ 18:1]		0	0	0	0	643564	873808	-2	116405	0	0	0	0	0	0	0	0	0	0	0	0	0	0	0	0	0	0	0	0	0	0	0	0	0	63229.3	0	0	0	0	0	0	280822	372807	0
944.769	H102 C61 O6 N1	-1.35	TG	TG [58:10]	TG [18:2 _ 22:6 _ 18:2]		0	0	0	0	452385	728764	93145.4	33255.5	0	0	0	0	0	0	0	0	0	0	0	0	0	0	0	0	52354.8	0	0	118160	65634.6	0	0	0	0	0	0	0	0	0	0	0	642708	767917	0
948.801	H106 C61 O6 N1	-0.92	TG	TG [58:8]	TG [18:2 _ 22:5 _ 18:1]		0	0	0	0	581189	1.20204e+06	72376.2	0	0	0	0	0	0	0	0	0	0	0	0	0	0	0	0	0	0	0	0	0	0	0	0	0	0	0	0	0	0	0	0	0	809109	1.14786e+06	0
948.801	H106 C61 O6 N1	-0.92	TG	TG [58:8]	TG [18:2 _ 22:6 _ 18:0]		0	0	0	0	581189	1.20204e+06	72376.2	0	0	0	0	0	0	0	0	0	0	0	0	0	0	0	0	0	0	0	0	0	0	0	0	0	0	0	0	0	0	0	0	0	809109	1.14786e+06	0
948.801	H106 C61 O6 N1	-0.92	TG	TG [58:8]	TG [18:1 _ 22:6 _ 18:1]		0	0	0	0	581189	1.20204e+06	72376.2	0	0	0	0	0	0	0	0	0	0	0	0	0	0	0	0	0	0	0	0	0	0	0	0	0	0	0	0	0	0	0	0	0	809109	1.14786e+06	0
948.801	H106 C61 O6 N1	-0.92	TG	TG [58:8]	TG [18:2 _ 20:3 _ 20:3]		0	0	0	0	581189	1.20204e+06	72376.2	0	0	0	0	0	0	0	0	0	0	0	0	0	0	0	0	0	0	0	0	0	0	0	0	0	0	0	0	0	0	0	0	0	809109	1.14786e+06	0
948.801	H106 C61 O6 N1	-0.92	TG	TG [58:8]	TG [18:1 _ 20:3 _ 20:4]		0	0	0	0	581189	1.20204e+06	72376.2	0	0	0	0	0	0	0	0	0	0	0	0	0	0	0	0	0	0	0	0	0	0	0	0	0	0	0	0	0	0	0	0	0	809109	1.14786e+06	0
948.801	H106 C61 O6 N1	-0.92	TG	TG [58:8]	TG [18:0 _ 20:4 _ 20:4]		0	0	0	0	581189	1.20204e+06	72376.2	0	0	0	0	0	0	0	0	0	0	0	0	0	0	0	0	0	0	0	0	0	0	0	0	0	0	0	0	0	0	0	0	0	809109	1.14786e+06	0
950.817	H108 C61 O6 N1	-0.45	TG	TG [58:7]	TG [18:2 _ 22:4 _ 18:1]		0	0	0	0	418407	721068	8546	0	0	0	0	0	0	0	0	0	0	22809.1	0	0	0	0	0	0	0	0	0	0	0	0	0	0	0	0	0	0	0	0	0	0	452045	558369	0
950.817	H108 C61 O6 N1	-0.45	TG	TG [58:7]	TG [18:2 _ 22:5 _ 18:0]		0	0	0	0	418407	721068	8546	0	0	0	0	0	0	0	0	0	0	22809.1	0	0	0	0	0	0	0	0	0	0	0	0	0	0	0	0	0	0	0	0	0	0	452045	558369	0
950.817	H108 C61 O6 N1	-0.45	TG	TG [58:7]	TG [18:1 _ 22:5 _ 18:1]		0	0	0	0	418407	721068	8546	0	0	0	0	0	0	0	0	0	0	22809.1	0	0	0	0	0	0	0	0	0	0	0	0	0	0	0	0	0	0	0	0	0	0	452045	558369	0
950.817	H108 C61 O6 N1	-0.45	TG	TG [58:7]	TG [18:2 _ 20:2 _ 20:3]		0	0	0	0	418407	721068	8546	0	0	0	0	0	0	0	0	0	0	22809.1	0	0	0	0	0	0	0	0	0	0	0	0	0	0	0	0	0	0	0	0	0	0	452045	558369	0
950.817	H108 C61 O6 N1	-0.45	TG	TG [58:7]	TG [18:1 _ 20:2 _ 20:4]		0	0	0	0	418407	721068	8546	0	0	0	0	0	0	0	0	0	0	22809.1	0	0	0	0	0	0	0	0	0	0	0	0	0	0	0	0	0	0	0	0	0	0	452045	558369	0
950.817	H108 C61 O6 N1	-0.45	TG	TG [58:7]	TG [18:1 _ 20:3 _ 20:3]		0	0	0	0	418407	721068	8546	0	0	0	0	0	0	0	0	0	0	22809.1	0	0	0	0	0	0	0	0	0	0	0	0	0	0	0	0	0	0	0	0	0	0	452045	558369	0
950.817	H108 C61 O6 N1	-0.45	TG	TG [58:7]	TG [18:0 _ 20:3 _ 20:4]		0	0	0	0	418407	721068	8546	0	0	0	0	0	0	0	0	0	0	22809.1	0	0	0	0	0	0	0	0	0	0	0	0	0	0	0	0	0	0	0	0	0	0	452045	558369	0
###	CholesterolesterD7
675.676	H75 C45 D7 O2 N1	-2.33	D-SE	CE 18:1 (d7)	CE 18:1 (d7)		9.65154e+07	1.13384e+08	71389.1	29631.1	7.5042e+06	7.82363e+06	4.3843e+06	3729091	7.80852e+06	8.28652e+06	644448	831326	3.14865e+06	1.04284e+07	1.19054e+07	2.13988e+07	1.08799e+07	2.72353e+07	132768	0	33427.5	0	2.43432e+07	1.14308e+07	0	29109.6	321864	0	54193.3	0	15142.3	0	0	0	430029	0	0	19081.5	19081.5	87924.6	7.98011e+06	9.81348e+06	5.84871e+06
###	DiglycerideD7
605.584	H65 C36 D7 O5 N1	-0.51	D-DG	DG 33:1 (d7)	DG 15:0_18:1(d7)		8842158	9.2545e+06	0	0	0	0	3.22102e+07	2.61591e+07	8.01013e+06	8.00565e+06	244734	60705.6	143873	313828	0	0	0	0	6845	0	0	15392.6	0	0	0	0	0	0	20693.7	0	0	0	0	0	0	0	0	0	0	0	3.76739e+06	3.31869e+06	0
###	LysophosphatidylcholineD7
529.399	C26 D7 H46 O7 N1 P1	-0.21	D-LPC	LPC 18:1 (d7)	LPC 18:1 (d7)		4.6387e+07	4.67058e+07	331678	113012	0	0	0	0	0	0	0	0	0	0	0	0	0	0	0	0	0	0	21044.2	0	72215	77141.2	0	126132	343090	0	11504.7	0	0	0	0	26528.3	6553.1	3.17765e+06	3.17765e+06	8.7332e+07	2.63719e+07	2.86688e+07	0
###	LysophosphatidylethanolamineD7
487.352	C23 D7 H40 O7 N1 P1	-0.05	D-LPE	LPE 18:1 (d7)	LPE 18:1 (d7)		5.46139e+06	5.63155e+06	9314.2	0	0	0	23801.9	77343.2	38222.2	24456.7	352302	8721.7	430636	46605.6	0	0	0	175675	0	0	0	0	82052.2	0	199462	123692	0	417303	289375	325248	2.50656e+06	723027	238368	36426.8	32947.7	0	0	0	0	0	1.22592e+06	1.16471e+06	0
###	MonoglycerideD7
364.343	H34 C21 D7 O4	-1.22	D-MG	MG 18:1 (d7)	MG 18:1(d7)		503888	376922	0	0	0	0	0	0	0	0	0	807155	2.73727e+06	0	0	0	0	0	0	0	0	0	0	0	0	0	0	0	0	0	0	0	0	0	0	0	0	0	0	0	76718.4	25485.8	0
###	PhosphatidylcholineD7
753.613	C41 D7 H74 O8 N1 P1	-0.99	D-PC	PC 33:1 (d7)	PC 15:0_18:1(d7)		1.34398e+08	1.33918e+08	75145.2	149226	0	0	0	0	0	0	0	0	0	0	0	0	0	0	0	0	0	0	0	0	0	0	0	0	0	0	16095.7	0	0	0	1.9228e+07	237576043	1.67286e+08	994488	994488	168055	8.1754e+07	9.27885e+07	0
###	PhosphatidylethanolamineD7
711.567	C38 D7 H68 O8 N1 P1	0.32	D-PE	PE 33:1 (d7)	PE 15:0_18:1(d7)		2.17737e+06	2.31744e+06	0	0	0	0	1.1261e+06	1.23579e+06	1.47238e+06	1.4799e+06	1.28324e+06	0	0	0	0	0	0	0	0	0	0	0	0	0	0	0	0	6.87095e+06	7.95298e+06	0	188928	0	0	0	0	0	0	0	0	0	312219	447711	0
###	PhosphatidylinositolD7
847.602	C42 D7 H76 O13 N1 P1	-1.27	D-PI	PI 33:1 (d7)	PI 15:0_18:1(d7)		936916	1.06032e+06	0	0	0	0	0	0	0	0	0	0	0	0	0	0	0	0	0	0	0	0	0	0	0	0	0	0	0	117426	957976	581422	188140	0	31519.1	0	31074.8	17288	17288	0	0	65545.2	0
###	PhosphatidylserineD7
755.556	C39 D7 H68 O10 N1 P1	-0.68	D-PS	PS 33:1 (d7)	PS 15:0_18:1(d7)		578274	506502	0	0	34559.6	0	0	0	0	0	0	0	0	0	0	0	0	0	0	0	0	0	0	0	0	0	0	0	0	0	0	0	0	0	0	0	0	0	0	0	0	0	0
###	SphingomyelinD7
738.646	C41 D9 H73 O6 N2 P1	-0.61	D-SM	SM d36:2 (d9)	SM d18:1_18:1(d9)		2.68238e+07	2.71192e+07	0	0	0	0	0	0	0	0	0	0	0	0	0	0	0	0	0	0	0	0	0	0	0	0	0	13057.1	0	0	0	0	0	0	0	0	0	2.9714e+07	2.9714e+07	451048	1.36915e+07	1.4571e+07	0
###	TriglyceridesD7
829.798	H93 C51 D7 O6 N1	-0.78	D-TG	TG 48:1 (d7)	TG 15:0_18:1(d7)_15:0		7.49628e+07	8.77585e+07	170541	82836.6	2.93836e+07	3.08337e+07	789014	931035	463082	465079	459098	91949.6	368733	0	0	30235.3	21703.1	0	0	0	0	0	0	0	0	0	0	0	0	0	0	0	0	0	0	0	0	0	0	0	3.19557e+07	36859072	0
[truncated: 181 more columns]

## Sheet: SRM_rawdata_neg
MASS	CHEMSC	ERROR	CLASS	NAME	SPECIES	ISOBARIC	PRINTENS:ISTD_Blank1.mzML	PRINTENS:ISTD_Blank2.mzML	PRINTENS:SRM_Fr02_1.mzML	PRINTENS:SRM_Fr02_2.mzML	PRINTENS:SRM_Fr03_1.mzML	PRINTENS:SRM_Fr03_2.mzML	PRINTENS:SRM_Fr04_1.mzML	PRINTENS:SRM_Fr04_2.mzML	PRINTENS:SRM_Fr05_2.mzML	PRINTENS:SRM_Fr06_1.mzML	PRINTENS:SRM_Fr06_2.mzML	PRINTENS:SRM_Fr07_1.mzML	PRINTENS:SRM_Fr08_1.mzML	PRINTENS:SRM_Fr08_2.mzML	PRINTENS:SRM_Fr09_1.mzML	PRINTENS:SRM_Fr09_2.mzML	PRINTENS:SRM_Fr10_1.mzML	PRINTENS:SRM_Fr10_2.mzML	PRINTENS:SRM_Fr11_3.mzML	PRINTENS:SRM_Fr11_4.mzML	PRINTENS:SRM_Fr12_3.mzML	PRINTENS:SRM_Fr12_4.mzML	PRINTENS:SRM_Fr13_3.mzML	PRINTENS:SRM_Fr13_4.mzML	PRINTENS:SRM_Fr14_1.mzML	PRINTENS:SRM_Fr15_3.mzML	PRINTENS:SRM_Fr15_4.mzML	PRINTENS:SRM_Fr16_1.mzML	PRINTENS:SRM_Fr16_2.mzML	PRINTENS:SRM_Fr17_1.mzML	PRINTENS:SRM_Fr17_2.mzML	PRINTENS:SRM_Fr18_2.mzML	PRINTENS:SRM_Fr19_1.mzML	PRINTENS:SRM_Fr1_3.mzML	PRINTENS:SRM_Fr1_4.mzML	PRINTENS:SRM_Fr20_1.mzML	PRINTENS:SRM_Fr20_2.mzML	PRINTENS:SRM_Fr21_1.mzML	PRINTENS:SRM_Fr22_3.mzML	PRINTENS:SRM_Fr22_4.mzML	PRINTENS:SRM_nonfractionated1.mzML	PRINTENS:SRM_nonfractionated2.mzML	PRINTENS:SolventBlank1.mzML
###	Lysophosphatidylethanolamine
452.278	H43 C21 N1 O7 P1	0.08	LPE	LPE [16:0]	LPE [16:0]		0	4160	0	0	0	0	0	0	0	0	0	0	0	0	0	0	0	0	0	0	0	0	0	0	0	0	0	8952.2	68586.2	26569.9	0	0	0	0	16572	0	0	0	0	0	414486	376799	0
474.263	H41 C23 N1 O7 P1	-0.01	LPE	LPE [18:3]	LPE [18:3]		0	0	0	0	0	0	0	0	0	0	0	0	0	0	0	0	0	0	0	0	0	0	0	0	0	0	0	0	6596	0	0	0	0	0	0	0	0	0	0	0	0	0	0
476.278	H43 C23 N1 O7 P1	-0.14	LPE	LPE [18:2]	LPE [18:2]		0	0	0	0	0	0	0	0	0	0	0	0	0	0	0	0	0	0	0	0	0	0	0	0	0	48271.3	80172.8	24681.4	179019	63040.2	3583.2	0	4842.9	0	0	0	0	0	4095.1	0	927524	880916	0
478.294	H45 C23 N1 O7 P1	-0.24	LPE	LPE [18:1]	LPE [18:1]		0	0	0	0	0	0	0	0	0	0	0	0	0	0	0	0	0	0	0	0	0	0	0	0	0	0	14744	14314.9	89106.3	28315.9	0	0	0	0	0	0	0	0	0	0	432533	412652	0
480.309	H47 C23 N1 O7 P1	-0.26	LPE	LPE [18:0]	LPE [18:0]		0	0	0	0	0	0	0	0	0	0	0	0	0	0	0	0	0	0	0	0	0	0	0	0	0	0	0	11489	81074.9	25548.6	0	0	0	0	0	0	0	0	212839	0	1.04688e+06	951113	0
500.278	H43 C25 N1 O7 P1	0.01	LPE	LPE [20:4]	LPE [20:4]		0	0	0	0	0	0	0	0	0	0	0	0	0	0	0	0	0	0	0	0	0	0	0	0	0	180117	252330	14792.8	103097	38946.5	0	0	0	0	0	0	0	0	0	0	638265	678657	0
502.293	H45 C25 N1 O7 P1	-1.64	LPE	LPE [20:3]	LPE [20:3]		0	0	0	0	0	0	0	0	0	0	0	0	0	0	0	0	0	0	0	0	0	0	0	0	0	0	11738.6	0	7230.1	0	0	0	0	18915.7	86109.6	0	0	0	0	0	0	28247.3	0
524.278	H43 C27 N1 O7 P1	-0.83	LPE	LPE [22:6]	LPE [22:6]		0	0	0	0	0	0	0	0	0	0	0	0	0	0	0	0	0	0	0	0	0	0	0	0	0	45978.2	62815.3	0	49342	16090.6	0	0	0	0	22644.4	0	0	0	0	0	202495	206111	0
526.294	H45 C27 N1 O7 P1	-0.32	LPE	LPE [22:5]	LPE [22:5]		0	0	0	0	0	0	0	0	0	0	0	0	0	0	0	0	0	0	0	0	0	0	0	0	0	0	12767.2	0	8724.4	0	0	0	0	0	20131.6	0	0	0	0	0	18811.3	53844.5	5666.3
528.309	H47 C27 N1 O7 P1	-0.16	LPE	LPE [22:4]	LPE [22:4]		0	0	0	0	0	0	0	0	0	0	0	0	0	0	0	0	0	0	0	0	0	0	0	0	0	0	3734.1	0	0	0	0	0	0	0	0	0	0	0	0	0	18955.6	0	0
###	Phosphatidicacid
555.308	H48 C29 O8 P1	-1.26	PA	PA [26:4]	PA [13:2 _ 13:2]		0	0	0	0	0	0	0	0	0	0	0	0	0	0	0	0	0	0	0	0	0	0	0	0	0	0	0	0	0	0	0	0	0	0	20550.5	0	0	0	0	0	0	0	0
627.404	H60 C34 O8 P1	0.98	PA	PA [31:3]	PA [13:2 _ 18:1]		0	0	6083.4	0	0	0	0	0	0	0	0	0	0	0	0	0	0	0	0	0	0	0	0	0	0	0	0	0	0	0	0	0	0	19553.1	0	0	0	0	0	0	0	0	0
627.404	H60 C34 O8 P1	0.98	PA	PA [31:3]	PA [15:3 _ 16:0]		0	0	6083.4	0	0	0	0	0	0	0	0	0	0	0	0	0	0	0	0	0	0	0	0	0	0	0	0	0	0	0	0	0	0	19553.1	0	0	0	0	0	0	0	0	0
645.451	H66 C35 O8 P1	0.6	PA	PA [32:1]	PA [14:0 _ 18:1]		0	0	0	0	0	0	0	0	11414.6	0	0	0	0	0	0	0	0	0	0	0	0	0	0	0	0	0	0	0	0	0	0	0	0	28641.3	0	0	0	0	0	0	0	0	0
655.435	H64 C36 O8 P1	0.99	PA	PA [33:3]	PA [15:3 _ 18:0]		0	0	0	0	0	0	0	0	0	0	0	0	12148	6516	0	0	0	0	0	0	0	0	0	0	0	0	0	0	0	0	0	0	0	0	0	0	0	0	0	0	0	0	0
669.452	H66 C37 O8 P1	2.78	PA	PA [34:3]	PA [16:1 _ 18:2]		0	0	0	0	0	0	0	0	0	0	0	0	0	0	0	0	0	0	0	0	0	0	10519	7040.1	0	16954.7	31122.5	0	23644.2	21577.1	0	0	8474.6	0	24930.1	0	4947.7	0	12924.9	0	0	0	4051.5
671.466	H68 C37 O8 P1	1.22	PA	PA [34:2]	PA [16:1 _ 18:1]		0	0	0	0	0	0	0	0	0	0	0	0	0	0	0	0	0	0	0	0	0	0	37267.3	4715.2	29811.1	109485	117420	21291.9	104882	103100	11652.8	0	51609.4	19657	0	0	16214.2	10627	134743	0	20342.6	0	0
671.466	H68 C37 O8 P1	1.22	PA	PA [34:2]	PA [16:0 _ 18:2]		0	0	0	0	0	0	0	0	0	0	0	0	0	0	0	0	0	0	0	0	0	0	37267.3	4715.2	29811.1	109485	117420	21291.9	104882	103100	11652.8	0	51609.4	19657	0	0	16214.2	10627	134743	0	20342.6	0	0
673.482	H70 C37 O8 P1	1.33	PA	PA [34:1]	PA [16:1 _ 18:0]		0	0	0	0	0	0	0	0	0	0	0	0	0	0	0	0	0	0	0	0	0	0	0	6995.2	21654.6	68853.7	93068.5	14480.8	70699.6	54695.5	4873.5	0	19610.9	0	0	0	0	0	59372.3	0	0	0	0
673.482	H70 C37 O8 P1	1.33	PA	PA [34:1]	PA [16:0 _ 18:1]		0	0	0	0	0	0	0	0	0	0	0	0	0	0	0	0	0	0	0	0	0	0	0	6995.2	21654.6	68853.7	93068.5	14480.8	70699.6	54695.5	4873.5	0	19610.9	0	0	0	0	0	59372.3	0	0	0	0
675.498	H72 C37 O8 P1	1.66	PA	PA [34:0]	PA [16:0 _ 18:0]		0	0	0	0	0	0	0	0	0	0	0	0	0	0	0	0	0	0	0	0	0	0	0	0	0	0	0	0	0	0	0	0	0	0	52841.9	0	0	0	0	0	0	0	0
691.435	H64 C39 O8 P1	1.26	PA	PA [36:6]	PA [18:3 _ 18:3]		0	0	0	0	0	0	0	0	0	0	0	0	0	0	0	0	0	0	0	0	0	0	0	0	0	0	4669.6	0	5861	13836.6	0	0	0	0	0	0	0	0	0	0	0	0	0
693.451	H66 C39 O8 P1	1.16	PA	PA [36:5]	PA [18:3 _ 18:2]		0	0	0	0	0	0	0	0	12112.4	0	0	0	0	0	0	0	0	0	0	0	0	0	0	0	0	20821.5	7448.5	0	21408.3	22251.6	0	0	4501.2	0	0	0	0	0	0	0	0	0	0
695.467	H68 C39 O8 P1	1.83	PA	PA [36:4]	PA [18:3 _ 18:1]		0	0	0	0	0	0	0	0	0	0	0	0	0	0	0	0	0	0	0	0	0	0	0	0	0	0	23231.9	0	13365.6	19936.3	0	0	0	0	0	0	0	0	12936.8	0	0	0	0
695.467	H68 C39 O8 P1	1.83	PA	PA [36:4]	PA [18:2 _ 18:2]		0	0	0	0	0	0	0	0	0	0	0	0	0	0	0	0	0	0	0	0	0	0	0	0	0	0	23231.9	0	13365.6	19936.3	0	0	0	0	0	0	0	0	12936.8	0	0	0	0
697.483	H70 C39 O8 P1	1.81	PA	PA [36:3]	PA [18:2 _ 18:1]		0	0	0	0	0	0	0	0	14303.2	0	0	0	0	0	0	0	0	0	0	0	0	0	0	0	5514.9	12400.1	14171.4	0	8756.8	23975.1	0	0	0	0	0	0	0	0	11873.1	0	16469.1	0	0
699.498	H72 C39 O8 P1	1.49	PA	PA [36:2]	PA [18:2 _ 18:0]		0	0	0	0	0	0	0	0	0	0	0	0	0	0	0	0	0	0	0	0	0	0	4808.8	0	8447.2	28626.3	40545	4734.5	33541.7	27231.5	0	0	8028.2	25625.5	0	0	0	0	18279	0	0	0	0
699.498	H72 C39 O8 P1	1.49	PA	PA [36:2]	PA [18:1 _ 18:1]		0	0	0	0	0	0	0	0	0	0	0	0	0	0	0	0	0	0	0	0	0	0	4808.8	0	8447.2	28626.3	40545	4734.5	33541.7	27231.5	0	0	8028.2	25625.5	0	0	0	0	18279	0	0	0	0
701.514	H74 C39 O8 P1	1.22	PA	PA [36:1]	PA [18:1 _ 18:0]		0	0	0	0	0	0	0	0	0	0	0	0	0	0	0	0	0	0	0	0	0	0	0	0	0	4357.8	0	0	8739.8	6396.1	0	0	0	0	0	0	0	0	0	0	0	0	0
747.496	H72 C43 O8 P1	-1.66	PA	PA [40:6]	PA [18:0 _ 22:6]		0	0	0	0	0	0	0	0	0	0	0	0	0	0	0	0	0	0	0	0	0	0	0	0	0	0	0	0	0	0	0	0	0	0	0	0	0	0	0	0	0	0	4567.4
###	Phosphatidylcholin
748.515	H75 C39 N1 O10 P1	2.47	PC	PC [30:1]	PC [16:1 _ 14:0]		0	0	0	0	0	0	0	0	0	0	0	0	0	0	0	0	0	0	0	0	0	0	0	0	0	0	0	0	0	0	0	0	0	0	27206.4	0	7642.5	0	0	0	0	0	0
750.53	H77 C39 N1 O10 P1	1.15	PC	PC [30:0]	PC [16:0 _ 14:0]		0	0	0	0	0	0	0	0	0	0	0	0	0	0	0	0	0	0	0	0	0	0	0	0	0	0	0	0	0	0	0	0	0	0	80455.2	31491.7	131843	0	0	0	16120.5	93329	0
764.546	H79 C40 N1 O10 P1	1.4	PC	PC [31:0]	PC [16:0 _ 15:0]		0	0	0	0	0	0	0	0	0	0	0	0	0	0	0	0	0	0	0	0	0	0	0	0	0	0	0	0	0	0	0	0	0	0	0	0	27269.6	0	0	0	0	0	0
774.53	H77 C41 N1 O10 P1	1.27	PC	PC [32:2]	PC [18:2 _ 14:0]		0	0	0	0	0	0	0	0	0	0	0	4339.7	0	0	0	0	0	0	4743.6	0	0	0	0	0	0	0	0	0	0	0	0	0	0	0	0	49605.7	213253	0	0	0	323600	364452	0
774.53	H77 C41 N1 O10 P1	1.27	PC	PC [32:2]	PC [16:1 _ 16:1]		0	0	0	0	0	0	0	0	0	0	0	4339.7	0	0	0	0	0	0	4743.6	0	0	0	0	0	0	0	0	0	0	0	0	0	0	0	0	49605.7	213253	0	0	0	323600	364452	0
776.547	H79 C41 N1 O10 P1	2.42	PC	PC [32:1]	PC [18:1 _ 14:0]		0	0	0	0	0	0	0	0	0	0	0	0	0	0	0	0	0	0	0	0	0	0	0	0	0	0	0	0	0	0	0	0	0	0	39067.5	249453	1.02038e+06	0	0	0	1.16935e+06	1.24807e+06	0
776.547	H79 C41 N1 O10 P1	2.42	PC	PC [32:1]	PC [16:0 _ 16:1]		0	0	0	0	0	0	0	0	0	0	0	0	0	0	0	0	0	0	0	0	0	0	0	0	0	0	0	0	0	0	0	0	0	0	39067.5	249453	1.02038e+06	0	0	0	1.16935e+06	1.24807e+06	0
778.562	H81 C41 N1 O10 P1	1.59	PC	PC [32:0]	PC [16:0 _ 16:0]		0	0	0	0	0	0	0	0	0	0	0	0	0	0	0	0	0	0	0	0	0	0	0	0	0	0	0	0	0	0	0	0	15644.2	0	0	156070	605259	0	0	0	884789	807519	0
788.546	H79 C42 N1 O10 P1	1.73	PC	PC [33:2]	PC [18:2 _ 15:0]		0	0	0	0	0	0	0	0	0	0	0	0	0	0	0	0	0	0	0	0	0	0	0	0	0	0	0	0	0	16393.3	0	0	0	0	0	30598.5	121253	0	0	0	162450	298560	0
790.562	H81 C42 N1 O10 P1	2.75	PC	PC [33:1]	PC [18:1 _ 15:0]		0	0	0	0	0	0	0	0	0	0	0	0	0	0	0	0	0	0	0	0	0	0	0	0	0	0	0	0	0	0	0	0	0	226167	274654	30562.7	140496	0	0	0	123072	59609.2	0
790.562	H81 C42 N1 O10 P1	2.75	PC	PC [33:1]	PC [17:1 _ 16:0]		0	0	0	0	0	0	0	0	0	0	0	0	0	0	0	0	0	0	0	0	0	0	0	0	0	0	0	0	0	0	0	0	0	226167	274654	30562.7	140496	0	0	0	123072	59609.2	0
792.577	H83 C42 N1 O10 P1	0.67	PC	PC [33:0]	PC [18:0 _ 15:0]		0	0	0	0	0	0	0	0	0	0	0	0	0	0	0	0	0	0	0	0	0	0	0	0	0	0	0	0	0	0	0	0	0	0	0	7449.3	29500.7	0	0	0	0	20260.6	0
792.577	H83 C42 N1 O10 P1	0.67	PC	PC [33:0]	PC [17:0 _ 16:0]		0	0	0	0	0	0	0	0	0	0	0	0	0	0	0	0	0	0	0	0	0	0	0	0	0	0	0	0	0	0	0	0	0	0	0	7449.3	29500.7	0	0	0	0	20260.6	0
798.53	H77 C43 N1 O10 P1	1.78	PC	PC [34:4]	PC [20:4 _ 14:0]		0	0	0	0	0	0	0	0	0	0	0	0	0	0	0	0	0	0	18621.1	0	0	0	0	0	0	0	0	0	0	0	0	0	0	0	0	14421.4	74081.9	0	0	0	539170	505070	0
800.546	H79 C43 N1 O10 P1	1.91	PC	PC [34:3]	PC [18:2 _ 16:1]		0	0	0	0	0	0	0	0	0	0	0	0	0	0	0	0	0	0	71455.2	6851.9	0	0	0	0	0	0	0	0	0	0	0	0	0	0	0	206148	870807	0	0	0	1.94835e+06	2.13731e+06	0
800.546	H79 C43 N1 O10 P1	1.91	PC	PC [34:3]	PC [18:3 _ 16:0]		0	0	0	0	0	0	0	0	0	0	0	0	0	0	0	0	0	0	71455.2	6851.9	0	0	0	0	0	0	0	0	0	0	0	0	0	0	0	206148	870807	0	0	0	1.94835e+06	2.13731e+06	0
802.562	H81 C43 N1 O10 P1	2.01	PC	PC [34:2]	PC [18:1 _ 16:1]		0	0	0	0	0	0	0	0	0	0	0	0	0	0	0	0	0	0	-1.7	0	0	0	0	0	0	0	0	0	0	0	0	0	256250	0	0	6.48275e+06	2.6323e+07	31201.9	71332.4	0	31682974	3.13378e+07	0
802.562	H81 C43 N1 O10 P1	2.01	PC	PC [34:2]	PC [18:2 _ 16:0]		0	0	0	0	0	0	0	0	0	0	0	0	0	0	0	0	0	0	-1.7	0	0	0	0	0	0	0	0	0	0	0	0	0	256250	0	0	6.48275e+06	2.6323e+07	31201.9	71332.4	0	31682974	3.13378e+07	0
804.578	H83 C43 N1 O10 P1	1.97	PC	PC [34:1]	PC [18:0 _ 16:1]		0	0	0	0	0	0	8902.7	0	0	0	0	0	0	0	0	0	0	0	0	0	0	0	0	0	0	0	0	0	0	0	0	0	745662	87575.8	29598	2.60973e+06	9.90341e+06	13115.2	31724	0	1.25883e+07	1.26483e+07	0
804.578	H83 C43 N1 O10 P1	1.97	PC	PC [34:1]	PC [18:1 _ 16:0]		0	0	0	0	0	0	8902.7	0	0	0	0	0	0	0	0	0	0	0	0	0	0	0	0	0	0	0	0	0	0	0	0	0	745662	87575.8	29598	2.60973e+06	9.90341e+06	13115.2	31724	0	1.25883e+07	1.26483e+07	0
812.546	H79 C44 N1 O10 P1	1.92	PC	PC [35:4]	PC [20:4 _ 15:0]		0	0	0	0	0	0	0	0	0	0	0	0	0	0	0	0	0	0	0	0	0	0	0	0	0	0	0	0	0	0	0	0	0	0	0	9860.9	43340.1	0	0	0	267484	196634	0
816.577	H83 C44 N1 O10 P1	1.22	PC	PC [35:2]	PC [18:2 _ 17:0]		0	0	0	0	0	0	0	0	0	0	0	0	0	0	0	0	0	0	0	0	0	0	0	0	0	0	0	0	0	0	0	0	6102.4	0	0	105515	426500	0	0	0	764888	759915	0
818.593	H85 C44 N1 O10 P1	1.12	PC	PC [35:1]	PC [19:1 _ 16:0]		0	0	0	0	0	18000.5	0	0	0	0	0	0	0	0	0	0	0	0	0	0	0	0	0	0	0	0	0	0	0	0	0	0	27661.6	0	0	43247.4	134187	0	0	0	175392	161359	0
818.593	H85 C44 N1 O10 P1	1.12	PC	PC [35:1]	PC [18:1 _ 17:0]		0	0	0	0	0	18000.5	0	0	0	0	0	0	0	0	0	0	0	0	0	0	0	0	0	0	0	0	0	0	0	0	0	0	27661.6	0	0	43247.4	134187	0	0	0	175392	161359	0
824.546	H79 C45 N1 O10 P1	2.04	PC	PC [36:5]	PC [20:4 _ 16:1]		0	0	0	0	0	0	0	0	0	0	0	0	0	0	0	0	0	0	101446	14327.8	0	0	0	0	0	0	0	0	0	0	0	0	0	0	0	178106	804379	0	0	0	2.57935e+06	2384106	0
824.546	H79 C45 N1 O10 P1	2.04	PC	PC [36:5]	PC [20:5 _ 16:0]		0	0	0	0	0	0	0	0	0	0	0	0	0	0	0	0	0	0	101446	14327.8	0	0	0	0	0	0	0	0	0	0	0	0	0	0	0	178106	804379	0	0	0	2.57935e+06	2384106	0
824.546	H79 C45 N1 O10 P1	2.04	PC	PC [36:5]	PC [18:2 _ 18:3]		0	0	0	0	0	0	0	0	0	0	0	0	0	0	0	0	0	0	101446	14327.8	0	0	0	0	0	0	0	0	0	0	0	0	0	0	0	178106	804379	0	0	0	2.57935e+06	2384106	0
826.562	H81 C45 N1 O10 P1	1.92	PC	PC [36:4]	PC [20:3 _ 16:1]		0	0	0	0	0	0	0	0	0	0	0	0	0	0	0	0	0	0	0	0	0	0	0	0	0	0	0	0	0	0	0	0	112148	0	0	2.73577e+06	1.117e+07	12041.4	8878.1	0	1.44947e+07	14170022	6365.6
826.562	H81 C45 N1 O10 P1	1.92	PC	PC [36:4]	PC [20:4 _ 16:0]		0	0	0	0	0	0	0	0	0	0	0	0	0	0	0	0	0	0	0	0	0	0	0	0	0	0	0	0	0	0	0	0	112148	0	0	2.73577e+06	1.117e+07	12041.4	8878.1	0	1.44947e+07	14170022	6365.6
826.562	H81 C45 N1 O10 P1	1.92	PC	PC [36:4]	PC [18:1 _ 18:3]		0	0	0	0	0	0	0	0	0	0	0	0	0	0	0	0	0	0	0	0	0	0	0	0	0	0	0	0	0	0	0	0	112148	0	0	2.73577e+06	1.117e+07	12041.4	8878.1	0	1.44947e+07	14170022	6365.6
826.562	H81 C45 N1 O10 P1	1.92	PC	PC [36:4]	PC [18:2 _ 18:2]		0	0	0	0	0	0	0	0	0	0	0	0	0	0	0	0	0	0	0	0	0	0	0	0	0	0	0	0	0	0	0	0	112148	0	0	2.73577e+06	1.117e+07	12041.4	8878.1	0	1.44947e+07	14170022	6365.6
828.578	H83 C45 N1 O10 P1	1.92	PC	PC [36:3]	PC [20:3 _ 16:0]		0	0	0	0	0	0	0	0	0	0	0	0	0	0	0	0	0	0	0	0	0	0	0	0	0	0	0	0	0	0	0	0	159491	0	0	1.44355e+06	5980606	4721.3	5822.1	0	6.68958e+06	6.94549e+06	0
828.578	H83 C45 N1 O10 P1	1.92	PC	PC [36:3]	PC [18:0 _ 18:3]		0	0	0	0	0	0	0	0	0	0	0	0	0	0	0	0	0	0	0	0	0	0	0	0	0	0	0	0	0	0	0	0	159491	0	0	1.44355e+06	5980606	4721.3	5822.1	0	6.68958e+06	6.94549e+06	0
828.578	H83 C45 N1 O10 P1	1.92	PC	PC [36:3]	PC [18:1 _ 18:2]		0	0	0	0	0	0	0	0	0	0	0	0	0	0	0	0	0	0	0	0	0	0	0	0	0	0	0	0	0	0	0	0	159491	0	0	1.44355e+06	5980606	4721.3	5822.1	0	6.68958e+06	6.94549e+06	0
830.593	H85 C45 N1 O10 P1	1.96	PC	PC [36:2]	PC [20:2 _ 16:0]		0	0	0	0	0	0	0	0	0	0	0	0	0	0	0	0	0	0	0	0	0	0	0	0	0	0	0	0	0	0	0	0	973128	0	26732.6	3.08597e+06	1.21452e+07	15664	41132.1	0	1.48362e+07	1.51135e+07	0
830.593	H85 C45 N1 O10 P1	1.96	PC	PC [36:2]	PC [18:0 _ 18:2]		0	0	0	0	0	0	0	0	0	0	0	0	0	0	0	0	0	0	0	0	0	0	0	0	0	0	0	0	0	0	0	0	973128	0	26732.6	3.08597e+06	1.21452e+07	15664	41132.1	0	1.48362e+07	1.51135e+07	0
830.593	H85 C45 N1 O10 P1	1.96	PC	PC [36:2]	PC [18:1 _ 18:1]		0	0	0	0	0	0	0	0	0	0	0	0	0	0	0	0	0	0	0	0	0	0	0	0	0	0	0	0	0	0	0	0	973128	0	26732.6	3.08597e+06	1.21452e+07	15664	41132.1	0	1.48362e+07	1.51135e+07	0
832.609	H87 C45 N1 O10 P1	2.24	PC	PC [36:1]	PC [20:1 _ 16:0]		0	0	0	0	0	0	0	0	0	0	0	0	0	0	0	0	0	0	0	0	0	0	0	0	0	0	0	0	0	0	0	0	408923	0	0	323719	1.28043e+06	0	0	0	1.62882e+06	1.71904e+06	0
832.609	H87 C45 N1 O10 P1	2.24	PC	PC [36:1]	PC [18:0 _ 18:1]		0	0	0	0	0	0	0	0	0	0	0	0	0	0	0	0	0	0	0	0	0	0	0	0	0	0	0	0	0	0	0	0	408923	0	0	323719	1.28043e+06	0	0	0	1.62882e+06	1.71904e+06	0
834.625	H89 C45 N1 O10 P1	2.23	PC	PC [36:0]	PC [18:0 _ 18:0]		0	0	0	0	0	0	0	0	0	0	0	0	0	0	0	0	0	0	0	0	0	0	0	0	0	0	0	0	0	0	0	0	0	35479	0	0	0	0	0	0	0	0	0
838.562	H81 C46 N1 O10 P1	1.85	PC	PC [37:5]	PC [22:5 _ 15:0]		0	0	0	0	0	0	0	0	0	0	0	0	0	0	0	0	0	0	0	0	0	0	0	0	0	0	0	0	0	0	0	0	0	0	0	0	23783.8	0	0	0	357971	342909	0
840.578	H83 C46 N1 O10 P1	2.47	PC	PC [37:4]	PC [20:4 _ 17:0]		0	0	0	0	0	0	0	0	0	0	0	0	0	0	0	0	0	0	0	0	0	0	0	0	0	0	0	0	0	0	0	0	0	50283	0	54317.2	185886	0	0	0	579484	623257	0
842.593	H85 C46 N1 O10 P1	1.83	PC	PC [37:3]	PC [20:3 _ 17:0]		0	0	0	0	0	0	0	0	0	0	0	0	0	0	0	0	0	0	0	0	0	0	0	0	0	0	0	0	0	0	0	0	0	0	34055.9	14173.9	69796.4	0	0	0	17311.7	47161.3	0
848.546	H79 C47 N1 O10 P1	1.3	PC	PC [38:7]	PC [22:6 _ 16:1]		0	0	0	0	0	0	0	0	0	0	0	0	0	0	0	0	0	0	0	0	0	0	0	0	0	0	0	0	0	0	0	0	0	0	24041.3	7341.4	47137.5	0	0	0	334033	322575	0
850.562	H81 C47 N1 O10 P1	2.28	PC	PC [38:6]	PC [22:6 _ 16:0]		0	0	0	0	0	0	0	0	0	0	0	0	0	0	0	0	0	0	0	0	0	0	0	0	0	0	0	0	0	0	0	0	0	0	0	657759	2.83074e+06	0	4731.3	0	3291585	3.4215e+06	0
850.562	H81 C47 N1 O10 P1	2.28	PC	PC [38:6]	PC [20:4 _ 18:2]		0	0	0	0	0	0	0	0	0	0	0	0	0	0	0	0	0	0	0	0	0	0	0	0	0	0	0	0	0	0	0	0	0	0	0	657759	2.83074e+06	0	4731.3	0	3291585	3.4215e+06	0
850.562	H81 C47 N1 O10 P1	2.28	PC	PC [38:6]	PC [20:5 _ 18:1]		0	0	0	0	0	0	0	0	0	0	0	0	0	0	0	0	0	0	0	0	0	0	0	0	0	0	0	0	0	0	0	0	0	0	0	657759	2.83074e+06	0	4731.3	0	3291585	3.4215e+06	0
852.578	H83 C47 N1 O10 P1	1.99	PC	PC [38:5]	PC [22:5 _ 16:0]		0	0	0	0	0	0	0	0	0	0	0	0	0	0	0	0	0	0	0	0	0	0	0	0	0	0	0	0	0	0	0	0	40406.3	0	0	682278	2.778e+06	0	0	0	3.40121e+06	3.19038e+06	0
852.578	H83 C47 N1 O10 P1	1.99	PC	PC [38:5]	PC [20:3 _ 18:2]		0	0	0	0	0	0	0	0	0	0	0	0	0	0	0	0	0	0	0	0	0	0	0	0	0	0	0	0	0	0	0	0	40406.3	0	0	682278	2.778e+06	0	0	0	3.40121e+06	3.19038e+06	0
852.578	H83 C47 N1 O10 P1	1.99	PC	PC [38:5]	PC [20:4 _ 18:1]		0	0	0	0	0	0	0	0	0	0	0	0	0	0	0	0	0	0	0	0	0	0	0	0	0	0	0	0	0	0	0	0	40406.3	0	0	682278	2.778e+06	0	0	0	3.40121e+06	3.19038e+06	0
852.578	H83 C47 N1 O10 P1	1.99	PC	PC [38:5]	PC [20:5 _ 18:0]		0	0	0	0	0	0	0	0	0	0	0	0	0	0	0	0	0	0	0	0	0	0	0	0	0	0	0	0	0	0	0	0	40406.3	0	0	682278	2.778e+06	0	0	0	3.40121e+06	3.19038e+06	0
854.593	H85 C47 N1 O10 P1	1.8	PC	PC [38:4]	PC [22:4 _ 16:0]		0	0	0	0	0	0	0	0	0	0	0	0	0	0	0	0	0	0	0	0	0	0	0	0	0	0	0	0	0	0	0	0	486381	0	28123.5	1.4638e+06	5.91123e+06	8626.3	0	0	7.56313e+06	7.10937e+06	5954.7
854.593	H85 C47 N1 O10 P1	1.8	PC	PC [38:4]	PC [20:2 _ 18:2]		0	0	0	0	0	0	0	0	0	0	0	0	0	0	0	0	0	0	0	0	0	0	0	0	0	0	0	0	0	0	0	0	486381	0	28123.5	1.4638e+06	5.91123e+06	8626.3	0	0	7.56313e+06	7.10937e+06	5954.7
854.593	H85 C47 N1 O10 P1	1.8	PC	PC [38:4]	PC [20:3 _ 18:1]		0	0	0	0	0	0	0	0	0	0	0	0	0	0	0	0	0	0	0	0	0	0	0	0	0	0	0	0	0	0	0	0	486381	0	28123.5	1.4638e+06	5.91123e+06	8626.3	0	0	7.56313e+06	7.10937e+06	5954.7
854.593	H85 C47 N1 O10 P1	1.8	PC	PC [38:4]	PC [20:4 _ 18:0]		0	0	0	0	0	0	0	0	0	0	0	0	0	0	0	0	0	0	0	0	0	0	0	0	0	0	0	0	0	0	0	0	486381	0	28123.5	1.4638e+06	5.91123e+06	8626.3	0	0	7.56313e+06	7.10937e+06	5954.7
856.61	H87 C47 N1 O10 P1	2.91	PC	PC [38:3]	PC [20:1 _ 18:2]		0	0	0	0	0	0	0	0	0	0	0	0	0	0	0	0	0	0	0	0	0	0	0	0	0	0	0	0	0	0	0	0	229659	37371.1	23453.6	409430	1.57637e+06	0	0	0	2.058e+06	1.86618e+06	0
856.61	H87 C47 N1 O10 P1	2.91	PC	PC [38:3]	PC [20:2 _ 18:1]		0	0	0	0	0	0	0	0	0	0	0	0	0	0	0	0	0	0	0	0	0	0	0	0	0	0	0	0	0	0	0	0	229659	37371.1	23453.6	409430	1.57637e+06	0	0	0	2.058e+06	1.86618e+06	0
856.61	H87 C47 N1 O10 P1	2.91	PC	PC [38:3]	PC [20:3 _ 18:0]		0	0	0	0	0	0	0	0	0	0	0	0	0	0	0	0	0	0	0	0	0	0	0	0	0	0	0	0	0	0	0	0	229659	37371.1	23453.6	409430	1.57637e+06	0	0	0	2.058e+06	1.86618e+06	0
876.577	H83 C49 N1 O10 P1	1.48	PC	PC [40:7]	PC [22:6 _ 18:1]		5697.8	0	0	0	0	0	0	0	0	0	0	0	0	0	0	0	0	0	0	0	0	0	0	0	0	0	0	0	0	0	0	0	0	0	0	62564.1	225648	0	0	0	194072	225152	0
878.593	H85 C49 N1 O10 P1	1.8	PC	PC [40:6]	PC [22:5 _ 18:1]		0	0	0	0	0	0	0	0	0	0	0	0	0	0	0	0	0	0	0	0	0	0	0	0	0	0	0	0	0	0	0	0	14332.4	0	0	225098	934796	0	0	0	999408	1.09438e+06	0
878.593	H85 C49 N1 O10 P1	1.8	PC	PC [40:6]	PC [22:6 _ 18:0]		0	0	0	0	0	0	0	0	0	0	0	0	0	0	0	0	0	0	0	0	0	0	0	0	0	0	0	0	0	0	0	0	14332.4	0	0	225098	934796	0	0	0	999408	1.09438e+06	0
880.608	H87 C49 N1 O10 P1	0.75	PC	PC [40:5]	PC [22:4 _ 18:1]		0	0	0	0	0	0	0	0	0	0	0	0	0	0	0	0	0	0	0	0	0	0	0	0	0	0	0	0	0	0	0	0	28181.1	38559.6	36457.9	119191	444686	0	0	0	642640	609092	0
880.608	H87 C49 N1 O10 P1	0.75	PC	PC [40:5]	PC [22:5 _ 18:0]		0	0	0	0	0	0	0	0	0	0	0	0	0	0	0	0	0	0	0	0	0	0	0	0	0	0	0	0	0	0	0	0	28181.1	38559.6	36457.9	119191	444686	0	0	0	642640	609092	0
882.625	H89 C49 N1 O10 P1	1.9	PC	PC [40:4]	PC [22:4 _ 18:0]		0	0	0	0	0	0	0	0	0	0	0	0	0	0	0	0	0	0	0	0	0	0	0	0	0	0	0	0	0	0	0	0	42342.1	0	0	45637.6	175892	0	0	0	127059	68155.6	0
###	Phosphatidylcholinether
762.567	H81 C41 N1 O9 P1	2.51	PC	PC O-[32:1]	PC O-[16:0 _ 16:1]		0	0	0	0	0	0	0	0	0	0	0	0	0	0	0	0	0	0	0	0	0	0	0	0	0	0	0	0	0	0	0	0	0	32959	0	28831.7	96528.5	0	0	0	0	14737.8	0
762.567	H81 C41 N1 O9 P1	2.51	PC	PC O-[32:1]	PC O-[16:1 _ 16:0]		0	0	0	0	0	0	0	0	0	0	0	0	0	0	0	0	0	0	0	0	0	0	0	0	0	0	0	0	0	0	0	0	0	32959	0	28831.7	96528.5	0	0	0	0	14737.8	0
762.567	H81 C41 N1 O9 P1	2.51	PC	PC O-[32:1]	PC O-[14:0 _ 18:1]		0	0	0	0	0	0	0	0	0	0	0	0	0	0	0	0	0	0	0	0	0	0	0	0	0	0	0	0	0	0	0	0	0	32959	0	28831.7	96528.5	0	0	0	0	14737.8	0
764.583	H83 C41 N1 O9 P1	2.29	PC	PC O-[32:0]	PC O-[18:0 _ 14:0]		0	0	0	0	0	0	0	0	0	0	0	0	0	0	0	0	0	0	0	0	0	0	0	0	0	0	0	0	0	0	0	0	0	0	27393.5	17650.1	82554.5	0	0	0	18756.8	71051.7	0
764.583	H83 C41 N1 O9 P1	2.29	PC	PC O-[32:0]	PC O-[16:0 _ 16:0]		0	0	0	0	0	0	0	0	0	0	0	0	0	0	0	0	0	0	0	0	0	0	0	0	0	0	0	0	0	0	0	0	0	0	27393.5	17650.1	82554.5	0	0	0	18756.8	71051.7	0
788.581	H83 C43 N1 O9 P1	-0.05	PC	PC O-[34:2]	PC O-[18:2 _ 16:0]		3.35155e+06	4.59696e+06	0	0	0	0	0	0	0	0	0	0	0	0	0	0	0	0	0	0	0	0	0	0	0	0	0	0	0	0	0	0	0	0	0	81062.6	349793	0	0	0	2.07883e+06	2.08108e+06	0
788.581	H83 C43 N1 O9 P1	-0.05	PC	PC O-[34:2]	PC O-[16:0 _ 18:2]		3.35155e+06	4.59696e+06	0	0	0	0	0	0	0	0	0	0	0	0	0	0	0	0	0	0	0	0	0	0	0	0	0	0	0	0	0	0	0	0	0	81062.6	349793	0	0	0	2.07883e+06	2.08108e+06	0
788.581	H83 C43 N1 O9 P1	-0.05	PC	PC O-[34:2]	PC O-[16:1 _ 18:1]		3.35155e+06	4.59696e+06	0	0	0	0	0	0	0	0	0	0	0	0	0	0	0	0	0	0	0	0	0	0	0	0	0	0	0	0	0	0	0	0	0	81062.6	349793	0	0	0	2.07883e+06	2.08108e+06	0
790.598	H85 C43 N1 O9 P1	1.62	PC	PC O-[34:1]	PC O-[18:0 _ 16:1]		0	0	0	0	0	0	0	0	0	0	0	0	0	0	0	0	0	0	0	0	0	0	0	0	0	0	0	0	0	0	0	0	17447.8	0	0	44364.7	181114	0	0	0	171200	172052	0
790.598	H85 C43 N1 O9 P1	1.62	PC	PC O-[34:1]	PC O-[18:1 _ 16:0]		0	0	0	0	0	0	0	0	0	0	0	0	0	0	0	0	0	0	0	0	0	0	0	0	0	0	0	0	0	0	0	0	17447.8	0	0	44364.7	181114	0	0	0	171200	172052	0
790.598	H85 C43 N1 O9 P1	1.62	PC	PC O-[34:1]	PC O-[16:0 _ 18:1]		0	0	0	0	0	0	0	0	0	0	0	0	0	0	0	0	0	0	0	0	0	0	0	0	0	0	0	0	0	0	0	0	17447.8	0	0	44364.7	181114	0	0	0	171200	172052	0
790.598	H85 C43 N1 O9 P1	1.62	PC	PC O-[34:1]	PC O-[16:1 _ 18:0]		0	0	0	0	0	0	0	0	0	0	0	0	0	0	0	0	0	0	0	0	0	0	0	0	0	0	0	0	0	0	0	0	17447.8	0	0	44364.7	181114	0	0	0	171200	172052	0
810.567	H81 C45 N1 O9 P1	2.29	PC	PC O-[36:5]	PC O-[20:5 _ 16:0]		0	0	0	0	0	0	0	0	0	0	0	0	0	0	0	0	0	0	7088.8	0	0	0	0	0	0	0	0	0	0	0	0	0	0	0	27218.8	145505	533264	0	0	0	903222	941478	0
810.567	H81 C45 N1 O9 P1	2.29	PC	PC O-[36:5]	PC O-[18:3 _ 18:2]		0	0	0	0	0	0	0	0	0	0	0	0	0	0	0	0	0	0	7088.8	0	0	0	0	0	0	0	0	0	0	0	0	0	0	0	27218.8	145505	533264	0	0	0	903222	941478	0
810.567	H81 C45 N1 O9 P1	2.29	PC	PC O-[36:5]	PC O-[18:4 _ 18:1]		0	0	0	0	0	0	0	0	0	0	0	0	0	0	0	0	0	0	7088.8	0	0	0	0	0	0	0	0	0	0	0	0	0	0	0	27218.8	145505	533264	0	0	0	903222	941478	0
810.567	H81 C45 N1 O9 P1	2.29	PC	PC O-[36:5]	PC O-[16:0 _ 20:5]		0	0	0	0	0	0	0	0	0	0	0	0	0	0	0	0	0	0	7088.8	0	0	0	0	0	0	0	0	0	0	0	0	0	0	0	27218.8	145505	533264	0	0	0	903222	941478	0
810.567	H81 C45 N1 O9 P1	2.29	PC	PC O-[36:5]	PC O-[16:1 _ 20:4]		0	0	0	0	0	0	0	0	0	0	0	0	0	0	0	0	0	0	7088.8	0	0	0	0	0	0	0	0	0	0	0	0	0	0	0	27218.8	145505	533264	0	0	0	903222	941478	0
810.567	H81 C45 N1 O9 P1	2.29	PC	PC O-[36:5]	PC O-[16:2 _ 20:3]		0	0	0	0	0	0	0	0	0	0	0	0	0	0	0	0	0	0	7088.8	0	0	0	0	0	0	0	0	0	0	0	0	0	0	0	27218.8	145505	533264	0	0	0	903222	941478	0
810.567	H81 C45 N1 O9 P1	2.29	PC	PC O-[36:5]	PC O-[14:1 _ 22:4]		0	0	0	0	0	0	0	0	0	0	0	0	0	0	0	0	0	0	7088.8	0	0	0	0	0	0	0	0	0	0	0	0	0	0	0	27218.8	145505	533264	0	0	0	903222	941478	0
812.582	H83 C45 N1 O9 P1	1.74	PC	PC O-[36:4]	PC O-[18:2 _ 18:2]		0	0	0	0	0	0	0	0	0	0	0	0	0	0	0	0	0	0	0	0	0	0	0	0	0	0	0	0	0	0	0	0	0	0	0	168722	688813	0	0	0	791153	916386	0
812.582	H83 C45 N1 O9 P1	1.74	PC	PC O-[36:4]	PC O-[18:3 _ 18:1]		0	0	0	0	0	0	0	0	0	0	0	0	0	0	0	0	0	0	0	0	0	0	0	0	0	0	0	0	0	0	0	0	0	0	0	168722	688813	0	0	0	791153	916386	0
812.582	H83 C45 N1 O9 P1	1.74	PC	PC O-[36:4]	PC O-[16:0 _ 20:4]		0	0	0	0	0	0	0	0	0	0	0	0	0	0	0	0	0	0	0	0	0	0	0	0	0	0	0	0	0	0	0	0	0	0	0	168722	688813	0	0	0	791153	916386	0
812.582	H83 C45 N1 O9 P1	1.74	PC	PC O-[36:4]	PC O-[16:1 _ 20:3]		0	0	0	0	0	0	0	0	0	0	0	0	0	0	0	0	0	0	0	0	0	0	0	0	0	0	0	0	0	0	0	0	0	0	0	168722	688813	0	0	0	791153	916386	0
814.598	H85 C45 N1 O9 P1	1.64	PC	PC O-[36:3]	PC O-[22:3 _ 14:0]		219694	312689	0	0	0	0	0	0	0	0	0	0	0	0	0	0	0	0	0	0	0	0	0	0	0	0	0	0	0	0	0	0	0	65022.9	55678.7	62265.9	248322	0	0	0	216681	291768	0
814.598	H85 C45 N1 O9 P1	1.64	PC	PC O-[36:3]	PC O-[20:2 _ 16:1]		219694	312689	0	0	0	0	0	0	0	0	0	0	0	0	0	0	0	0	0	0	0	0	0	0	0	0	0	0	0	0	0	0	0	65022.9	55678.7	62265.9	248322	0	0	0	216681	291768	0
814.598	H85 C45 N1 O9 P1	1.64	PC	PC O-[36:3]	PC O-[20:3 _ 16:0]		219694	312689	0	0	0	0	0	0	0	0	0	0	0	0	0	0	0	0	0	0	0	0	0	0	0	0	0	0	0	0	0	0	0	65022.9	55678.7	62265.9	248322	0	0	0	216681	291768	0
814.598	H85 C45 N1 O9 P1	1.64	PC	PC O-[36:3]	PC O-[18:0 _ 18:3]		219694	312689	0	0	0	0	0	0	0	0	0	0	0	0	0	0	0	0	0	0	0	0	0	0	0	0	0	0	0	0	0	0	0	65022.9	55678.7	62265.9	248322	0	0	0	216681	291768	0
814.598	H85 C45 N1 O9 P1	1.64	PC	PC O-[36:3]	PC O-[18:1 _ 18:2]		219694	312689	0	0	0	0	0	0	0	0	0	0	0	0	0	0	0	0	0	0	0	0	0	0	0	0	0	0	0	0	0	0	0	65022.9	55678.7	62265.9	248322	0	0	0	216681	291768	0
814.598	H85 C45 N1 O9 P1	1.64	PC	PC O-[36:3]	PC O-[18:2 _ 18:1]		219694	312689	0	0	0	0	0	0	0	0	0	0	0	0	0	0	0	0	0	0	0	0	0	0	0	0	0	0	0	0	0	0	0	65022.9	55678.7	62265.9	248322	0	0	0	216681	291768	0
814.598	H85 C45 N1 O9 P1	1.64	PC	PC O-[36:3]	PC O-[16:0 _ 20:3]		219694	312689	0	0	0	0	0	0	0	0	0	0	0	0	0	0	0	0	0	0	0	0	0	0	0	0	0	0	0	0	0	0	0	65022.9	55678.7	62265.9	248322	0	0	0	216681	291768	0
816.615	H87 C45 N1 O9 P1	2.63	PC	PC O-[36:2]	PC O-[20:1 _ 16:1]		0	0	0	8027.1	0	0	0	0	0	0	0	0	0	0	0	0	0	0	0	0	0	0	0	0	0	0	0	0	0	0	0	0	15071	0	34575.9	21404.9	99653.1	0	0	0	16221.6	36181.7	0
816.615	H87 C45 N1 O9 P1	2.63	PC	PC O-[36:2]	PC O-[20:2 _ 16:0]		0	0	0	8027.1	0	0	0	0	0	0	0	0	0	0	0	0	0	0	0	0	0	0	0	0	0	0	0	0	0	0	0	0	15071	0	34575.9	21404.9	99653.1	0	0	0	16221.6	36181.7	0
816.615	H87 C45 N1 O9 P1	2.63	PC	PC O-[36:2]	PC O-[18:0 _ 18:2]		0	0	0	8027.1	0	0	0	0	0	0	0	0	0	0	0	0	0	0	0	0	0	0	0	0	0	0	0	0	0	0	0	0	15071	0	34575.9	21404.9	99653.1	0	0	0	16221.6	36181.7	0
816.615	H87 C45 N1 O9 P1	2.63	PC	PC O-[36:2]	PC O-[18:1 _ 18:1]		0	0	0	8027.1	0	0	0	0	0	0	0	0	0	0	0	0	0	0	0	0	0	0	0	0	0	0	0	0	0	0	0	0	15071	0	34575.9	21404.9	99653.1	0	0	0	16221.6	36181.7	0
818.629	H89 C45 N1 O9 P1	1.26	PC	PC O-[36:1]	PC O-[20:1 _ 16:0]		0	0	0	0	0	0	0	0	0	0	0	0	0	0	0	0	0	0	38852	11864.7	0	0	0	0	0	0	0	0	0	0	0	0	0	0	0	0	-1.7	0	0	0	16101.7	0	0
818.629	H89 C45 N1 O9 P1	1.26	PC	PC O-[36:1]	PC O-[18:0 _ 18:1]		0	0	0	0	0	0	0	0	0	0	0	0	0	0	0	0	0	0	38852	11864.7	0	0	0	0	0	0	0	0	0	0	0	0	0	0	0	0	-1.7	0	0	0	16101.7	0	0
818.629	H89 C45 N1 O9 P1	1.26	PC	PC O-[36:1]	PC O-[18:1 _ 18:0]		0	0	0	0	0	0	0	0	0	0	0	0	0	0	0	0	0	0	38852	11864.7	0	0	0	0	0	0	0	0	0	0	0	0	0	0	0	0	-1.7	0	0	0	16101.7	0	0
820.644	H91 C45 N1 O9 P1	0.15	PC	PC O-[36:0]	PC O-[20:0 _ 16:0]		0	0	0	0	0	0	0	0	0	0	0	0	0	0	0	0	0	0	0	0	0	0	0	0	0	0	0	0	0	0	0	0	0	20265.5	73333.1	0	0	0	0	0	0	0	0
820.644	H91 C45 N1 O9 P1	0.15	PC	PC O-[36:0]	PC O-[18:0 _ 18:0]		0	0	0	0	0	0	0	0	0	0	0	0	0	0	0	0	0	0	0	0	0	0	0	0	0	0	0	0	0	0	0	0	0	20265.5	73333.1	0	0	0	0	0	0	0	0
834.566	H81 C47 N1 O9 P1	0.72	PC	PC O-[38:7]	PC O-[22:7 _ 16:0]		0	10060.9	0	0	0	0	0	0	0	0	0	0	0	0	0	0	0	0	11580.9	0	0	0	0	0	0	0	0	0	0	0	0	0	0	0	39636.8	7525.7	48362.3	0	0	0	321797	228004	0
834.566	H81 C47 N1 O9 P1	0.72	PC	PC O-[38:7]	PC O-[20:5 _ 18:2]		0	10060.9	0	0	0	0	0	0	0	0	0	0	0	0	0	0	0	0	11580.9	0	0	0	0	0	0	0	0	0	0	0	0	0	0	0	39636.8	7525.7	48362.3	0	0	0	321797	228004	0
834.566	H81 C47 N1 O9 P1	0.72	PC	PC O-[38:7]	PC O-[20:6 _ 18:1]		0	10060.9	0	0	0	0	0	0	0	0	0	0	0	0	0	0	0	0	11580.9	0	0	0	0	0	0	0	0	0	0	0	0	0	0	0	39636.8	7525.7	48362.3	0	0	0	321797	228004	0
834.566	H81 C47 N1 O9 P1	0.72	PC	PC O-[38:7]	PC O-[20:7 _ 18:0]		0	10060.9	0	0	0	0	0	0	0	0	0	0	0	0	0	0	0	0	11580.9	0	0	0	0	0	0	0	0	0	0	0	0	0	0	0	39636.8	7525.7	48362.3	0	0	0	321797	228004	0
834.566	H81 C47 N1 O9 P1	0.72	PC	PC O-[38:7]	PC O-[18:3 _ 20:4]		0	10060.9	0	0	0	0	0	0	0	0	0	0	0	0	0	0	0	0	11580.9	0	0	0	0	0	0	0	0	0	0	0	0	0	0	0	39636.8	7525.7	48362.3	0	0	0	321797	228004	0
834.566	H81 C47 N1 O9 P1	0.72	PC	PC O-[38:7]	PC O-[18:4 _ 20:3]		0	10060.9	0	0	0	0	0	0	0	0	0	0	0	0	0	0	0	0	11580.9	0	0	0	0	0	0	0	0	0	0	0	0	0	0	0	39636.8	7525.7	48362.3	0	0	0	321797	228004	0
834.566	H81 C47 N1 O9 P1	0.72	PC	PC O-[38:7]	PC O-[16:1 _ 22:6]		0	10060.9	0	0	0	0	0	0	0	0	0	0	0	0	0	0	0	0	11580.9	0	0	0	0	0	0	0	0	0	0	0	0	0	0	0	39636.8	7525.7	48362.3	0	0	0	321797	228004	0
834.566	H81 C47 N1 O9 P1	0.72	PC	PC O-[38:7]	PC O-[16:2 _ 22:5]		0	10060.9	0	0	0	0	0	0	0	0	0	0	0	0	0	0	0	0	11580.9	0	0	0	0	0	0	0	0	0	0	0	0	0	0	0	39636.8	7525.7	48362.3	0	0	0	321797	228004	0
834.566	H81 C47 N1 O9 P1	0.72	PC	PC O-[38:7]	PC O-[16:3 _ 22:4]		0	10060.9	0	0	0	0	0	0	0	0	0	0	0	0	0	0	0	0	11580.9	0	0	0	0	0	0	0	0	0	0	0	0	0	0	0	39636.8	7525.7	48362.3	0	0	0	321797	228004	0
836.582	H83 C47 N1 O9 P1	1.65	PC	PC O-[38:6]	PC O-[22:6 _ 16:0]		0	0	0	0	0	0	0	0	0	0	0	0	0	0	0	0	0	0	0	0	0	0	0	0	0	0	0	0	0	0	0	0	0	0	0	65184.9	285814	0	0	0	427335	474293	0
836.582	H83 C47 N1 O9 P1	1.65	PC	PC O-[38:6]	PC O-[20:4 _ 18:2]		0	0	0	0	0	0	0	0	0	0	0	0	0	0	0	0	0	0	0	0	0	0	0	0	0	0	0	0	0	0	0	0	0	0	0	65184.9	285814	0	0	0	427335	474293	0
836.582	H83 C47 N1 O9 P1	1.65	PC	PC O-[38:6]	PC O-[20:5 _ 18:1]		0	0	0	0	0	0	0	0	0	0	0	0	0	0	0	0	0	0	0	0	0	0	0	0	0	0	0	0	0	0	0	0	0	0	0	65184.9	285814	0	0	0	427335	474293	0
836.582	H83 C47 N1 O9 P1	1.65	PC	PC O-[38:6]	PC O-[20:6 _ 18:0]		0	0	0	0	0	0	0	0	0	0	0	0	0	0	0	0	0	0	0	0	0	0	0	0	0	0	0	0	0	0	0	0	0	0	0	65184.9	285814	0	0	0	427335	474293	0
836.582	H83 C47 N1 O9 P1	1.65	PC	PC O-[38:6]	PC O-[18:1 _ 20:5]		0	0	0	0	0	0	0	0	0	0	0	0	0	0	0	0	0	0	0	0	0	0	0	0	0	0	0	0	0	0	0	0	0	0	0	65184.9	285814	0	0	0	427335	474293	0
836.582	H83 C47 N1 O9 P1	1.65	PC	PC O-[38:6]	PC O-[18:2 _ 20:4]		0	0	0	0	0	0	0	0	0	0	0	0	0	0	0	0	0	0	0	0	0	0	0	0	0	0	0	0	0	0	0	0	0	0	0	65184.9	285814	0	0	0	427335	474293	0
836.582	H83 C47 N1 O9 P1	1.65	PC	PC O-[38:6]	PC O-[16:0 _ 22:6]		0	0	0	0	0	0	0	0	0	0	0	0	0	0	0	0	0	0	0	0	0	0	0	0	0	0	0	0	0	0	0	0	0	0	0	65184.9	285814	0	0	0	427335	474293	0
836.582	H83 C47 N1 O9 P1	1.65	PC	PC O-[38:6]	PC O-[16:1 _ 22:5]		0	0	0	0	0	0	0	0	0	0	0	0	0	0	0	0	0	0	0	0	0	0	0	0	0	0	0	0	0	0	0	0	0	0	0	65184.9	285814	0	0	0	427335	474293	0
836.582	H83 C47 N1 O9 P1	1.65	PC	PC O-[38:6]	PC O-[16:2 _ 22:4]		0	0	0	0	0	0	0	0	0	0	0	0	0	0	0	0	0	0	0	0	0	0	0	0	0	0	0	0	0	0	0	0	0	0	0	65184.9	285814	0	0	0	427335	474293	0
838.598	H85 C47 N1 O9 P1	1.9	PC	PC O-[38:5]	PC O-[22:5 _ 16:0]		0	0	0	0	0	0	0	0	0	0	0	0	0	0	0	0	0	0	0	0	0	0	0	0	0	0	0	0	0	0	0	0	7114.1	0	0	187517	704934	0	0	0	811092	841134	0
838.598	H85 C47 N1 O9 P1	1.9	PC	PC O-[38:5]	PC O-[20:3 _ 18:2]		0	0	0	0	0	0	0	0	0	0	0	0	0	0	0	0	0	0	0	0	0	0	0	0	0	0	0	0	0	0	0	0	7114.1	0	0	187517	704934	0	0	0	811092	841134	0
838.598	H85 C47 N1 O9 P1	1.9	PC	PC O-[38:5]	PC O-[20:4 _ 18:1]		0	0	0	0	0	0	0	0	0	0	0	0	0	0	0	0	0	0	0	0	0	0	0	0	0	0	0	0	0	0	0	0	7114.1	0	0	187517	704934	0	0	0	811092	841134	0
838.598	H85 C47 N1 O9 P1	1.9	PC	PC O-[38:5]	PC O-[20:5 _ 18:0]		0	0	0	0	0	0	0	0	0	0	0	0	0	0	0	0	0	0	0	0	0	0	0	0	0	0	0	0	0	0	0	0	7114.1	0	0	187517	704934	0	0	0	811092	841134	0
838.598	H85 C47 N1 O9 P1	1.9	PC	PC O-[38:5]	PC O-[18:0 _ 20:5]		0	0	0	0	0	0	0	0	0	0	0	0	0	0	0	0	0	0	0	0	0	0	0	0	0	0	0	0	0	0	0	0	7114.1	0	0	187517	704934	0	0	0	811092	841134	0
838.598	H85 C47 N1 O9 P1	1.9	PC	PC O-[38:5]	PC O-[18:1 _ 20:4]		0	0	0	0	0	0	0	0	0	0	0	0	0	0	0	0	0	0	0	0	0	0	0	0	0	0	0	0	0	0	0	0	7114.1	0	0	187517	704934	0	0	0	811092	841134	0
838.598	H85 C47 N1 O9 P1	1.9	PC	PC O-[38:5]	PC O-[18:2 _ 20:3]		0	0	0	0	0	0	0	0	0	0	0	0	0	0	0	0	0	0	0	0	0	0	0	0	0	0	0	0	0	0	0	0	7114.1	0	0	187517	704934	0	0	0	811092	841134	0
838.598	H85 C47 N1 O9 P1	1.9	PC	PC O-[38:5]	PC O-[16:0 _ 22:5]		0	0	0	0	0	0	0	0	0	0	0	0	0	0	0	0	0	0	0	0	0	0	0	0	0	0	0	0	0	0	0	0	7114.1	0	0	187517	704934	0	0	0	811092	841134	0
838.598	H85 C47 N1 O9 P1	1.9	PC	PC O-[38:5]	PC O-[16:1 _ 22:4]		0	0	0	0	0	0	0	0	0	0	0	0	0	0	0	0	0	0	0	0	0	0	0	0	0	0	0	0	0	0	0	0	7114.1	0	0	187517	704934	0	0	0	811092	841134	0
840.615	H87 C47 N1 O9 P1	2.5	PC	PC O-[38:4]	PC O-[22:3 _ 16:1]		0	0	0	0	0	0	0	0	0	0	0	0	0	0	0	0	0	0	0	0	0	0	0	0	0	0	0	0	0	0	0	0	35072.2	54233.8	37323.1	72463.9	316644	0	0	0	175840	360857	0
840.615	H87 C47 N1 O9 P1	2.5	PC	PC O-[38:4]	PC O-[22:4 _ 16:0]		0	0	0	0	0	0	0	0	0	0	0	0	0	0	0	0	0	0	0	0	0	0	0	0	0	0	0	0	0	0	0	0	35072.2	54233.8	37323.1	72463.9	316644	0	0	0	175840	360857	0
840.615	H87 C47 N1 O9 P1	2.5	PC	PC O-[38:4]	PC O-[20:2 _ 18:2]		0	0	0	0	0	0	0	0	0	0	0	0	0	0	0	0	0	0	0	0	0	0	0	0	0	0	0	0	0	0	0	0	35072.2	54233.8	37323.1	72463.9	316644	0	0	0	175840	360857	0
840.615	H87 C47 N1 O9 P1	2.5	PC	PC O-[38:4]	PC O-[20:3 _ 18:1]		0	0	0	0	0	0	0	0	0	0	0	0	0	0	0	0	0	0	0	0	0	0	0	0	0	0	0	0	0	0	0	0	35072.2	54233.8	37323.1	72463.9	316644	0	0	0	175840	360857	0
840.615	H87 C47 N1 O9 P1	2.5	PC	PC O-[38:4]	PC O-[18:0 _ 20:4]		0	0	0	0	0	0	0	0	0	0	0	0	0	0	0	0	0	0	0	0	0	0	0	0	0	0	0	0	0	0	0	0	35072.2	54233.8	37323.1	72463.9	316644	0	0	0	175840	360857	0
840.615	H87 C47 N1 O9 P1	2.5	PC	PC O-[38:4]	PC O-[18:1 _ 20:3]		0	0	0	0	0	0	0	0	0	0	0	0	0	0	0	0	0	0	0	0	0	0	0	0	0	0	0	0	0	0	0	0	35072.2	54233.8	37323.1	72463.9	316644	0	0	0	175840	360857	0
840.615	H87 C47 N1 O9 P1	2.5	PC	PC O-[38:4]	PC O-[16:0 _ 22:4]		0	0	0	0	0	0	0	0	0	0	0	0	0	0	0	0	0	0	0	0	0	0	0	0	0	0	0	0	0	0	0	0	35072.2	54233.8	37323.1	72463.9	316644	0	0	0	175840	360857	0
844.646	H91 C47 N1 O9 P1	2.68	PC	PC O-[38:2]	PC O-[22:2 _ 16:0]		0	0	0	0	0	0	0	7271.6	0	0	0	0	0	0	0	0	0	0	37058.9	9496.4	0	0	0	0	0	0	0	0	0	0	0	0	0	136537	250324	0	0	0	0	0	0	16203.3	0
844.646	H91 C47 N1 O9 P1	2.68	PC	PC O-[38:2]	PC O-[20:0 _ 18:2]		0	0	0	0	0	0	0	7271.6	0	0	0	0	0	0	0	0	0	0	37058.9	9496.4	0	0	0	0	0	0	0	0	0	0	0	0	0	136537	250324	0	0	0	0	0	0	16203.3	0
844.646	H91 C47 N1 O9 P1	2.68	PC	PC O-[38:2]	PC O-[20:1 _ 18:1]		0	0	0	0	0	0	0	7271.6	0	0	0	0	0	0	0	0	0	0	37058.9	9496.4	0	0	0	0	0	0	0	0	0	0	0	0	0	136537	250324	0	0	0	0	0	0	16203.3	0
844.646	H91 C47 N1 O9 P1	2.68	PC	PC O-[38:2]	PC O-[20:2 _ 18:0]		0	0	0	0	0	0	0	7271.6	0	0	0	0	0	0	0	0	0	0	37058.9	9496.4	0	0	0	0	0	0	0	0	0	0	0	0	0	136537	250324	0	0	0	0	0	0	16203.3	0
844.646	H91 C47 N1 O9 P1	2.68	PC	PC O-[38:2]	PC O-[18:0 _ 20:2]		0	0	0	0	0	0	0	7271.6	0	0	0	0	0	0	0	0	0	0	37058.9	9496.4	0	0	0	0	0	0	0	0	0	0	0	0	0	136537	250324	0	0	0	0	0	0	16203.3	0
846.662	H93 C47 N1 O9 P1	2.71	PC	PC O-[38:1]	PC O-[22:1 _ 16:0]		0	0	0	0	0	0	0	0	0	0	0	0	0	0	0	0	0	0	50852	14462.5	0	0	0	0	0	0	0	0	0	0	0	0	0	59652.5	0	0	0	0	0	0	0	0	0
846.662	H93 C47 N1 O9 P1	2.71	PC	PC O-[38:1]	PC O-[20:0 _ 18:1]		0	0	0	0	0	0	0	0	0	0	0	0	0	0	0	0	0	0	50852	14462.5	0	0	0	0	0	0	0	0	0	0	0	0	0	59652.5	0	0	0	0	0	0	0	0	0
846.662	H93 C47 N1 O9 P1	2.71	PC	PC O-[38:1]	PC O-[20:1 _ 18:0]		0	0	0	0	0	0	0	0	0	0	0	0	0	0	0	0	0	0	50852	14462.5	0	0	0	0	0	0	0	0	0	0	0	0	0	59652.5	0	0	0	0	0	0	0	0	0
862.599	H85 C49 N1 O9 P1	2.14	PC	PC O-[40:7]	PC O-[24:7 _ 16:0]		0	0	0	0	0	0	0	0	0	0	0	0	0	0	0	0	0	0	0	0	0	0	0	0	0	0	0	0	0	0	0	0	0	0	0	21058.8	78636	0	0	0	18846.8	54038.2	0
862.599	H85 C49 N1 O9 P1	2.14	PC	PC O-[40:7]	PC O-[22:5 _ 18:2]		0	0	0	0	0	0	0	0	0	0	0	0	0	0	0	0	0	0	0	0	0	0	0	0	0	0	0	0	0	0	0	0	0	0	0	21058.8	78636	0	0	0	18846.8	54038.2	0
862.599	H85 C49 N1 O9 P1	2.14	PC	PC O-[40:7]	PC O-[22:6 _ 18:1]		0	0	0	0	0	0	0	0	0	0	0	0	0	0	0	0	0	0	0	0	0	0	0	0	0	0	0	0	0	0	0	0	0	0	0	21058.8	78636	0	0	0	18846.8	54038.2	0
862.599	H85 C49 N1 O9 P1	2.14	PC	PC O-[40:7]	PC O-[22:7 _ 18:0]		0	0	0	0	0	0	0	0	0	0	0	0	0	0	0	0	0	0	0	0	0	0	0	0	0	0	0	0	0	0	0	0	0	0	0	21058.8	78636	0	0	0	18846.8	54038.2	0
862.599	H85 C49 N1 O9 P1	2.14	PC	PC O-[40:7]	PC O-[20:3 _ 20:4]		0	0	0	0	0	0	0	0	0	0	0	0	0	0	0	0	0	0	0	0	0	0	0	0	0	0	0	0	0	0	0	0	0	0	0	21058.8	78636	0	0	0	18846.8	54038.2	0
862.599	H85 C49 N1 O9 P1	2.14	PC	PC O-[40:7]	PC O-[18:1 _ 22:6]		0	0	0	0	0	0	0	0	0	0	0	0	0	0	0	0	0	0	0	0	0	0	0	0	0	0	0	0	0	0	0	0	0	0	0	21058.8	78636	0	0	0	18846.8	54038.2	0
862.599	H85 C49 N1 O9 P1	2.14	PC	PC O-[40:7]	PC O-[18:2 _ 22:5]		0	0	0	0	0	0	0	0	0	0	0	0	0	0	0	0	0	0	0	0	0	0	0	0	0	0	0	0	0	0	0	0	0	0	0	21058.8	78636	0	0	0	18846.8	54038.2	0
864.614	H87 C49 N1 O9 P1	1.46	PC	PC O-[40:6]	PC O-[24:6 _ 16:0]		0	0	0	0	0	0	0	0	0	0	0	0	0	0	0	0	0	0	0	0	0	0	0	0	0	0	0	0	0	0	0	0	0	0	0	23218.2	102025	0	0	0	17137.9	55240.9	0
864.614	H87 C49 N1 O9 P1	1.46	PC	PC O-[40:6]	PC O-[22:3 _ 18:3]		0	0	0	0	0	0	0	0	0	0	0	0	0	0	0	0	0	0	0	0	0	0	0	0	0	0	0	0	0	0	0	0	0	0	0	23218.2	102025	0	0	0	17137.9	55240.9	0
864.614	H87 C49 N1 O9 P1	1.46	PC	PC O-[40:6]	PC O-[22:4 _ 18:2]		0	0	0	0	0	0	0	0	0	0	0	0	0	0	0	0	0	0	0	0	0	0	0	0	0	0	0	0	0	0	0	0	0	0	0	23218.2	102025	0	0	0	17137.9	55240.9	0
864.614	H87 C49 N1 O9 P1	1.46	PC	PC O-[40:6]	PC O-[22:5 _ 18:1]		0	0	0	0	0	0	0	0	0	0	0	0	0	0	0	0	0	0	0	0	0	0	0	0	0	0	0	0	0	0	0	0	0	0	0	23218.2	102025	0	0	0	17137.9	55240.9	0
864.614	H87 C49 N1 O9 P1	1.46	PC	PC O-[40:6]	PC O-[22:6 _ 18:0]		0	0	0	0	0	0	0	0	0	0	0	0	0	0	0	0	0	0	0	0	0	0	0	0	0	0	0	0	0	0	0	0	0	0	0	23218.2	102025	0	0	0	17137.9	55240.9	0
864.614	H87 C49 N1 O9 P1	1.46	PC	PC O-[40:6]	PC O-[20:2 _ 20:4]		0	0	0	0	0	0	0	0	0	0	0	0	0	0	0	0	0	0	0	0	0	0	0	0	0	0	0	0	0	0	0	0	0	0	0	23218.2	102025	0	0	0	17137.9	55240.9	0
864.614	H87 C49 N1 O9 P1	1.46	PC	PC O-[40:6]	PC O-[18:0 _ 22:6]		0	0	0	0	0	0	0	0	0	0	0	0	0	0	0	0	0	0	0	0	0	0	0	0	0	0	0	0	0	0	0	0	0	0	0	23218.2	102025	0	0	0	17137.9	55240.9	0
864.614	H87 C49 N1 O9 P1	1.46	PC	PC O-[40:6]	PC O-[18:1 _ 22:5]		0	0	0	0	0	0	0	0	0	0	0	0	0	0	0	0	0	0	0	0	0	0	0	0	0	0	0	0	0	0	0	0	0	0	0	23218.2	102025	0	0	0	17137.9	55240.9	0
864.614	H87 C49 N1 O9 P1	1.46	PC	PC O-[40:6]	PC O-[18:2 _ 22:4]		0	0	0	0	0	0	0	0	0	0	0	0	0	0	0	0	0	0	0	0	0	0	0	0	0	0	0	0	0	0	0	0	0	0	0	23218.2	102025	0	0	0	17137.9	55240.9	0
866.63	H89 C49 N1 O9 P1	2.05	PC	PC O-[40:5]	PC O-[24:5 _ 16:0]		0	0	0	0	0	0	0	0	0	0	0	0	0	0	0	0	0	0	0	0	0	0	0	0	0	0	0	0	0	0	0	0	0	0	0	19962.7	88045.7	0	0	0	15517.8	73200.5	0
866.63	H89 C49 N1 O9 P1	2.05	PC	PC O-[40:5]	PC O-[22:3 _ 18:2]		0	0	0	0	0	0	0	0	0	0	0	0	0	0	0	0	0	0	0	0	0	0	0	0	0	0	0	0	0	0	0	0	0	0	0	19962.7	88045.7	0	0	0	15517.8	73200.5	0
866.63	H89 C49 N1 O9 P1	2.05	PC	PC O-[40:5]	PC O-[22:4 _ 18:1]		0	0	0	0	0	0	0	0	0	0	0	0	0	0	0	0	0	0	0	0	0	0	0	0	0	0	0	0	0	0	0	0	0	0	0	19962.7	88045.7	0	0	0	15517.8	73200.5	0
866.63	H89 C49 N1 O9 P1	2.05	PC	PC O-[40:5]	PC O-[20:1 _ 20:4]		0	0	0	0	0	0	0	0	0	0	0	0	0	0	0	0	0	0	0	0	0	0	0	0	0	0	0	0	0	0	0	0	0	0	0	19962.7	88045.7	0	0	0	15517.8	73200.5	0
866.63	H89 C49 N1 O9 P1	2.05	PC	PC O-[40:5]	PC O-[20:2 _ 20:3]		0	0	0	0	0	0	0	0	0	0	0	0	0	0	0	0	0	0	0	0	0	0	0	0	0	0	0	0	0	0	0	0	0	0	0	19962.7	88045.7	0	0	0	15517.8	73200.5	0
866.63	H89 C49 N1 O9 P1	2.05	PC	PC O-[40:5]	PC O-[18:0 _ 22:5]		0	0	0	0	0	0	0	0	0	0	0	0	0	0	0	0	0	0	0	0	0	0	0	0	0	0	0	0	0	0	0	0	0	0	0	19962.7	88045.7	0	0	0	15517.8	73200.5	0
866.63	H89 C49 N1 O9 P1	2.05	PC	PC O-[40:5]	PC O-[18:1 _ 22:4]		0	0	0	0	0	0	0	0	0	0	0	0	0	0	0	0	0	0	0	0	0	0	0	0	0	0	0	0	0	0	0	0	0	0	0	19962.7	88045.7	0	0	0	15517.8	73200.5	0
868.646	H91 C49 N1 O9 P1	2.56	PC	PC O-[40:4]	PC O-[22:2 _ 18:2]		0	0	0	0	0	0	0	0	0	0	0	0	0	0	0	0	0	0	0	0	0	0	0	0	0	0	0	0	0	0	0	0	10941.9	0	26605.1	6185.1	14549.5	0	0	0	37676.7	5018.2	0
868.646	H91 C49 N1 O9 P1	2.56	PC	PC O-[40:4]	PC O-[22:3 _ 18:1]		0	0	0	0	0	0	0	0	0	0	0	0	0	0	0	0	0	0	0	0	0	0	0	0	0	0	0	0	0	0	0	0	10941.9	0	26605.1	6185.1	14549.5	0	0	0	37676.7	5018.2	0
868.646	H91 C49 N1 O9 P1	2.56	PC	PC O-[40:4]	PC O-[22:4 _ 18:0]		0	0	0	0	0	0	0	0	0	0	0	0	0	0	0	0	0	0	0	0	0	0	0	0	0	0	0	0	0	0	0	0	10941.9	0	26605.1	6185.1	14549.5	0	0	0	37676.7	5018.2	0
868.646	H91 C49 N1 O9 P1	2.56	PC	PC O-[40:4]	PC O-[20:0 _ 20:4]		0	0	0	0	0	0	0	0	0	0	0	0	0	0	0	0	0	0	0	0	0	0	0	0	0	0	0	0	0	0	0	0	10941.9	0	26605.1	6185.1	14549.5	0	0	0	37676.7	5018.2	0
868.646	H91 C49 N1 O9 P1	2.56	PC	PC O-[40:4]	PC O-[20:1 _ 20:3]		0	0	0	0	0	0	0	0	0	0	0	0	0	0	0	0	0	0	0	0	0	0	0	0	0	0	0	0	0	0	0	0	10941.9	0	26605.1	6185.1	14549.5	0	0	0	37676.7	5018.2	0
868.646	H91 C49 N1 O9 P1	2.56	PC	PC O-[40:4]	PC O-[18:0 _ 22:4]		0	0	0	0	0	0	0	0	0	0	0	0	0	0	0	0	0	0	0	0	0	0	0	0	0	0	0	0	0	0	0	0	10941.9	0	26605.1	6185.1	14549.5	0	0	0	37676.7	5018.2	0
888.615	H87 C51 N1 O9 P1	2.65	PC	PC O-[42:8]	PC O-[26:8 _ 16:0]		0	0	0	7076.5	0	0	0	0	0	0	0	0	0	0	0	0	0	0	0	0	0	0	0	0	0	0	0	0	0	0	0	0	0	0	36370.8	0	0	0	0	0	0	0	0
888.615	H87 C51 N1 O9 P1	2.65	PC	PC O-[42:8]	PC O-[24:6 _ 18:2]		0	0	0	7076.5	0	0	0	0	0	0	0	0	0	0	0	0	0	0	0	0	0	0	0	0	0	0	0	0	0	0	0	0	0	0	36370.8	0	0	0	0	0	0	0	0
888.615	H87 C51 N1 O9 P1	2.65	PC	PC O-[42:8]	PC O-[24:7 _ 18:1]		0	0	0	7076.5	0	0	0	0	0	0	0	0	0	0	0	0	0	0	0	0	0	0	0	0	0	0	0	0	0	0	0	0	0	0	36370.8	0	0	0	0	0	0	0	0
888.615	H87 C51 N1 O9 P1	2.65	PC	PC O-[42:8]	PC O-[24:8 _ 18:0]		0	0	0	7076.5	0	0	0	0	0	0	0	0	0	0	0	0	0	0	0	0	0	0	0	0	0	0	0	0	0	0	0	0	0	0	36370.8	0	0	0	0	0	0	0	0
888.615	H87 C51 N1 O9 P1	2.65	PC	PC O-[42:8]	PC O-[22:4 _ 20:4]		0	0	0	7076.5	0	0	0	0	0	0	0	0	0	0	0	0	0	0	0	0	0	0	0	0	0	0	0	0	0	0	0	0	0	0	36370.8	0	0	0	0	0	0	0	0
888.615	H87 C51 N1 O9 P1	2.65	PC	PC O-[42:8]	PC O-[22:5 _ 20:3]		0	0	0	7076.5	0	0	0	0	0	0	0	0	0	0	0	0	0	0	0	0	0	0	0	0	0	0	0	0	0	0	0	0	0	0	36370.8	0	0	0	0	0	0	0	0
890.63	H89 C51 N1 O9 P1	1.75	PC	PC O-[42:7]	PC O-[26:7 _ 16:0]		0	0	0	0	0	0	0	0	0	0	0	0	0	0	0	0	0	0	0	0	0	0	0	0	0	0	0	0	0	0	0	0	0	0	0	0	7602.1	0	0	0	0	0	0
890.63	H89 C51 N1 O9 P1	1.75	PC	PC O-[42:7]	PC O-[24:5 _ 18:2]		0	0	0	0	0	0	0	0	0	0	0	0	0	0	0	0	0	0	0	0	0	0	0	0	0	0	0	0	0	0	0	0	0	0	0	0	7602.1	0	0	0	0	0	0
890.63	H89 C51 N1 O9 P1	1.75	PC	PC O-[42:7]	PC O-[24:6 _ 18:1]		0	0	0	0	0	0	0	0	0	0	0	0	0	0	0	0	0	0	0	0	0	0	0	0	0	0	0	0	0	0	0	0	0	0	0	0	7602.1	0	0	0	0	0	0
890.63	H89 C51 N1 O9 P1	1.75	PC	PC O-[42:7]	PC O-[22:3 _ 20:4]		0	0	0	0	0	0	0	0	0	0	0	0	0	0	0	0	0	0	0	0	0	0	0	0	0	0	0	0	0	0	0	0	0	0	0	0	7602.1	0	0	0	0	0	0
892.645	H91 C51 N1 O9 P1	1.32	PC	PC O-[42:6]	PC O-[24:5 _ 18:1]		0	0	0	0	0	0	0	0	0	0	0	0	0	0	0	0	0	0	0	0	0	0	0	0	0	0	0	0	0	0	0	0	0	0	0	0	28298.2	0	0	0	0	0	0
892.645	H91 C51 N1 O9 P1	1.32	PC	PC O-[42:6]	PC O-[24:6 _ 18:0]		0	0	0	0	0	0	0	0	0	0	0	0	0	0	0	0	0	0	0	0	0	0	0	0	0	0	0	0	0	0	0	0	0	0	0	0	28298.2	0	0	0	0	0	0
892.645	H91 C51 N1 O9 P1	1.32	PC	PC O-[42:6]	PC O-[22:2 _ 20:4]		0	0	0	0	0	0	0	0	0	0	0	0	0	0	0	0	0	0	0	0	0	0	0	0	0	0	0	0	0	0	0	0	0	0	0	0	28298.2	0	0	0	0	0	0
894.661	H93 C51 N1 O9 P1	1.76	PC	PC O-[42:5]	PC O-[24:4 _ 18:1]		0	0	0	8890	0	0	0	0	0	0	0	0	0	0	0	0	0	0	0	0	0	0	0	0	0	0	0	0	0	0	0	0	13451.8	0	0	11651.8	30589.7	0	0	0	0	0	0
894.661	H93 C51 N1 O9 P1	1.76	PC	PC O-[42:5]	PC O-[22:1 _ 20:4]		0	0	0	8890	0	0	0	0	0	0	0	0	0	0	0	0	0	0	0	0	0	0	0	0	0	0	0	0	0	0	0	0	13451.8	0	0	11651.8	30589.7	0	0	0	0	0	0
896.677	H95 C51 N1 O9 P1	2.15	PC	PC O-[42:4]	PC O-[24:2 _ 18:2]		0	0	0	0	0	0	0	0	0	0	0	0	0	0	0	0	0	0	0	0	0	0	0	0	0	0	0	0	0	0	0	0	8107.6	0	0	0	778.5	0	0	0	0	0	0
896.677	H95 C51 N1 O9 P1	2.15	PC	PC O-[42:4]	PC O-[24:3 _ 18:1]		0	0	0	0	0	0	0	0	0	0	0	0	0	0	0	0	0	0	0	0	0	0	0	0	0	0	0	0	0	0	0	0	8107.6	0	0	0	778.5	0	0	0	0	0	0
896.677	H95 C51 N1 O9 P1	2.15	PC	PC O-[42:4]	PC O-[22:0 _ 20:4]		0	0	0	0	0	0	0	0	0	0	0	0	0	0	0	0	0	0	0	0	0	0	0	0	0	0	0	0	0	0	0	0	8107.6	0	0	0	778.5	0	0	0	0	0	0
902.722	H101 C51 N1 O9 P1	0.52	PC	PC O-[42:1]	PC O-[26:1 _ 16:0]		0	0	0	0	17031.1	0	0	7680.3	0	0	0	0	0	0	0	0	0	0	0	0	0	0	0	0	0	0	0	0	0	0	0	0	0	0	0	0	0	0	0	0	0	0	0
902.722	H101 C51 N1 O9 P1	0.52	PC	PC O-[42:1]	PC O-[24:0 _ 18:1]		0	0	0	0	17031.1	0	0	7680.3	0	0	0	0	0	0	0	0	0	0	0	0	0	0	0	0	0	0	0	0	0	0	0	0	0	0	0	0	0	0	0	0	0	0	0
902.722	H101 C51 N1 O9 P1	0.52	PC	PC O-[42:1]	PC O-[24:1 _ 18:0]		0	0	0	0	17031.1	0	0	7680.3	0	0	0	0	0	0	0	0	0	0	0	0	0	0	0	0	0	0	0	0	0	0	0	0	0	0	0	0	0	0	0	0	0	0	0
###	Phosphatidylethanolamine
702.508	H73 C38 N1 O8 P1	-0.38	PE	PE [33:1]	PE [18:1 _ 15:0]		0	0	0	0	0	0	0	0	0	0	0	0	0	0	0	0	0	0	0	0	0	0	0	0	0	0	0	0	0	0	0	0	0	121129	96995.3	0	0	0	0	0	0	0	0
714.509	H73 C39 N1 O8 P1	1.07	PE	PE [34:2]	PE [18:2 _ 16:0]		0	0	0	0	0	0	0	0	0	0	0	0	0	0	0	0	0	0	0	0	0	0	0	0	0	233136	272951	0	0	0	0	0	0	0	0	0	0	0	0	0	112994	113240	0
716.525	H75 C39 N1 O8 P1	1.34	PE	PE [34:1]	PE [18:0 _ 16:1]		0	0	0	0	0	0	0	0	0	0	0	0	0	0	0	0	0	0	0	0	0	0	0	0	0	118055	157211	0	4532.1	0	0	0	0	0	0	0	0	0	0	0	16948.8	48227.7	0
716.525	H75 C39 N1 O8 P1	1.34	PE	PE [34:1]	PE [18:1 _ 16:0]		0	0	0	0	0	0	0	0	0	0	0	0	0	0	0	0	0	0	0	0	0	0	0	0	0	118055	157211	0	4532.1	0	0	0	0	0	0	0	0	0	0	0	16948.8	48227.7	0
718.539	H77 C39 N1 O8 P1	0.19	PE	PE [34:0]	PE [18:0 _ 16:0]		0	0	0	0	0	0	0	0	0	0	0	0	0	0	0	0	0	0	0	0	0	0	0	0	0	0	0	0	0	0	0	0	0	28172.2	0	0	0	0	0	0	0	0	0
724.493	H71 C40 N1 O8 P1	1.19	PE	PE [35:4]	PE [20:4 _ 15:0]		0	0	0	0	0	0	0	0	0	0	0	0	0	0	0	0	0	0	0	0	0	0	0	0	0	0	0	0	0	0	0	0	0	57505.5	0	0	0	0	0	0	0	0	5936.8
738.51	H73 C41 N1 O8 P1	2.66	PE	PE [36:4]	PE [20:4 _ 16:0]		0	0	0	6237.9	0	0	0	0	0	0	0	0	0	0	0	0	0	0	0	0	0	0	0	0	0	268902	343058	0	5313.3	0	0	0	0	22937.8	0	0	0	0	0	0	168805	323830	20844.2
738.51	H73 C41 N1 O8 P1	2.66	PE	PE [36:4]	PE [18:2 _ 18:2]		0	0	0	6237.9	0	0	0	0	0	0	0	0	0	0	0	0	0	0	0	0	0	0	0	0	0	268902	343058	0	5313.3	0	0	0	0	22937.8	0	0	0	0	0	0	168805	323830	20844.2
740.525	H75 C41 N1 O8 P1	1.31	PE	PE [36:3]	PE [20:3 _ 16:0]		0	0	0	0	0	0	0	0	0	0	0	0	0	0	0	0	0	0	0	0	0	0	0	0	0	180821	239057	0	0	0	0	0	0	0	0	0	0	0	0	0	0	0	0
740.525	H75 C41 N1 O8 P1	1.31	PE	PE [36:3]	PE [18:1 _ 18:2]		0	0	0	0	0	0	0	0	0	0	0	0	0	0	0	0	0	0	0	0	0	0	0	0	0	180821	239057	0	0	0	0	0	0	0	0	0	0	0	0	0	0	0	0
742.54	H77 C41 N1 O8 P1	0.92	PE	PE [36:2]	PE [18:0 _ 18:2]		0	0	0	0	0	0	0	0	0	0	0	0	0	0	0	0	0	0	0	0	0	0	0	0	0	508812	658670	0	31582.2	11591.5	0	0	0	0	0	10585.1	52607	0	0	0	512331	512444	0
742.54	H77 C41 N1 O8 P1	0.92	PE	PE [36:2]	PE [18:1 _ 18:1]		0	0	0	0	0	0	0	0	0	0	0	0	0	0	0	0	0	0	0	0	0	0	0	0	0	508812	658670	0	31582.2	11591.5	0	0	0	0	0	10585.1	52607	0	0	0	512331	512444	0
744.557	H79 C41 N1 O8 P1	3.07	PE	PE [36:1]	PE [18:0 _ 18:1]		-1.6	-1.6	0	0	0	0	0	0	0	0	0	0	0	0	0	0	0	0	0	0	0	0	-1.6	0	0	73894.2	107918	0	0	0	0	0	0	22869.6	110888	0	21343.2	0	0	0	-1.6	-1.6	0
762.509	H73 C43 N1 O8 P1	1.89	PE	PE [38:6]	PE [22:6 _ 16:0]		0	0	0	0	0	0	0	0	0	0	0	0	0	0	0	0	0	0	0	0	0	0	0	0	0	237621	255104	0	4174.6	0	0	0	0	0	0	0	0	0	0	0	91122.2	61484.6	0
762.509	H73 C43 N1 O8 P1	1.89	PE	PE [38:6]	PE [20:4 _ 18:2]		0	0	0	0	0	0	0	0	0	0	0	0	0	0	0	0	0	0	0	0	0	0	0	0	0	237621	255104	0	4174.6	0	0	0	0	0	0	0	0	0	0	0	91122.2	61484.6	0
764.525	H75 C43 N1 O8 P1	1.57	PE	PE [38:5]	PE [22:5 _ 16:0]		0	0	0	0	0	0	0	0	0	0	0	0	0	0	0	0	0	0	0	0	0	0	0	0	0	223339	300316	0	0	0	0	0	0	0	0	0	0	0	0	0	139937	228226	0
764.525	H75 C43 N1 O8 P1	1.57	PE	PE [38:5]	PE [20:4 _ 18:1]		0	0	0	0	0	0	0	0	0	0	0	0	0	0	0	0	0	0	0	0	0	0	0	0	0	223339	300316	0	0	0	0	0	0	0	0	0	0	0	0	0	139937	228226	0
766.541	H77 C43 N1 O8 P1	1.66	PE	PE [38:4]	PE [20:3 _ 18:1]		0	0	0	0	0	0	0	0	0	0	0	0	0	0	0	0	0	0	0	0	0	0	0	0	0	592934	787233	0	21117.7	0	0	0	0	0	0	0	0	0	0	0	700507	576967	0
766.541	H77 C43 N1 O8 P1	1.66	PE	PE [38:4]	PE [20:4 _ 18:0]		0	0	0	0	0	0	0	0	0	0	0	0	0	0	0	0	0	0	0	0	0	0	0	0	0	592934	787233	0	21117.7	0	0	0	0	0	0	0	0	0	0	0	700507	576967	0
768.555	H79 C43 N1 O8 P1	0.62	PE	PE [38:3]	PE [20:3 _ 18:0]		0	0	0	0	0	0	0	0	0	0	0	0	0	0	0	0	0	0	0	0	0	0	0	0	0	47834.1	70525	0	0	0	0	0	0	0	0	0	10539.3	0	0	0	0	0	0
770.569	H81 C43 N1 O8 P1	-1.59	PE	PE [38:2]	PE [20:2 _ 18:0]		0	0	0	0	0	0	0	0	0	0	0	0	0	0	0	0	0	0	0	0	0	0	0	0	0	5639.3	0	0	0	0	0	0	0	0	0	5681.9	27655.1	0	0	0	-1.7	-1.7	0
788.523	H75 C45 N1 O8 P1	-0.53	PE	PE [40:7]	PE [22:6 _ 18:1]		0	0	0	0	0	0	0	0	0	0	0	0	0	0	0	0	0	0	0	0	0	0	0	0	0	8545.9	25095.5	0	0	0	0	0	0	68783.3	27654.2	0	0	0	0	0	16995.9	0	0
790.541	H77 C45 N1 O8 P1	1.79	PE	PE [40:6]	PE [22:6 _ 18:0]		0	0	0	0	0	0	0	0	0	0	0	0	0	0	0	0	0	0	0	0	0	0	0	0	0	137429	171856	0	0	0	0	0	0	0	0	0	0	0	0	0	140919	118644	0
792.555	H79 C45 N1 O8 P1	-0.04	PE	PE [40:5]	PE [22:5 _ 18:0]		0	0	0	0	0	0	0	0	0	0	0	0	0	0	0	0	0	0	0	0	0	0	0	0	0	44739.9	63220.9	0	0	0	0	0	0	982324	855156	0	15024	0	0	0	48779.2	66699.4	0
794.572	H81 C45 N1 O8 P1	1.77	PE	PE [40:4]	PE [22:4 _ 18:0]		0	0	0	0	0	0	0	0	0	0	0	0	0	0	0	0	0	0	0	0	0	0	0	0	0	10660.1	11375	0	0	0	0	0	0	0	0	0	0	0	0	0	19511.2	13681	4586.1
###	Phosphatidylethanolamineether
698.514	H73 C39 N1 O7 P1	1.47	PE	PE O-[34:3]	PE O-[16:1 _ 18:2]		0	0	0	0	0	0	10160.6	0	0	0	0	0	0	0	0	0	0	0	0	0	0	0	0	0	0	131483	173947	0	0	0	0	0	0	0	0	0	0	0	0	0	0	35583.4	0
722.515	H73 C41 N1 O7 P1	2.31	PE	PE O-[36:5]	PE O-[16:1 _ 20:4]		0	0	0	0	0	0	0	0	0	0	0	0	0	0	0	0	0	0	0	0	0	0	0	0	0	450593	560075	0	11916.7	0	0	0	0	28781	0	0	0	0	0	0	505363	474841	0
724.53	H75 C41 N1 O7 P1	1.51	PE	PE O-[36:4]	PE O-[18:2 _ 18:2]		0	0	0	0	0	0	0	0	0	0	0	0	0	0	0	0	0	0	0	0	0	0	0	0	0	211940	267794	0	0	0	0	0	0	0	0	0	0	0	0	0	157395	122136	0
726.546	H77 C41 N1 O7 P1	1.99	PE	PE O-[36:3]	PE O-[18:1 _ 18:2]		0	0	0	0	0	0	0	0	0	0	0	0	0	0	0	0	0	0	0	0	0	0	0	0	0	267658	336490	0	4719.6	0	0	0	0	0	26213.7	0	0	0	0	0	155335	132342	0
746.515	H73 C43 N1 O7 P1	1.99	PE	PE O-[38:7]	PE O-[16:1 _ 22:6]		0	0	0	0	0	0	0	0	0	0	0	0	0	0	0	0	0	0	0	0	0	0	0	0	0	207752	278971	0	0	0	0	0	0	0	0	0	0	0	0	0	153583	261352	0
748.53	H75 C43 N1 O7 P1	1.98	PE	PE O-[38:6]	PE O-[18:2 _ 20:4]		0	0	0	0	0	0	0	0	0	0	0	0	0	0	0	0	0	0	0	0	0	0	0	0	0	632520	798987	5022.3	13728.8	0	0	0	0	0	0	0	0	0	0	0	621130	544025	0
748.53	H75 C43 N1 O7 P1	1.98	PE	PE O-[38:6]	PE O-[16:1 _ 22:5]		0	0	0	0	0	0	0	0	0	0	0	0	0	0	0	0	0	0	0	0	0	0	0	0	0	632520	798987	5022.3	13728.8	0	0	0	0	0	0	0	0	0	0	0	621130	544025	0
750.545	H77 C43 N1 O7 P1	1.54	PE	PE O-[38:5]	PE O-[18:1 _ 20:4]		0	0	0	0	0	0	0	0	0	0	0	0	0	0	0	0	0	0	0	0	0	0	0	0	0	829008	1.05979e+06	0	34911.3	0	0	0	0	0	0	0	0	0	0	0	763660	842808	0
752.561	H79 C43 N1 O7 P1	0.95	PE	PE O-[38:4]	PE O-[18:1 _ 20:3]		0	0	0	0	0	0	0	0	0	0	0	0	0	0	0	0	0	0	0	0	0	0	0	0	0	109236	133433	0	0	0	0	0	0	0	0	0	0	0	0	0	37120.4	69772.2	0
774.546	H77 C45 N1 O7 P1	2.01	PE	PE O-[40:7]	PE O-[18:1 _ 22:6]		0	0	0	0	0	0	0	0	0	0	0	0	0	0	0	0	0	0	0	0	0	0	0	0	0	217858	310237	0	0	0	0	0	0	0	0	0	0	0	0	0	196031	90624.5	0
776.561	H79 C45 N1 O7 P1	1.92	PE	PE O-[40:6]	PE O-[18:1 _ 22:5]		0	0	0	0	0	0	0	0	0	0	0	0	0	0	0	0	0	0	0	0	0	0	0	0	0	133181	163317	0	0	0	0	0	0	0	0	0	0	0	0	0	44551.5	36919.7	0
778.576	H81 C45 N1 O7 P1	0.41	PE	PE O-[40:5]	PE O-[20:1 _ 20:4]		0	0	0	0	0	0	0	0	0	0	0	0	0	0	0	0	0	0	0	0	0	0	0	0	0	67079.5	96978.1	0	0	0	0	0	0	0	28686.5	0	0	0	0	0	34791.2	0	0
###	Phosphatidylglycerol
717.472	H70 C38 O10 P1	1.8	PG	PG [32:2]	PG [16:1 _ 16:1]		0	0	0	0	0	0	0	0	0	0	0	0	0	0	0	0	0	0	0	0	0	0	5768.7	0	0	5418.3	32910.1	0	16375.1	20493.8	0	0	0	0	17840.1	0	0	0	8735.6	0	0	0	0
747.518	H76 C40 O10 P1	-0.02	PG	PG [34:1]	PG [16:0 _ 18:1]		0	0	0	0	0	0	0	0	0	0	0	0	0	0	0	0	0	0	0	0	0	0	31199.4	10265.3	0	387.8	-1.6	0	0	0	0	0	0	0	0	0	0	0	0	0	-1.6	-1.6	0
749.44	H66 C41 O10 P1	-0.45	PG	PG [35:7]	PG [15:3 _ 20:4]		0	0	0	0	0	0	10160.3	0	0	0	0	0	0	0	0	0	0	0	0	0	0	0	0	0	0	0	0	0	0	0	0	0	0	0	0	0	0	0	0	0	0	0	0
749.534	H78 C40 O10 P1	0.31	PG	PG [34:0]	PG [16:0 _ 18:0]		0	0	0	0	0	0	0	0	0	0	0	0	0	0	0	0	0	0	0	0	0	0	0	0	0	-1.6	-1.6	0	0	0	0	0	0	0	0	0	0	0	0	0	-1.6	-1.6	10134.6
767.486	H72 C42 O10 P1	-0.45	PG	PG [36:5]	PG [16:1 _ 20:4]		0	0	0	0	0	0	0	0	0	0	0	0	0	0	0	0	0	0	0	0	0	0	0	0	0	0	0	0	0	0	0	0	0	0	28641.5	0	0	0	0	0	0	0	0
769.504	H74 C42 O10 P1	1.42	PG	PG [36:4]	PG [16:1 _ 20:3]		0	0	0	0	0	0	0	0	0	0	0	0	0	0	0	0	0	0	0	0	0	0	0	0	0	0	0	0	0	0	0	0	0	0	0	0	0	0	0	0	0	0	0
769.504	H74 C42 O10 P1	1.42	PG	PG [36:4]	PG [16:0 _ 20:4]		0	0	0	0	0	0	0	0	0	0	0	0	0	0	0	0	0	0	0	0	0	0	0	0	0	0	0	0	0	0	0	0	0	0	0	0	0	0	0	0	0	0	0
769.504	H74 C42 O10 P1	1.42	PG	PG [36:4]	PG [18:2 _ 18:2]		0	0	0	0	0	0	0	0	0	0	0	0	0	0	0	0	0	0	0	0	0	0	0	0	0	0	0	0	0	0	0	0	0	0	0	0	0	0	0	0	0	0	0
773.535	H78 C42 O10 P1	1.07	PG	PG [36:2]	PG [18:2 _ 18:0]		0	0	0	0	0	0	0	0	0	0	0	0	0	0	0	0	0	0	0	0	0	0	18467.6	13690	0	48105.1	66191.3	0	0	0	0	0	0	0	0	0	0	0	0	0	81421.8	112979	0
773.535	H78 C42 O10 P1	1.07	PG	PG [36:2]	PG [18:1 _ 18:1]		0	0	0	0	0	0	0	0	0	0	0	0	0	0	0	0	0	0	0	0	0	0	18467.6	13690	0	48105.1	66191.3	0	0	0	0	0	0	0	0	0	0	0	0	0	81421.8	112979	0
775.549	H80 C42 O10 P1	-0.19	PG	PG [36:1]	PG [18:1 _ 18:0]		0	0	0	0	0	0	0	0	0	0	0	0	0	0	0	0	0	0	0	0	0	0	2138.9	0	0	-1.7	-1.7	0	0	0	0	0	0	0	0	0	0	0	0	0	-1.7	12323.2	0
777.567	H82 C42 O10 P1	2.77	PG	PG [36:0]	PG [18:0 _ 18:0]		0	11192	0	0	0	0	0	0	0	0	0	0	0	0	0	0	0	0	0	0	0	0	0	0	0	0	0	0	0	0	0	0	0	0	0	0	0	0	0	0	0	0	0
793.505	H74 C44 O10 P1	2.91	PG	PG [38:6]	PG [16:1 _ 22:5]		0	0	0	0	0	0	0	0	0	0	0	0	0	0	0	0	0	0	0	0	0	0	0	0	0	0	0	0	0	0	0	0	0	0	0	0	0	0	0	0	0	0	0
793.505	H74 C44 O10 P1	2.91	PG	PG [38:6]	PG [18:2 _ 20:4]		0	0	0	0	0	0	0	0	0	0	0	0	0	0	0	0	0	0	0	0	0	0	0	0	0	0	0	0	0	0	0	0	0	0	0	0	0	0	0	0	0	0	0
821.533	H78 C46 O10 P1	-1.26	PG	PG [40:6]	PG [18:0 _ 22:6]		0	0	0	0	0	0	0	0	0	0	0	0	0	0	0	0	0	0	0	0	0	0	0	0	0	0	0	0	0	0	0	0	0	0	20869.3	0	0	0	0	0	0	0	0
821.533	H78 C46 O10 P1	-1.26	PG	PG [40:6]	PG [20:4 _ 20:2]		0	0	0	0	0	0	0	0	0	0	0	0	0	0	0	0	0	0	0	0	0	0	0	0	0	0	0	0	0	0	0	0	0	0	20869.3	0	0	0	0	0	0	0	0
821.533	H78 C46 O10 P1	-1.26	PG	PG [40:6]	PG [20:3 _ 20:3]		0	0	0	0	0	0	0	0	0	0	0	0	0	0	0	0	0	0	0	0	0	0	0	0	0	0	0	0	0	0	0	0	0	0	20869.3	0	0	0	0	0	0	0	0
###	Phosphatidylinositol
807.505	H76 C41 O13 P1	2.14	PI	PI [32:1]	PI [16:1 _ 16:0]		0	0	0	0	0	0	0	0	0	0	0	0	0	0	0	0	0	0	0	0	0	0	0	0	0	0	0	0	0	6242.6	0	0	0	0	0	0	0	0	0	0	140356	128741	0
809.52	H78 C41 O13 P1	1.73	PI	PI [32:0]	PI [16:0 _ 16:0]		0	0	0	0	0	0	0	0	0	0	0	0	0	0	0	0	0	0	0	0	0	0	0	0	0	0	0	0	0	0	0	0	0	0	0	0	0	0	0	0	2135.8	-1.7	0
833.52	H78 C43 O13 P1	1.44	PI	PI [34:2]	PI [16:0 _ 18:2]		0	0	0	0	0	0	0	0	12779.1	0	0	0	0	0	0	0	0	0	0	0	0	0	0	0	0	0	0	22775.9	118238	92144.8	7794.9	0	23754.7	0	0	0	9667	0	21632.6	0	1405812	1.3389e+06	0
835.535	H80 C43 O13 P1	1.16	PI	PI [34:1]	PI [16:1 _ 18:0]		0	0	0	0	0	0	0	0	0	0	0	0	0	0	0	0	0	0	0	0	0	0	0	0	0	12405.1	15490.4	23118.2	101374	82582	8723.1	0	9162.8	0	0	0	0	0	0	0	1.14465e+06	1.3785e+06	0
835.535	H80 C43 O13 P1	1.16	PI	PI [34:1]	PI [16:0 _ 18:1]		0	0	0	0	0	0	0	0	0	0	0	0	0	0	0	0	0	0	0	0	0	0	0	0	0	12405.1	15490.4	23118.2	101374	82582	8723.1	0	9162.8	0	0	0	0	0	0	0	1.14465e+06	1.3785e+06	0
857.521	H78 C45 O13 P1	2.98	PI	PI [36:4]	PI [16:0 _ 20:4]		0	0	0	0	0	0	0	0	0	0	0	0	0	0	0	0	0	0	0	0	0	0	0	0	0	0	0	16520.1	77584.4	59903.1	0	0	0	0	28371.7	0	0	0	0	0	1.12576e+06	1299789	0
857.521	H78 C45 O13 P1	2.98	PI	PI [36:4]	PI [18:2 _ 18:2]		0	0	0	0	0	0	0	0	0	0	0	0	0	0	0	0	0	0	0	0	0	0	0	0	0	0	0	16520.1	77584.4	59903.1	0	0	0	0	28371.7	0	0	0	0	0	1.12576e+06	1299789	0
859.536	H80 C45 O13 P1	2.06	PI	PI [36:3]	PI [16:0 _ 20:3]		0	0	0	0	0	0	0	0	0	0	0	0	0	0	0	0	0	0	0	0	0	0	0	0	0	0	0	10096.1	46590.8	48842.5	0	0	5883	0	0	0	0	0	0	0	767650	844651	0
859.536	H80 C45 O13 P1	2.06	PI	PI [36:3]	PI [18:2 _ 18:1]		0	0	0	0	0	0	0	0	0	0	0	0	0	0	0	0	0	0	0	0	0	0	0	0	0	0	0	10096.1	46590.8	48842.5	0	0	5883	0	0	0	0	0	0	0	767650	844651	0
861.552	H82 C45 O13 P1	2.05	PI	PI [36:2]	PI [18:2 _ 18:0]		0	0	0	0	0	0	0	0	0	0	0	0	0	0	0	0	0	0	0	0	0	0	0	0	0	0	0	65469.7	282469	217339	25726.6	0	45316.5	0	0	0	15846.4	7153.8	23368.1	0	3.93972e+06	3.76792e+06	0
861.552	H82 C45 O13 P1	2.05	PI	PI [36:2]	PI [18:1 _ 18:1]		0	0	0	0	0	0	0	0	0	0	0	0	0	0	0	0	0	0	0	0	0	0	0	0	0	0	0	65469.7	282469	217339	25726.6	0	45316.5	0	0	0	15846.4	7153.8	23368.1	0	3.93972e+06	3.76792e+06	0
863.567	H84 C45 O13 P1	2.33	PI	PI [36:1]	PI [18:1 _ 18:0]		0	0	0	0	0	0	0	0	0	0	0	0	0	0	0	0	0	0	0	0	0	0	0	0	0	0	0	14158.4	66430.7	59712	0	0	6363.2	0	0	0	0	0	4728.6	0	884765	879161	0
883.536	H80 C47 O13 P1	1.94	PI	PI [38:5]	PI [16:0 _ 22:5]		0	0	0	0	0	0	0	0	0	0	0	0	0	0	0	0	0	0	0	0	0	0	0	0	0	0	0	11428.7	66816.7	51324.1	0	0	0	0	0	0	0	0	0	0	896592	944075	0
883.536	H80 C47 O13 P1	1.94	PI	PI [38:5]	PI [18:1 _ 20:4]		0	0	0	0	0	0	0	0	0	0	0	0	0	0	0	0	0	0	0	0	0	0	0	0	0	0	0	11428.7	66816.7	51324.1	0	0	0	0	0	0	0	0	0	0	896592	944075	0
885.552	H82 C47 O13 P1	2.16	PI	PI [38:4]	PI [18:1 _ 20:3]		622998	935239	0	0	0	0	0	0	0	0	0	0	0	0	0	0	0	13989.4	0	0	0	0	0	0	0	0	0	161277	722562	552476	62833.9	11644.3	114294	0	0	13394	57160.8	27489.6	137233	0	9541838	1.02857e+07	0
885.552	H82 C47 O13 P1	2.16	PI	PI [38:4]	PI [18:0 _ 20:4]		622998	935239	0	0	0	0	0	0	0	0	0	0	0	0	0	0	0	13989.4	0	0	0	0	0	0	0	0	0	161277	722562	552476	62833.9	11644.3	114294	0	0	13394	57160.8	27489.6	137233	0	9541838	1.02857e+07	0
[truncated: 131 more rows]
[truncated: 231 more columns]

## Sheet: Yeast_rawdata_pos
MASS	CHEMSC	ERROR	CLASS	NAME	SPECIES	ISOBARIC	PRINTENS:ISTD_Blank_1.mzML	PRINTENS:ISTD_Blank_2.mzML	PRINTENS:Solvent_Blank_1.mzML	PRINTENS:Solvent_Blank_2.mzML	PRINTENS:Yeast_Fr01_1.mzML	PRINTENS:Yeast_Fr01_2.mzML	PRINTENS:Yeast_Fr02_1.mzML	PRINTENS:Yeast_Fr02_3.mzML	PRINTENS:Yeast_Fr03_1.mzML	PRINTENS:Yeast_Fr03_2.mzML	PRINTENS:Yeast_Fr04_1.mzML	PRINTENS:Yeast_Fr04_2.mzML	PRINTENS:Yeast_Fr05_2.mzML	PRINTENS:Yeast_Fr06_1.mzML	PRINTENS:Yeast_Fr06_2.mzML	PRINTENS:Yeast_Fr07_1.mzML	PRINTENS:Yeast_Fr07_2.mzML	PRINTENS:Yeast_Fr08_1.mzML	PRINTENS:Yeast_Fr08_2.mzML	PRINTENS:Yeast_Fr09_1.mzML	PRINTENS:Yeast_Fr09_2.mzML	PRINTENS:Yeast_Fr10_1.mzML	PRINTENS:Yeast_Fr10_2.mzML	PRINTENS:Yeast_Fr11_1.mzML	PRINTENS:Yeast_Fr11_2.mzML	PRINTENS:Yeast_Fr12_1.mzML	PRINTENS:Yeast_Fr12_2.mzML	PRINTENS:Yeast_Fr13_1.mzML	PRINTENS:Yeast_Fr13_2.mzML	PRINTENS:Yeast_Fr14_1.mzML	PRINTENS:Yeast_Fr14_2.mzML	PRINTENS:Yeast_Fr15_1.mzML	PRINTENS:Yeast_Fr15_2.mzML	PRINTENS:Yeast_Fr16_1.mzML	PRINTENS:Yeast_Fr16_2.mzML	PRINTENS:Yeast_Fr17_1.mzML	PRINTENS:Yeast_Fr18_1.mzML	PRINTENS:Yeast_Fr18_2.mzML	PRINTENS:Yeast_Fr19_1.mzML	PRINTENS:Yeast_Fr19_2.mzML	PRINTENS:Yeast_Fr20_1.mzML	PRINTENS:Yeast_Fr20_2.mzML	PRINTENS:Yeast_Fr21_1.mzML
[truncated: 591 more rows]
[truncated: 197 more columns]

[truncated: 2 more sheets: Yeast_rawdata_neg, LOQ_Splash_Shotgun]
